# Supplementary material for: Identification and functional analysis of LncRNA-XIST ceRNA network in prostate cancer
Source: BMC Cancer. 2022 Aug 29;22:935. doi: 10.1186/s12885-022-10007-6 (PMC9426231; doi:10.1186/s12885-022-10007-6)
Supplement: Supplementary file 1 — Additional file 1. [file 12885_2022_10007_MOESM1_ESM.xlsx]

## Sheet: Sheet1
	Group	Expression	SampleName
GBM(T=153,N=5)	Tumor	-0.5125	TCGA-19-1787-01
GBM(T=153,N=5)	Tumor	6.2087	TCGA-06-5412-01
GBM(T=153,N=5)	Tumor	4.6335	TCGA-12-5299-01
GBM(T=153,N=5)	Tumor	-1.5951	TCGA-06-2565-01
GBM(T=153,N=5)	Tumor	6.7334	TCGA-06-2561-01
GBM(T=153,N=5)	Tumor	-2.8262	TCGA-06-0132-01
GBM(T=153,N=5)	Tumor	-1.8836	TCGA-19-2629-01
GBM(T=153,N=5)	Tumor	-3.6259	TCGA-06-0238-01
GBM(T=153,N=5)	Tumor	-3.816	TCGA-06-0749-01
GBM(T=153,N=5)	Tumor	-2.1779	TCGA-06-0174-01
GBM(T=153,N=5)	Tumor	5.4559	TCGA-06-5410-01
GBM(T=153,N=5)	Tumor	4.8968	TCGA-28-2513-01
GBM(T=153,N=5)	Tumor	7.0692	TCGA-76-4929-01
GBM(T=153,N=5)	Tumor	5.811	TCGA-06-0645-01
GBM(T=153,N=5)	Tumor	-2.4659	TCGA-32-2634-01
GBM(T=153,N=5)	Tumor	-2.3147	TCGA-06-0141-01
GBM(T=153,N=5)	Tumor	7.5014	TCGA-06-0125-01
GBM(T=153,N=5)	Tumor	-1.8314	TCGA-26-1442-01
GBM(T=153,N=5)	Tumor	8.402	TCGA-26-5136-01
GBM(T=153,N=5)	Tumor	3.6894	TCGA-14-1034-01
GBM(T=153,N=5)	Tumor	-5.5735	TCGA-06-0184-01
GBM(T=153,N=5)	Tumor	-2.3884	TCGA-12-3652-01
GBM(T=153,N=5)	Tumor	0.0158	TCGA-76-4927-01
GBM(T=153,N=5)	Tumor	7.3372	TCGA-14-0790-01
GBM(T=153,N=5)	Tumor	-5.5735	TCGA-26-5132-01
GBM(T=153,N=5)	Tumor	5.5537	TCGA-76-4932-01
GBM(T=153,N=5)	Tumor	-1.5105	TCGA-32-1970-01
GBM(T=153,N=5)	Tumor	-3.0469	TCGA-06-0219-01
GBM(T=153,N=5)	Tumor	-1.5105	TCGA-14-0787-01
GBM(T=153,N=5)	Tumor	-1.3183	TCGA-12-0618-01
GBM(T=153,N=5)	Tumor	-3.458	TCGA-27-2524-01
GBM(T=153,N=5)	Tumor	-3.1714	TCGA-08-0386-01
GBM(T=153,N=5)	Tumor	-1.8836	TCGA-06-0190-01
GBM(T=153,N=5)	Tumor	-0.8863	TCGA-06-0745-01
GBM(T=153,N=5)	Tumor	6.503	TCGA-26-5135-01
GBM(T=153,N=5)	Tumor	-4.035	TCGA-41-3915-01
GBM(T=153,N=5)	Tumor	-2.3147	TCGA-27-1831-01
GBM(T=153,N=5)	Tumor	0.346	TCGA-28-1753-01
GBM(T=153,N=5)	Tumor	2.1798	TCGA-12-5295-01
GBM(T=153,N=5)	Tumor	-4.2934	TCGA-28-5204-01
GBM(T=153,N=5)	Tumor	6.3963	TCGA-06-2569-01
GBM(T=153,N=5)	Tumor	-2.2447	TCGA-27-1830-01
GBM(T=153,N=5)	Tumor	-1.3183	TCGA-06-2559-01
GBM(T=153,N=5)	Tumor	-1.3921	TCGA-06-0139-01
GBM(T=153,N=5)	Tumor	2.5828	TCGA-27-2526-01
GBM(T=153,N=5)	Tumor	-1.1811	TCGA-06-5856-01
GBM(T=153,N=5)	Tumor	3.7421	TCGA-06-5418-01
GBM(T=153,N=5)	Tumor	-2.3884	TCGA-06-5414-01
GBM(T=153,N=5)	Tumor	7.6164	TCGA-06-5417-01
GBM(T=153,N=5)	Tumor	-1.9379	TCGA-26-5134-01
GBM(T=153,N=5)	Tumor	-1.4305	TCGA-76-4925-01
GBM(T=153,N=5)	Tumor	7.488	TCGA-28-2510-01
GBM(T=153,N=5)	Tumor	-1.5105	TCGA-06-5413-01
GBM(T=153,N=5)	Tumor	-2.8262	TCGA-06-0646-01
GBM(T=153,N=5)	Tumor	-0.7588	TCGA-12-3650-01
GBM(T=153,N=5)	Tumor	6.0315	TCGA-12-0616-01
GBM(T=153,N=5)	Tumor	5.6539	TCGA-28-5215-01
GBM(T=153,N=5)	Tumor	-2.9324	TCGA-19-2620-01
GBM(T=153,N=5)	Tumor	-2.8262	TCGA-16-0846-01
GBM(T=153,N=5)	Tumor	-2.6349	TCGA-02-0047-01
GBM(T=153,N=5)	Tumor	-3.3076	TCGA-19-2624-01
GBM(T=153,N=5)	Tumor	6.5386	TCGA-32-1982-01
GBM(T=153,N=5)	Tumor	7.5385	TCGA-27-1835-01
GBM(T=153,N=5)	Tumor	-0.7346	TCGA-06-0747-01
GBM(T=153,N=5)	Tumor	-1.0559	TCGA-28-5220-01
GBM(T=153,N=5)	Tumor	5.3646	TCGA-14-0817-01
GBM(T=153,N=5)	Tumor	4.2533	TCGA-06-2570-01
GBM(T=153,N=5)	Tumor	7.516	TCGA-41-4097-01
GBM(T=153,N=5)	Tumor	-3.17135	TCGA-06-0211-01
GBM(T=153,N=5)	Tumor	-3.6259	TCGA-02-2483-01
GBM(T=153,N=5)	Tumor	7.6122	TCGA-76-4931-01
GBM(T=153,N=5)	Tumor	-2.46593	TCGA-06-0156-01
GBM(T=153,N=5)	Tumor	-4.2934	TCGA-27-2523-01
GBM(T=153,N=5)	Tumor	-1.4305	TCGA-27-1837-01
GBM(T=153,N=5)	Tumor	-3.458	TCGA-06-0744-01
GBM(T=153,N=5)	Tumor	-2.0529	TCGA-06-0750-01
GBM(T=153,N=5)	Tumor	-2.4659	TCGA-32-5222-01
GBM(T=153,N=5)	Tumor	-2.0529	TCGA-27-2519-01
GBM(T=153,N=5)	Tumor	-0.7346	TCGA-12-0821-01
GBM(T=153,N=5)	Tumor	6.7041	TCGA-19-2619-01
GBM(T=153,N=5)	Tumor	-1.8314	TCGA-12-0619-01
GBM(T=153,N=5)	Tumor	0.0014	TCGA-28-5213-01
GBM(T=153,N=5)	Tumor	-1.7322	TCGA-14-0789-01
GBM(T=153,N=5)	Tumor	6.4588	TCGA-28-5209-01
GBM(T=153,N=5)	Tumor	-5.0116	TCGA-28-5218-01
GBM(T=153,N=5)	Tumor	-5.0116	TCGA-28-2514-01
GBM(T=153,N=5)	Tumor	-3.0469	TCGA-06-5859-01
GBM(T=153,N=5)	Tumor	4.9796	TCGA-28-2509-01
GBM(T=153,N=5)	Tumor	-1.0862	TCGA-14-1825-01
GBM(T=153,N=5)	Tumor	-1.8836	TCGA-19-4065-01
GBM(T=153,N=5)	Tumor	-2.2447	TCGA-02-2485-01
GBM(T=153,N=5)	Tumor	4.9317	TCGA-12-1597-01
GBM(T=153,N=5)	Tumor	-4.035	TCGA-28-1747-01
GBM(T=153,N=5)	Tumor	-5.5735	TCGA-28-2499-01
GBM(T=153,N=5)	Tumor	6.051	TCGA-06-0649-01
GBM(T=153,N=5)	Tumor	-3.3076	TCGA-06-2564-01
GBM(T=153,N=5)	Tumor	6.3562	TCGA-06-5408-01
GBM(T=153,N=5)	Tumor	6.8264	TCGA-27-1832-01
GBM(T=153,N=5)	Tumor	-3.458	TCGA-14-1829-01
GBM(T=153,N=5)	Tumor	-3.1714	TCGA-32-2615-01
GBM(T=153,N=5)	Tumor	-1.8314	TCGA-06-0158-01
GBM(T=153,N=5)	Tumor	6.3266	TCGA-06-2558-01
GBM(T=153,N=5)	Tumor	-0.5973	TCGA-28-5216-01
GBM(T=153,N=5)	Tumor	-1.8836	TCGA-28-5207-01
GBM(T=153,N=5)	Tumor	-1.5105	TCGA-41-2572-01
GBM(T=153,N=5)	Tumor	-4.035	TCGA-06-0130-01
GBM(T=153,N=5)	Tumor	4.9482	TCGA-06-5416-01
GBM(T=153,N=5)	Tumor	2.7117	TCGA-06-0168-01
GBM(T=153,N=5)	Tumor	6.3502	TCGA-02-0055-01
GBM(T=153,N=5)	Tumor	-2.7274	TCGA-06-5415-01
GBM(T=153,N=5)	Tumor	-2.3884	TCGA-06-5411-01
GBM(T=153,N=5)	Tumor	6.9802	TCGA-26-5139-01
GBM(T=153,N=5)	Tumor	6.4753	TCGA-76-4928-01
GBM(T=153,N=5)	Tumor	-2.2447	TCGA-06-0644-01
GBM(T=153,N=5)	Tumor	1.4547	TCGA-14-0871-01
GBM(T=153,N=5)	Tumor	-3.0469	TCGA-32-2632-01
GBM(T=153,N=5)	Tumor	-4.2934	TCGA-06-0882-01
GBM(T=153,N=5)	Tumor	6.9795	TCGA-19-2625-01
GBM(T=153,N=5)	Tumor	-1.8836	TCGA-32-1980-01
GBM(T=153,N=5)	Tumor	-1.7322	TCGA-27-1834-01
GBM(T=153,N=5)	Tumor	-2.6349	TCGA-41-2571-01
GBM(T=153,N=5)	Tumor	-1.685	TCGA-14-0781-01
GBM(T=153,N=5)	Tumor	6.7996	TCGA-06-0157-01
GBM(T=153,N=5)	Tumor	5.4867	TCGA-12-3653-01
GBM(T=153,N=5)	Tumor	-1.685	TCGA-76-4926-01
GBM(T=153,N=5)	Tumor	-4.2934	TCGA-26-5133-01
GBM(T=153,N=5)	Tumor	-3.1714	TCGA-06-2562-01
GBM(T=153,N=5)	Tumor	-2.0529	TCGA-27-2521-01
GBM(T=153,N=5)	Tumor	8.3639	TCGA-41-5651-01
GBM(T=153,N=5)	Tumor	6.3806	TCGA-06-0210-01
GBM(T=153,N=5)	Tumor	-1.9379	TCGA-19-5960-01
GBM(T=153,N=5)	Tumor	-0.9132	TCGA-06-0686-01
GBM(T=153,N=5)	Tumor	6.4922	TCGA-06-2563-01
GBM(T=153,N=5)	Tumor	-1.3921	TCGA-15-1444-01
GBM(T=153,N=5)	Tumor	1.5316	TCGA-32-4213-01
GBM(T=153,N=5)	Tumor	-2.1779	TCGA-15-0742-01
GBM(T=153,N=5)	Tumor	-5.5735	TCGA-06-0187-01
GBM(T=153,N=5)	Tumor	7.2662	TCGA-19-1390-01
GBM(T=153,N=5)	Tumor	-1.2828	TCGA-06-2557-01
GBM(T=153,N=5)	Tumor	-3.1714	TCGA-06-0878-01
GBM(T=153,N=5)	Tumor	-3.458	TCGA-06-0129-01
GBM(T=153,N=5)	Tumor	6.1167	TCGA-16-1045-01
GBM(T=153,N=5)	Tumor	-3.816	TCGA-06-2567-01
GBM(T=153,N=5)	Tumor	5.2623	TCGA-32-2616-01
GBM(T=153,N=5)	Tumor	-2.114	TCGA-06-0138-01
GBM(T=153,N=5)	Tumor	-0.6873	TCGA-28-5208-01
GBM(T=153,N=5)	Tumor	7.7686	TCGA-06-1804-01
GBM(T=153,N=5)	Tumor	4.918	TCGA-14-2554-01
GBM(T=153,N=5)	Tumor	-2.2447	TCGA-27-2528-01
GBM(T=153,N=5)	Tumor	4.1724	TCGA-06-5858-01
GBM(T=153,N=5)	Tumor	-3.6259	TCGA-06-0178-01
GBM(T=153,N=5)	Tumor	3.7529	TCGA-14-1823-01
GBM(T=153,N=5)	Tumor	-5.0116	TCGA-06-0743-01
GBM(T=153,N=5)	Normal	7.1806	TCGA-06-AABW-11
GBM(T=153,N=5)	Normal	-4.035	TCGA-06-0678-11
GBM(T=153,N=5)	Normal	-1.7809	TCGA-06-0681-11
GBM(T=153,N=5)	Normal	6.1583	TCGA-06-0675-11
GBM(T=153,N=5)	Normal	-2.3147	TCGA-06-0680-11
GBMLGG(T=627,N=5)	Tumor	-0.5125	TCGA-19-1787-01
GBMLGG(T=627,N=5)	Tumor	-1.2828	TCGA-S9-A7J2-01
GBMLGG(T=627,N=5)	Tumor	7.8048	TCGA-E1-A7YI-01
GBMLGG(T=627,N=5)	Tumor	6.2087	TCGA-06-5412-01
GBMLGG(T=627,N=5)	Tumor	6.7206	TCGA-DU-7302-01
GBMLGG(T=627,N=5)	Tumor	-1.0862	TCGA-DU-A7TI-01
GBMLGG(T=627,N=5)	Tumor	4.6335	TCGA-12-5299-01
GBMLGG(T=627,N=5)	Tumor	6.0691	TCGA-P5-A5EX-01
GBMLGG(T=627,N=5)	Tumor	7.3879	TCGA-HT-8563-01
GBMLGG(T=627,N=5)	Tumor	8.3031	TCGA-FG-A60K-01
GBMLGG(T=627,N=5)	Tumor	-1.5951	TCGA-06-2565-01
GBMLGG(T=627,N=5)	Tumor	6.7334	TCGA-06-2561-01
GBMLGG(T=627,N=5)	Tumor	5.5778	TCGA-CS-5397-01
GBMLGG(T=627,N=5)	Tumor	6.676	TCGA-E1-5322-01
GBMLGG(T=627,N=5)	Tumor	7.0676	TCGA-HT-8558-01
GBMLGG(T=627,N=5)	Tumor	-3.1714	TCGA-S9-A6U8-01
GBMLGG(T=627,N=5)	Tumor	-1.3183	TCGA-HT-7854-01
GBMLGG(T=627,N=5)	Tumor	-2.5479	TCGA-HT-7467-01
GBMLGG(T=627,N=5)	Tumor	6.5244	TCGA-HT-7874-01
GBMLGG(T=627,N=5)	Tumor	-2.2447	TCGA-S9-A6TV-01
GBMLGG(T=627,N=5)	Tumor	-4.6082	TCGA-VM-A8CD-01
GBMLGG(T=627,N=5)	Tumor	-2.8262	TCGA-06-0132-01
GBMLGG(T=627,N=5)	Tumor	7.4118	TCGA-KT-A7W1-01
GBMLGG(T=627,N=5)	Tumor	7.5677	TCGA-P5-A5F2-01
GBMLGG(T=627,N=5)	Tumor	-1.8836	TCGA-19-2629-01
GBMLGG(T=627,N=5)	Tumor	6.2371	TCGA-HT-7607-01
GBMLGG(T=627,N=5)	Tumor	-3.6259	TCGA-06-0238-01
GBMLGG(T=627,N=5)	Tumor	-1.0262	TCGA-HT-7873-01
GBMLGG(T=627,N=5)	Tumor	-3.816	TCGA-06-0749-01
GBMLGG(T=627,N=5)	Tumor	-3.6259	TCGA-HT-7603-01
GBMLGG(T=627,N=5)	Tumor	-2.6349	TCGA-DB-A64P-01
GBMLGG(T=627,N=5)	Tumor	-2.1779	TCGA-06-0174-01
GBMLGG(T=627,N=5)	Tumor	-4.6082	TCGA-HW-7486-01
GBMLGG(T=627,N=5)	Tumor	-0.9686	TCGA-DU-7011-01
GBMLGG(T=627,N=5)	Tumor	8.214	TCGA-P5-A77X-01
GBMLGG(T=627,N=5)	Tumor	4.7772	TCGA-HW-7493-01
GBMLGG(T=627,N=5)	Tumor	-2.1779	TCGA-VM-A8CA-01
GBMLGG(T=627,N=5)	Tumor	3.506	TCGA-DU-7015-01
GBMLGG(T=627,N=5)	Tumor	-1.0559	TCGA-TM-A7C5-01
GBMLGG(T=627,N=5)	Tumor	6.0029	TCGA-DU-8162-01
GBMLGG(T=627,N=5)	Tumor	7.6256	TCGA-TM-A84O-01
GBMLGG(T=627,N=5)	Tumor	5.4559	TCGA-06-5410-01
GBMLGG(T=627,N=5)	Tumor	9.4367	TCGA-S9-A7R3-01
GBMLGG(T=627,N=5)	Tumor	-2.6349	TCGA-TQ-A7RN-01
GBMLGG(T=627,N=5)	Tumor	4.8968	TCGA-28-2513-01
GBMLGG(T=627,N=5)	Tumor	7.4738	TCGA-DU-A6S6-01
GBMLGG(T=627,N=5)	Tumor	7.8942	TCGA-P5-A735-01
GBMLGG(T=627,N=5)	Tumor	6.0756	TCGA-HT-7691-01
GBMLGG(T=627,N=5)	Tumor	8.9213	TCGA-FG-A6J1-01
GBMLGG(T=627,N=5)	Tumor	0.3573	TCGA-S9-A7R7-01
GBMLGG(T=627,N=5)	Tumor	7.0692	TCGA-76-4929-01
GBMLGG(T=627,N=5)	Tumor	-1.7322	TCGA-DU-6402-01
GBMLGG(T=627,N=5)	Tumor	-3.6259	TCGA-HT-7684-01
GBMLGG(T=627,N=5)	Tumor	6.8839	TCGA-HT-8104-01
GBMLGG(T=627,N=5)	Tumor	-4.6082	TCGA-FN-7833-01
GBMLGG(T=627,N=5)	Tumor	5.811	TCGA-06-0645-01
GBMLGG(T=627,N=5)	Tumor	6.823	TCGA-HT-8019-01
GBMLGG(T=627,N=5)	Tumor	8.1793	TCGA-DB-A4XF-01
GBMLGG(T=627,N=5)	Tumor	6.272	TCGA-FG-A713-01
GBMLGG(T=627,N=5)	Tumor	-0.8863	TCGA-E1-A7YL-01
GBMLGG(T=627,N=5)	Tumor	5.6059	TCGA-CS-5396-01
GBMLGG(T=627,N=5)	Tumor	-1.8836	TCGA-HW-8322-01
GBMLGG(T=627,N=5)	Tumor	-3.458	TCGA-S9-A6U9-01
GBMLGG(T=627,N=5)	Tumor	-2.3884	TCGA-HT-7676-01
GBMLGG(T=627,N=5)	Tumor	-2.5479	TCGA-HT-7469-01
GBMLGG(T=627,N=5)	Tumor	-2.4659	TCGA-32-2634-01
GBMLGG(T=627,N=5)	Tumor	-6.5064	TCGA-HT-7478-01
GBMLGG(T=627,N=5)	Tumor	7.9834	TCGA-DU-A5TW-01
GBMLGG(T=627,N=5)	Tumor	-4.035	TCGA-S9-A6TX-01
GBMLGG(T=627,N=5)	Tumor	9.6872	TCGA-RY-A83Z-01
GBMLGG(T=627,N=5)	Tumor	-2.3147	TCGA-06-0141-01
GBMLGG(T=627,N=5)	Tumor	7.5014	TCGA-06-0125-01
GBMLGG(T=627,N=5)	Tumor	-1.0262	TCGA-FG-A6IZ-01
GBMLGG(T=627,N=5)	Tumor	-2.8262	TCGA-CS-4941-01
GBMLGG(T=627,N=5)	Tumor	-0.9971	TCGA-DH-A7UT-01
GBMLGG(T=627,N=5)	Tumor	5.998	TCGA-DU-5871-01
GBMLGG(T=627,N=5)	Tumor	-1.6394	TCGA-HW-8321-01
GBMLGG(T=627,N=5)	Tumor	8.0828	TCGA-EZ-7264-01
GBMLGG(T=627,N=5)	Tumor	-1.7322	TCGA-CS-6666-01
GBMLGG(T=627,N=5)	Tumor	-2.4659	TCGA-HW-7491-01
GBMLGG(T=627,N=5)	Tumor	7.4888	TCGA-S9-A6U1-01
GBMLGG(T=627,N=5)	Tumor	5.172	TCGA-E1-5307-01
GBMLGG(T=627,N=5)	Tumor	-2.5479	TCGA-DU-A76L-01
GBMLGG(T=627,N=5)	Tumor	7.645	TCGA-HW-7495-01
GBMLGG(T=627,N=5)	Tumor	5.8565	TCGA-CS-6669-01
GBMLGG(T=627,N=5)	Tumor	-3.3076	TCGA-HT-7481-01
GBMLGG(T=627,N=5)	Tumor	-1.9379	TCGA-DU-8163-01
GBMLGG(T=627,N=5)	Tumor	-1.8314	TCGA-26-1442-01
GBMLGG(T=627,N=5)	Tumor	-6.5064	TCGA-HT-8110-01
GBMLGG(T=627,N=5)	Tumor	-1.0559	TCGA-RY-A840-01
GBMLGG(T=627,N=5)	Tumor	6.3454	TCGA-VM-A8C9-01
GBMLGG(T=627,N=5)	Tumor	8.629	TCGA-HW-8319-01
GBMLGG(T=627,N=5)	Tumor	6.0106	TCGA-HT-7482-01
GBMLGG(T=627,N=5)	Tumor	-3.1714	TCGA-QH-A6CW-01
GBMLGG(T=627,N=5)	Tumor	6.9124	TCGA-DU-5870-01
GBMLGG(T=627,N=5)	Tumor	8.402	TCGA-26-5136-01
GBMLGG(T=627,N=5)	Tumor	3.6894	TCGA-14-1034-01
GBMLGG(T=627,N=5)	Tumor	-5.5735	TCGA-06-0184-01
GBMLGG(T=627,N=5)	Tumor	-2.3884	TCGA-12-3652-01
GBMLGG(T=627,N=5)	Tumor	8.3811	TCGA-RY-A845-01
GBMLGG(T=627,N=5)	Tumor	0.0158	TCGA-76-4927-01
GBMLGG(T=627,N=5)	Tumor	-2.5479	TCGA-FG-8182-01
GBMLGG(T=627,N=5)	Tumor	7.3372	TCGA-14-0790-01
GBMLGG(T=627,N=5)	Tumor	-5.5735	TCGA-26-5132-01
GBMLGG(T=627,N=5)	Tumor	6.1717	TCGA-FG-6688-01
GBMLGG(T=627,N=5)	Tumor	-3.816	TCGA-TQ-A7RP-01
GBMLGG(T=627,N=5)	Tumor	7.1801	TCGA-HT-8113-01
GBMLGG(T=627,N=5)	Tumor	5.5537	TCGA-76-4932-01
GBMLGG(T=627,N=5)	Tumor	7.353	TCGA-HT-7689-01
GBMLGG(T=627,N=5)	Tumor	6.0555	TCGA-FG-7638-01
GBMLGG(T=627,N=5)	Tumor	-3.816	TCGA-DU-7013-01
GBMLGG(T=627,N=5)	Tumor	-1.5105	TCGA-32-1970-01
GBMLGG(T=627,N=5)	Tumor	7.0063	TCGA-E1-A7Z3-01
GBMLGG(T=627,N=5)	Tumor	-6.5064	TCGA-HT-7476-01
GBMLGG(T=627,N=5)	Tumor	-1.6394	TCGA-TQ-A7RG-01
GBMLGG(T=627,N=5)	Tumor	7.7056	TCGA-DU-A7T6-01
GBMLGG(T=627,N=5)	Tumor	-2.3147	TCGA-DB-A4XC-01
GBMLGG(T=627,N=5)	Tumor	-3.1714	TCGA-FG-A4MW-01
GBMLGG(T=627,N=5)	Tumor	-3.0469	TCGA-06-0219-01
GBMLGG(T=627,N=5)	Tumor	-1.8314	TCGA-DH-5142-01
GBMLGG(T=627,N=5)	Tumor	-1.5105	TCGA-14-0787-01
GBMLGG(T=627,N=5)	Tumor	7.5556	TCGA-S9-A6U2-01
GBMLGG(T=627,N=5)	Tumor	-1.3183	TCGA-12-0618-01
GBMLGG(T=627,N=5)	Tumor	-3.458	TCGA-27-2524-01
GBMLGG(T=627,N=5)	Tumor	-2.6349	TCGA-TQ-A7RH-01
GBMLGG(T=627,N=5)	Tumor	-3.1714	TCGA-08-0386-01
GBMLGG(T=627,N=5)	Tumor	-1.7809	TCGA-DB-A75M-01
GBMLGG(T=627,N=5)	Tumor	8.1695	TCGA-HT-8012-01
GBMLGG(T=627,N=5)	Tumor	8.99	TCGA-S9-A7QW-01
GBMLGG(T=627,N=5)	Tumor	5.9524	TCGA-P5-A733-01
GBMLGG(T=627,N=5)	Tumor	-3.6259	TCGA-DU-A5TR-01
GBMLGG(T=627,N=5)	Tumor	-2.3884	TCGA-FG-8185-01
GBMLGG(T=627,N=5)	Tumor	-1.7322	TCGA-HW-8320-01
GBMLGG(T=627,N=5)	Tumor	5.1796	TCGA-CS-6667-01
GBMLGG(T=627,N=5)	Tumor	-3.458	TCGA-DU-5849-01
GBMLGG(T=627,N=5)	Tumor	-4.6082	TCGA-DB-5279-01
GBMLGG(T=627,N=5)	Tumor	-1.8836	TCGA-06-0190-01
GBMLGG(T=627,N=5)	Tumor	-5.0116	TCGA-DB-A64V-01
GBMLGG(T=627,N=5)	Tumor	-0.8863	TCGA-06-0745-01
GBMLGG(T=627,N=5)	Tumor	6.9805	TCGA-DU-5854-01
GBMLGG(T=627,N=5)	Tumor	9.2043	TCGA-DH-A7UR-01
GBMLGG(T=627,N=5)	Tumor	-2.3884	TCGA-S9-A6WL-01
GBMLGG(T=627,N=5)	Tumor	-3.816	TCGA-HT-7880-01
GBMLGG(T=627,N=5)	Tumor	6.503	TCGA-26-5135-01
GBMLGG(T=627,N=5)	Tumor	6.195	TCGA-E1-5318-01
GBMLGG(T=627,N=5)	Tumor	-5.5735	TCGA-DU-6393-01
GBMLGG(T=627,N=5)	Tumor	-4.035	TCGA-41-3915-01
GBMLGG(T=627,N=5)	Tumor	-3.3076	TCGA-DU-5853-01
GBMLGG(T=627,N=5)	Tumor	-2.9324	TCGA-TM-A84J-01
GBMLGG(T=627,N=5)	Tumor	-4.2934	TCGA-FG-5962-01
GBMLGG(T=627,N=5)	Tumor	-2.3147	TCGA-27-1831-01
GBMLGG(T=627,N=5)	Tumor	-2.7274	TCGA-F6-A8O4-01
GBMLGG(T=627,N=5)	Tumor	0.346	TCGA-28-1753-01
GBMLGG(T=627,N=5)	Tumor	-6.5064	TCGA-S9-A7R1-01
GBMLGG(T=627,N=5)	Tumor	2.1798	TCGA-12-5295-01
GBMLGG(T=627,N=5)	Tumor	-4.2934	TCGA-TM-A84M-01
GBMLGG(T=627,N=5)	Tumor	-3.458	TCGA-HT-8107-01
GBMLGG(T=627,N=5)	Tumor	-4.2934	TCGA-P5-A5ET-01
GBMLGG(T=627,N=5)	Tumor	7.4346	TCGA-FG-A70Y-01
GBMLGG(T=627,N=5)	Tumor	-1.8314	TCGA-TM-A84R-01
GBMLGG(T=627,N=5)	Tumor	-1.685	TCGA-HW-A5KM-01
GBMLGG(T=627,N=5)	Tumor	-2.9324	TCGA-HT-7477-01
GBMLGG(T=627,N=5)	Tumor	7.3476	TCGA-FG-A87Q-01
GBMLGG(T=627,N=5)	Tumor	6.5344	TCGA-FG-A70Z-01
GBMLGG(T=627,N=5)	Tumor	-0.6873	TCGA-FG-A4MU-01
GBMLGG(T=627,N=5)	Tumor	-1.2481	TCGA-WY-A85D-01
GBMLGG(T=627,N=5)	Tumor	-2.6349	TCGA-FG-7641-01
GBMLGG(T=627,N=5)	Tumor	5.7372	TCGA-DU-5872-01
GBMLGG(T=627,N=5)	Tumor	-3.0469	TCGA-FG-6689-01
GBMLGG(T=627,N=5)	Tumor	-4.2934	TCGA-28-5204-01
GBMLGG(T=627,N=5)	Tumor	8.3212	TCGA-HT-A615-01
GBMLGG(T=627,N=5)	Tumor	-5.5735	TCGA-DU-7301-01
GBMLGG(T=627,N=5)	Tumor	6.3754	TCGA-P5-A5EW-01
GBMLGG(T=627,N=5)	Tumor	6.3963	TCGA-06-2569-01
GBMLGG(T=627,N=5)	Tumor	-2.6349	TCGA-HT-A5RB-01
GBMLGG(T=627,N=5)	Tumor	7.5233	TCGA-E1-A7YN-01
GBMLGG(T=627,N=5)	Tumor	-2.2447	TCGA-27-1830-01
GBMLGG(T=627,N=5)	Tumor	-1.8314	TCGA-QH-A6XC-01
GBMLGG(T=627,N=5)	Tumor	-1.3183	TCGA-06-2559-01
GBMLGG(T=627,N=5)	Tumor	6.3818	TCGA-S9-A6WN-01
GBMLGG(T=627,N=5)	Tumor	-1.3921	TCGA-06-0139-01
GBMLGG(T=627,N=5)	Tumor	7.616	TCGA-DB-A64L-01
GBMLGG(T=627,N=5)	Tumor	-3.458	TCGA-TM-A84I-01
GBMLGG(T=627,N=5)	Tumor	-4.2934	TCGA-QH-A6CZ-01
GBMLGG(T=627,N=5)	Tumor	8.0594	TCGA-WY-A858-01
GBMLGG(T=627,N=5)	Tumor	-6.5064	TCGA-VM-A8CB-01
GBMLGG(T=627,N=5)	Tumor	2.5828	TCGA-27-2526-01
GBMLGG(T=627,N=5)	Tumor	8.0203	TCGA-VM-A8CF-01
GBMLGG(T=627,N=5)	Tumor	-1.1811	TCGA-06-5856-01
GBMLGG(T=627,N=5)	Tumor	-3.816	TCGA-HT-7608-01
GBMLGG(T=627,N=5)	Tumor	6.2632	TCGA-CS-4938-01
GBMLGG(T=627,N=5)	Tumor	7.6414	TCGA-QH-A6X5-01
GBMLGG(T=627,N=5)	Tumor	7.4374	TCGA-DU-8166-01
GBMLGG(T=627,N=5)	Tumor	6.7616	TCGA-HT-8018-01
GBMLGG(T=627,N=5)	Tumor	-2.9324	TCGA-DU-7292-01
GBMLGG(T=627,N=5)	Tumor	-2.0529	TCGA-S9-A6TU-01
GBMLGG(T=627,N=5)	Tumor	5.295	TCGA-DB-A75P-01
GBMLGG(T=627,N=5)	Tumor	3.7421	TCGA-06-5418-01
GBMLGG(T=627,N=5)	Tumor	4.1086	TCGA-FG-6691-01
GBMLGG(T=627,N=5)	Tumor	-2.4659	TCGA-DU-6399-01
GBMLGG(T=627,N=5)	Tumor	7.0545	TCGA-S9-A7IQ-01
GBMLGG(T=627,N=5)	Tumor	-2.3884	TCGA-06-5414-01
GBMLGG(T=627,N=5)	Tumor	7.1278	TCGA-S9-A6WI-01
GBMLGG(T=627,N=5)	Tumor	-0.9406	TCGA-DB-A64S-01
GBMLGG(T=627,N=5)	Tumor	-2.3147	TCGA-FG-6692-01
GBMLGG(T=627,N=5)	Tumor	-2.6349	TCGA-R8-A6YH-01
GBMLGG(T=627,N=5)	Tumor	7.6164	TCGA-06-5417-01
GBMLGG(T=627,N=5)	Tumor	6.8782	TCGA-HT-A618-01
GBMLGG(T=627,N=5)	Tumor	-1.9379	TCGA-26-5134-01
GBMLGG(T=627,N=5)	Tumor	6.948	TCGA-QH-A65S-01
GBMLGG(T=627,N=5)	Tumor	-6.5064	TCGA-DU-7019-01
GBMLGG(T=627,N=5)	Tumor	-1.4305	TCGA-76-4925-01
GBMLGG(T=627,N=5)	Tumor	-3.458	TCGA-DU-A7TJ-01
GBMLGG(T=627,N=5)	Tumor	8.469	TCGA-TM-A84H-01
GBMLGG(T=627,N=5)	Tumor	7.488	TCGA-28-2510-01
GBMLGG(T=627,N=5)	Tumor	9.541	TCGA-S9-A7R8-01
GBMLGG(T=627,N=5)	Tumor	-1.6394	TCGA-S9-A7R4-01
GBMLGG(T=627,N=5)	Tumor	7.7045	TCGA-S9-A7J3-01
GBMLGG(T=627,N=5)	Tumor	-3.3076	TCGA-TM-A84L-01
GBMLGG(T=627,N=5)	Tumor	8.6931	TCGA-E1-A7YH-01
GBMLGG(T=627,N=5)	Tumor	-1.5105	TCGA-06-5413-01
GBMLGG(T=627,N=5)	Tumor	-2.8262	TCGA-06-0646-01
GBMLGG(T=627,N=5)	Tumor	-6.5064	TCGA-P5-A5EV-01
GBMLGG(T=627,N=5)	Tumor	-4.035	TCGA-DU-A7TD-01
GBMLGG(T=627,N=5)	Tumor	7.9797	TCGA-HW-A5KL-01
GBMLGG(T=627,N=5)	Tumor	8.619	TCGA-RY-A83X-01
GBMLGG(T=627,N=5)	Tumor	-0.7834	TCGA-HT-7687-01
GBMLGG(T=627,N=5)	Tumor	-2.1779	TCGA-WY-A85A-01
GBMLGG(T=627,N=5)	Tumor	-0.7588	TCGA-12-3650-01
GBMLGG(T=627,N=5)	Tumor	7.6307	TCGA-DU-A5TU-01
GBMLGG(T=627,N=5)	Tumor	0.2154	TCGA-DU-A7TA-01
GBMLGG(T=627,N=5)	Tumor	-2.8262	TCGA-CS-5395-01
GBMLGG(T=627,N=5)	Tumor	-5.5735	TCGA-TQ-A7RR-01
GBMLGG(T=627,N=5)	Tumor	5.7685	TCGA-HT-A5R5-01
GBMLGG(T=627,N=5)	Tumor	6.0315	TCGA-12-0616-01
GBMLGG(T=627,N=5)	Tumor	7.9476	TCGA-QH-A65V-01
GBMLGG(T=627,N=5)	Tumor	-3.6259	TCGA-S9-A6WP-01
GBMLGG(T=627,N=5)	Tumor	5.6539	TCGA-28-5215-01
GBMLGG(T=627,N=5)	Tumor	-2.9324	TCGA-19-2620-01
GBMLGG(T=627,N=5)	Tumor	-2.8262	TCGA-E1-A7YO-01
GBMLGG(T=627,N=5)	Tumor	6.9313	TCGA-QH-A6X8-01
GBMLGG(T=627,N=5)	Tumor	7.3609	TCGA-HT-7610-01
GBMLGG(T=627,N=5)	Tumor	-0.6193	TCGA-HT-7875-01
GBMLGG(T=627,N=5)	Tumor	-2.8262	TCGA-16-0846-01
GBMLGG(T=627,N=5)	Tumor	-4.035	TCGA-R8-A6MK-01
GBMLGG(T=627,N=5)	Tumor	-6.5064	TCGA-P5-A5F0-01
GBMLGG(T=627,N=5)	Tumor	8.4068	TCGA-R8-A73M-01
GBMLGG(T=627,N=5)	Tumor	-2.6349	TCGA-02-0047-01
GBMLGG(T=627,N=5)	Tumor	8.3594	TCGA-S9-A6TS-01
GBMLGG(T=627,N=5)	Tumor	3.1311	TCGA-S9-A6TW-01
GBMLGG(T=627,N=5)	Tumor	-3.3076	TCGA-E1-5303-01
GBMLGG(T=627,N=5)	Tumor	8.1141	TCGA-HT-7606-01
GBMLGG(T=627,N=5)	Tumor	6.0029	TCGA-DU-6408-01
GBMLGG(T=627,N=5)	Tumor	-3.1714	TCGA-FG-5964-01
GBMLGG(T=627,N=5)	Tumor	7.9883	TCGA-DB-A64Q-01
GBMLGG(T=627,N=5)	Tumor	7.9434	TCGA-S9-A7IZ-01
GBMLGG(T=627,N=5)	Tumor	8.3948	TCGA-S9-A6WH-01
GBMLGG(T=627,N=5)	Tumor	-2.4659	TCGA-HT-7602-01
GBMLGG(T=627,N=5)	Tumor	-3.3076	TCGA-19-2624-01
GBMLGG(T=627,N=5)	Tumor	8.542	TCGA-DU-A6S8-01
GBMLGG(T=627,N=5)	Tumor	-2.0529	TCGA-HT-7858-01
GBMLGG(T=627,N=5)	Tumor	6.5386	TCGA-32-1982-01
GBMLGG(T=627,N=5)	Tumor	-1.4699	TCGA-S9-A6WD-01
GBMLGG(T=627,N=5)	Tumor	7.5385	TCGA-27-1835-01
GBMLGG(T=627,N=5)	Tumor	6.8201	TCGA-HT-7860-01
GBMLGG(T=627,N=5)	Tumor	6.9585	TCGA-DU-7006-01
GBMLGG(T=627,N=5)	Tumor	8.9605	TCGA-TQ-A7RS-01
GBMLGG(T=627,N=5)	Tumor	6.9884	TCGA-DU-7009-01
GBMLGG(T=627,N=5)	Tumor	-0.7346	TCGA-06-0747-01
GBMLGG(T=627,N=5)	Tumor	6.4619	TCGA-DU-7010-01
GBMLGG(T=627,N=5)	Tumor	-3.6259	TCGA-DU-8164-01
GBMLGG(T=627,N=5)	Tumor	6.3581	TCGA-DU-7018-01
GBMLGG(T=627,N=5)	Tumor	-3.0469	TCGA-RY-A843-01
GBMLGG(T=627,N=5)	Tumor	-4.035	TCGA-DU-7014-01
GBMLGG(T=627,N=5)	Tumor	8.6122	TCGA-HT-7693-01
GBMLGG(T=627,N=5)	Tumor	8.1131	TCGA-FG-A6J3-01
GBMLGG(T=627,N=5)	Tumor	-1.0559	TCGA-28-5220-01
GBMLGG(T=627,N=5)	Tumor	-2.7274	TCGA-HT-8106-01
GBMLGG(T=627,N=5)	Tumor	-2.9324	TCGA-HT-7472-01
GBMLGG(T=627,N=5)	Tumor	5.3646	TCGA-14-0817-01
GBMLGG(T=627,N=5)	Tumor	-1.8836	TCGA-HT-7855-01
GBMLGG(T=627,N=5)	Tumor	4.2533	TCGA-06-2570-01
GBMLGG(T=627,N=5)	Tumor	-1.5522	TCGA-DB-A4XG-01
GBMLGG(T=627,N=5)	Tumor	7.1636	TCGA-HT-A5RC-01
GBMLGG(T=627,N=5)	Tumor	7.8142	TCGA-VM-A8C8-01
GBMLGG(T=627,N=5)	Tumor	6.5709	TCGA-HT-7681-01
GBMLGG(T=627,N=5)	Tumor	7.516	TCGA-41-4097-01
GBMLGG(T=627,N=5)	Tumor	6.8851	TCGA-DU-A6S2-01
GBMLGG(T=627,N=5)	Tumor	5.076	TCGA-DU-7309-01
GBMLGG(T=627,N=5)	Tumor	8.0468	TCGA-DB-A4XH-01
GBMLGG(T=627,N=5)	Tumor	-3.3076	TCGA-HT-7485-01
GBMLGG(T=627,N=5)	Tumor	7.9261	TCGA-VW-A7QS-01
GBMLGG(T=627,N=5)	Tumor	-3.17135	TCGA-06-0211-01
GBMLGG(T=627,N=5)	Tumor	8.9271	TCGA-VV-A86M-01
GBMLGG(T=627,N=5)	Tumor	8.9003	TCGA-E1-A7YV-01
GBMLGG(T=627,N=5)	Tumor	-2.8262	TCGA-HT-7468-01
GBMLGG(T=627,N=5)	Tumor	-3.6259	TCGA-02-2483-01
GBMLGG(T=627,N=5)	Tumor	-6.5064	TCGA-HT-7677-01
GBMLGG(T=627,N=5)	Tumor	7.6122	TCGA-76-4931-01
GBMLGG(T=627,N=5)	Tumor	7.7323	TCGA-DU-A5TY-01
GBMLGG(T=627,N=5)	Tumor	-4.6082	TCGA-HT-8109-01
GBMLGG(T=627,N=5)	Tumor	-2.46593	TCGA-06-0156-01
GBMLGG(T=627,N=5)	Tumor	-2.2447	TCGA-HT-7479-01
GBMLGG(T=627,N=5)	Tumor	-2.2447	TCGA-DB-5275-01
GBMLGG(T=627,N=5)	Tumor	7.6537	TCGA-TM-A7C4-01
GBMLGG(T=627,N=5)	Tumor	-4.2934	TCGA-27-2523-01
GBMLGG(T=627,N=5)	Tumor	-1.4305	TCGA-27-1837-01
GBMLGG(T=627,N=5)	Tumor	-4.2934	TCGA-DH-A7UU-01
GBMLGG(T=627,N=5)	Tumor	-3.458	TCGA-06-0744-01
GBMLGG(T=627,N=5)	Tumor	7.9741	TCGA-HT-A4DV-01
GBMLGG(T=627,N=5)	Tumor	8.1124	TCGA-FG-8186-01
GBMLGG(T=627,N=5)	Tumor	8.3466	TCGA-FG-A4MT-01
GBMLGG(T=627,N=5)	Tumor	-6.5064	TCGA-E1-5305-01
GBMLGG(T=627,N=5)	Tumor	-5.0116	TCGA-CS-5393-01
GBMLGG(T=627,N=5)	Tumor	-5.0116	TCGA-DU-6395-01
GBMLGG(T=627,N=5)	Tumor	8.7065	TCGA-DB-A64X-01
GBMLGG(T=627,N=5)	Tumor	7.8312	TCGA-S9-A7IS-01
GBMLGG(T=627,N=5)	Tumor	-2.7274	TCGA-HT-7856-01
GBMLGG(T=627,N=5)	Tumor	-2.0529	TCGA-06-0750-01
GBMLGG(T=627,N=5)	Tumor	-2.4659	TCGA-32-5222-01
GBMLGG(T=627,N=5)	Tumor	7.0708	TCGA-QH-A6XA-01
GBMLGG(T=627,N=5)	Tumor	8.0094	TCGA-P5-A77W-01
GBMLGG(T=627,N=5)	Tumor	-2.0529	TCGA-27-2519-01
GBMLGG(T=627,N=5)	Tumor	4.6674	TCGA-CS-4942-01
GBMLGG(T=627,N=5)	Tumor	-6.5064	TCGA-CS-6186-01
GBMLGG(T=627,N=5)	Tumor	7.0385	TCGA-DU-7008-01
GBMLGG(T=627,N=5)	Tumor	-2.9324	TCGA-HT-7688-01
GBMLGG(T=627,N=5)	Tumor	-2.5479	TCGA-DU-A7T8-01
GBMLGG(T=627,N=5)	Tumor	-5.5735	TCGA-DU-A6S3-01
GBMLGG(T=627,N=5)	Tumor	7.9479	TCGA-DB-A64U-01
GBMLGG(T=627,N=5)	Tumor	-2.114	TCGA-HT-A61C-01
GBMLGG(T=627,N=5)	Tumor	-0.7346	TCGA-12-0821-01
GBMLGG(T=627,N=5)	Tumor	8.6746	TCGA-TQ-A7RF-01
GBMLGG(T=627,N=5)	Tumor	6.7041	TCGA-19-2619-01
GBMLGG(T=627,N=5)	Tumor	-4.2934	TCGA-R8-A6ML-01
GBMLGG(T=627,N=5)	Tumor	-3.1714	TCGA-DU-A5TT-01
GBMLGG(T=627,N=5)	Tumor	7.7894	TCGA-QH-A870-01
GBMLGG(T=627,N=5)	Tumor	-6.5064	TCGA-DB-A75O-01
GBMLGG(T=627,N=5)	Tumor	-2.1779	TCGA-HT-8111-01
GBMLGG(T=627,N=5)	Tumor	-1.8314	TCGA-S9-A7QZ-01
GBMLGG(T=627,N=5)	Tumor	-1.8314	TCGA-12-0619-01
GBMLGG(T=627,N=5)	Tumor	-3.458	TCGA-DB-5273-01
GBMLGG(T=627,N=5)	Tumor	-6.5064	TCGA-HT-7470-01
GBMLGG(T=627,N=5)	Tumor	7.8409	TCGA-FG-A4MY-01
GBMLGG(T=627,N=5)	Tumor	8.097	TCGA-HT-8108-01
GBMLGG(T=627,N=5)	Tumor	7.7588	TCGA-DB-A4XE-01
GBMLGG(T=627,N=5)	Tumor	8.5835	TCGA-HT-A4DS-01
GBMLGG(T=627,N=5)	Tumor	6.3733	TCGA-DU-8158-01
GBMLGG(T=627,N=5)	Tumor	-1.9379	TCGA-DH-5143-01
GBMLGG(T=627,N=5)	Tumor	8.3524	TCGA-TQ-A7RJ-01
GBMLGG(T=627,N=5)	Tumor	8.5232	TCGA-S9-A7QY-01
GBMLGG(T=627,N=5)	Tumor	0.0014	TCGA-28-5213-01
GBMLGG(T=627,N=5)	Tumor	6.291	TCGA-P5-A731-01
GBMLGG(T=627,N=5)	Tumor	7.2887	TCGA-E1-A7YE-01
GBMLGG(T=627,N=5)	Tumor	8.0596	TCGA-FG-A710-01
GBMLGG(T=627,N=5)	Tumor	7.1358	TCGA-HT-8010-01
GBMLGG(T=627,N=5)	Tumor	5.2017	TCGA-DB-5270-01
GBMLGG(T=627,N=5)	Tumor	-1.7322	TCGA-14-0789-01
GBMLGG(T=627,N=5)	Tumor	-2.2447	TCGA-KT-A74X-01
GBMLGG(T=627,N=5)	Tumor	8.1632	TCGA-DB-A75L-01
GBMLGG(T=627,N=5)	Tumor	6.8627	TCGA-HT-A616-01
GBMLGG(T=627,N=5)	Tumor	6.2481	TCGA-HT-A74K-01
GBMLGG(T=627,N=5)	Tumor	-2.8262	TCGA-WY-A85C-01
GBMLGG(T=627,N=5)	Tumor	-3.6259	TCGA-FG-8188-01
GBMLGG(T=627,N=5)	Tumor	6.9053	TCGA-DU-A6S7-01
GBMLGG(T=627,N=5)	Tumor	6.8217	TCGA-DU-7294-01
GBMLGG(T=627,N=5)	Tumor	8.5501	TCGA-DB-5274-01
GBMLGG(T=627,N=5)	Tumor	6.4588	TCGA-28-5209-01
GBMLGG(T=627,N=5)	Tumor	-3.1714	TCGA-HT-7604-01
GBMLGG(T=627,N=5)	Tumor	-1.7809	TCGA-TM-A84F-01
GBMLGG(T=627,N=5)	Tumor	-6.5064	TCGA-DB-A64O-01
GBMLGG(T=627,N=5)	Tumor	9.1116	TCGA-HT-7884-01
GBMLGG(T=627,N=5)	Tumor	-2.3884	TCGA-S9-A6WE-01
GBMLGG(T=627,N=5)	Tumor	7.9406	TCGA-S9-A6WM-01
GBMLGG(T=627,N=5)	Tumor	-5.0116	TCGA-28-5218-01
GBMLGG(T=627,N=5)	Tumor	6.3503	TCGA-HT-A5RA-01
GBMLGG(T=627,N=5)	Tumor	-2.2447	TCGA-QH-A6CV-01
GBMLGG(T=627,N=5)	Tumor	-1.7809	TCGA-VM-A8CE-01
GBMLGG(T=627,N=5)	Tumor	6.1092	TCGA-DU-5852-01
GBMLGG(T=627,N=5)	Tumor	5.8261	TCGA-P5-A72U-01
GBMLGG(T=627,N=5)	Tumor	-5.0116	TCGA-28-2514-01
GBMLGG(T=627,N=5)	Tumor	-3.0469	TCGA-06-5859-01
GBMLGG(T=627,N=5)	Tumor	7.2453	TCGA-DB-A75K-01
GBMLGG(T=627,N=5)	Tumor	-4.6082	TCGA-DU-6410-01
GBMLGG(T=627,N=5)	Tumor	4.9796	TCGA-28-2509-01
GBMLGG(T=627,N=5)	Tumor	-1.9942	TCGA-QH-A65Z-01
GBMLGG(T=627,N=5)	Tumor	-1.0862	TCGA-14-1825-01
GBMLGG(T=627,N=5)	Tumor	-1.3183	TCGA-S9-A7IY-01
GBMLGG(T=627,N=5)	Tumor	8.2294	TCGA-P5-A781-01
GBMLGG(T=627,N=5)	Tumor	7.7047	TCGA-TM-A84G-01
GBMLGG(T=627,N=5)	Tumor	-6.5064	TCGA-E1-5311-01
GBMLGG(T=627,N=5)	Tumor	-6.5064	TCGA-FG-7634-01
GBMLGG(T=627,N=5)	Tumor	7.1195	TCGA-DU-5855-01
GBMLGG(T=627,N=5)	Tumor	7.208	TCGA-DU-6396-01
GBMLGG(T=627,N=5)	Tumor	-1.8836	TCGA-19-4065-01
GBMLGG(T=627,N=5)	Tumor	5.6109	TCGA-FG-7643-01
GBMLGG(T=627,N=5)	Tumor	-0.9686	TCGA-TM-A84C-01
GBMLGG(T=627,N=5)	Tumor	-2.2447	TCGA-02-2485-01
GBMLGG(T=627,N=5)	Tumor	7.9684	TCGA-WY-A85E-01
GBMLGG(T=627,N=5)	Tumor	4.9317	TCGA-12-1597-01
GBMLGG(T=627,N=5)	Tumor	-4.035	TCGA-28-1747-01
GBMLGG(T=627,N=5)	Tumor	-5.5735	TCGA-28-2499-01
GBMLGG(T=627,N=5)	Tumor	7.0195	TCGA-DU-7298-01
GBMLGG(T=627,N=5)	Tumor	-3.6259	TCGA-FG-7637-01
GBMLGG(T=627,N=5)	Tumor	7.418	TCGA-HT-A5R9-01
GBMLGG(T=627,N=5)	Tumor	-1.9942	TCGA-HT-A614-01
GBMLGG(T=627,N=5)	Tumor	6.051	TCGA-06-0649-01
GBMLGG(T=627,N=5)	Tumor	8.3832	TCGA-QH-A65R-01
GBMLGG(T=627,N=5)	Tumor	7.5978	TCGA-FG-A60J-01
GBMLGG(T=627,N=5)	Tumor	6.3556	TCGA-FG-8189-01
GBMLGG(T=627,N=5)	Tumor	-0.1187	TCGA-P5-A5EY-01
GBMLGG(T=627,N=5)	Tumor	-3.3076	TCGA-06-2564-01
GBMLGG(T=627,N=5)	Tumor	6.3562	TCGA-06-5408-01
GBMLGG(T=627,N=5)	Tumor	6.8264	TCGA-27-1832-01
GBMLGG(T=627,N=5)	Tumor	-3.458	TCGA-14-1829-01
GBMLGG(T=627,N=5)	Tumor	-3.1714	TCGA-32-2615-01
GBMLGG(T=627,N=5)	Tumor	-1.8314	TCGA-06-0158-01
GBMLGG(T=627,N=5)	Tumor	-2.4659	TCGA-HT-7882-01
GBMLGG(T=627,N=5)	Tumor	6.3266	TCGA-06-2558-01
GBMLGG(T=627,N=5)	Tumor	-2.6349	TCGA-DU-6394-01
GBMLGG(T=627,N=5)	Tumor	-0.5973	TCGA-28-5216-01
GBMLGG(T=627,N=5)	Tumor	6.3393	TCGA-WY-A859-01
GBMLGG(T=627,N=5)	Tumor	0.4552	TCGA-WY-A85B-01
GBMLGG(T=627,N=5)	Tumor	-0.8084	TCGA-S9-A6UB-01
GBMLGG(T=627,N=5)	Tumor	-1.8836	TCGA-28-5207-01
GBMLGG(T=627,N=5)	Tumor	-1.7809	TCGA-S9-A6U6-01
GBMLGG(T=627,N=5)	Tumor	8.5964	TCGA-DU-8168-01
GBMLGG(T=627,N=5)	Tumor	-1.5105	TCGA-41-2572-01
GBMLGG(T=627,N=5)	Tumor	-4.035	TCGA-06-0130-01
GBMLGG(T=627,N=5)	Tumor	6.5008	TCGA-DU-7290-01
GBMLGG(T=627,N=5)	Tumor	4.9482	TCGA-06-5416-01
GBMLGG(T=627,N=5)	Tumor	2.7117	TCGA-06-0168-01
GBMLGG(T=627,N=5)	Tumor	4.2601	TCGA-DU-6407-01
GBMLGG(T=627,N=5)	Tumor	6.3502	TCGA-02-0055-01
GBMLGG(T=627,N=5)	Tumor	6.4323	TCGA-HT-7601-01
GBMLGG(T=627,N=5)	Tumor	5.8736	TCGA-DU-6403-01
GBMLGG(T=627,N=5)	Tumor	-2.7274	TCGA-06-5415-01
GBMLGG(T=627,N=5)	Tumor	8.4031	TCGA-DB-A64R-01
GBMLGG(T=627,N=5)	Tumor	7.556	TCGA-E1-A7YQ-01
GBMLGG(T=627,N=5)	Tumor	7.1608	TCGA-DU-6405-01
GBMLGG(T=627,N=5)	Tumor	-6.5064	TCGA-HW-7487-01
GBMLGG(T=627,N=5)	Tumor	-3.1714	TCGA-S9-A7R2-01
GBMLGG(T=627,N=5)	Tumor	-2.2447	TCGA-S9-A7J1-01
GBMLGG(T=627,N=5)	Tumor	-4.6082	TCGA-P5-A72X-01
GBMLGG(T=627,N=5)	Tumor	-1.9942	TCGA-E1-A7YJ-01
GBMLGG(T=627,N=5)	Tumor	-2.3884	TCGA-06-5411-01
GBMLGG(T=627,N=5)	Tumor	6.9802	TCGA-26-5139-01
GBMLGG(T=627,N=5)	Tumor	-3.0469	TCGA-HT-7690-01
GBMLGG(T=627,N=5)	Tumor	-3.458	TCGA-HT-8105-01
GBMLGG(T=627,N=5)	Tumor	6.4753	TCGA-76-4928-01
GBMLGG(T=627,N=5)	Tumor	-2.2447	TCGA-06-0644-01
GBMLGG(T=627,N=5)	Tumor	6.7594	TCGA-E1-A7YY-01
GBMLGG(T=627,N=5)	Tumor	3.2496	TCGA-HT-A619-01
GBMLGG(T=627,N=5)	Tumor	6.9379	TCGA-DU-6400-01
GBMLGG(T=627,N=5)	Tumor	-0.9132	TCGA-P5-A737-01
GBMLGG(T=627,N=5)	Tumor	1.4547	TCGA-14-0871-01
GBMLGG(T=627,N=5)	Tumor	-1.0862	TCGA-RY-A83Y-01
GBMLGG(T=627,N=5)	Tumor	-2.9324	TCGA-HT-8564-01
GBMLGG(T=627,N=5)	Tumor	5.3107	TCGA-HT-7686-01
GBMLGG(T=627,N=5)	Tumor	-0.1665	TCGA-E1-A7YM-01
GBMLGG(T=627,N=5)	Tumor	-6.5064	TCGA-DH-A66F-01
GBMLGG(T=627,N=5)	Tumor	6.8213	TCGA-CS-5390-01
GBMLGG(T=627,N=5)	Tumor	-3.0469	TCGA-32-2632-01
GBMLGG(T=627,N=5)	Tumor	7.8693	TCGA-FG-A87N-01
GBMLGG(T=627,N=5)	Tumor	0.1519	TCGA-VV-A829-01
GBMLGG(T=627,N=5)	Tumor	-6.5064	TCGA-DH-A66B-01
GBMLGG(T=627,N=5)	Tumor	6.9969	TCGA-HT-A5R7-01
GBMLGG(T=627,N=5)	Tumor	-5.5735	TCGA-CS-5394-01
GBMLGG(T=627,N=5)	Tumor	7.5217	TCGA-DH-A66D-01
GBMLGG(T=627,N=5)	Tumor	8.1689	TCGA-HT-7877-01
GBMLGG(T=627,N=5)	Tumor	-4.2934	TCGA-06-0882-01
GBMLGG(T=627,N=5)	Tumor	-4.035	TCGA-DU-6542-01
GBMLGG(T=627,N=5)	Tumor	-2.0529	TCGA-QH-A6CS-01
GBMLGG(T=627,N=5)	Tumor	-2.9324	TCGA-E1-A7YU-01
GBMLGG(T=627,N=5)	Tumor	-2.6349	TCGA-IK-7675-01
GBMLGG(T=627,N=5)	Tumor	-1.9379	TCGA-DU-7306-01
GBMLGG(T=627,N=5)	Tumor	8.2102	TCGA-QH-A6X9-01
GBMLGG(T=627,N=5)	Tumor	-3.816	TCGA-HT-7611-01
GBMLGG(T=627,N=5)	Tumor	-0.9406	TCGA-S9-A6TY-01
GBMLGG(T=627,N=5)	Tumor	-3.6259	TCGA-DU-A7TB-01
GBMLGG(T=627,N=5)	Tumor	6.9795	TCGA-19-2625-01
GBMLGG(T=627,N=5)	Tumor	-4.6082	TCGA-IK-8125-01
GBMLGG(T=627,N=5)	Tumor	-1.5522	TCGA-WH-A86K-01
GBMLGG(T=627,N=5)	Tumor	-3.0469	TCGA-DH-5141-01
GBMLGG(T=627,N=5)	Tumor	8.2839	TCGA-FG-A60L-01
GBMLGG(T=627,N=5)	Tumor	-2.9324	TCGA-DB-5280-01
GBMLGG(T=627,N=5)	Tumor	0.099	TCGA-S9-A7IX-01
GBMLGG(T=627,N=5)	Tumor	-1.8836	TCGA-32-1980-01
GBMLGG(T=627,N=5)	Tumor	6.2434	TCGA-FG-5965-01
GBMLGG(T=627,N=5)	Tumor	-2.6349	TCGA-P5-A5F6-01
GBMLGG(T=627,N=5)	Tumor	-1.7322	TCGA-27-1834-01
GBMLGG(T=627,N=5)	Tumor	-2.4659	TCGA-DU-7007-01
GBMLGG(T=627,N=5)	Tumor	-1.5105	TCGA-HW-7490-01
GBMLGG(T=627,N=5)	Tumor	-4.035	TCGA-CS-6188-01
GBMLGG(T=627,N=5)	Tumor	7.885	TCGA-CS-6668-01
GBMLGG(T=627,N=5)	Tumor	7.1856	TCGA-DU-8165-01
GBMLGG(T=627,N=5)	Tumor	-6.5064	TCGA-HT-7692-01
GBMLGG(T=627,N=5)	Tumor	7.8858	TCGA-TQ-A7RM-01
GBMLGG(T=627,N=5)	Tumor	6.7	TCGA-DU-8161-01
GBMLGG(T=627,N=5)	Tumor	5.5753	TCGA-P5-A736-01
GBMLGG(T=627,N=5)	Tumor	5.6276	TCGA-DU-6401-01
GBMLGG(T=627,N=5)	Tumor	-3.6259	TCGA-HT-A74H-01
GBMLGG(T=627,N=5)	Tumor	-2.6349	TCGA-41-2571-01
GBMLGG(T=627,N=5)	Tumor	-2.5479	TCGA-TQ-A7RV-01
GBMLGG(T=627,N=5)	Tumor	-1.685	TCGA-14-0781-01
GBMLGG(T=627,N=5)	Tumor	-4.035	TCGA-HT-7483-01
GBMLGG(T=627,N=5)	Tumor	-4.035	TCGA-HT-7620-01
GBMLGG(T=627,N=5)	Tumor	-6.5064	TCGA-HT-7480-01
GBMLGG(T=627,N=5)	Tumor	6.7996	TCGA-06-0157-01
GBMLGG(T=627,N=5)	Tumor	7.8215	TCGA-S9-A7J0-01
GBMLGG(T=627,N=5)	Tumor	5.4867	TCGA-12-3653-01
GBMLGG(T=627,N=5)	Tumor	-4.2934	TCGA-TM-A84Q-01
GBMLGG(T=627,N=5)	Tumor	-1.685	TCGA-76-4926-01
GBMLGG(T=627,N=5)	Tumor	-4.2934	TCGA-26-5133-01
GBMLGG(T=627,N=5)	Tumor	-3.1714	TCGA-06-2562-01
GBMLGG(T=627,N=5)	Tumor	8.4232	TCGA-TQ-A7RQ-01
GBMLGG(T=627,N=5)	Tumor	0.099	TCGA-TQ-A7RW-01
GBMLGG(T=627,N=5)	Tumor	-2.9324	TCGA-FG-8191-01
GBMLGG(T=627,N=5)	Tumor	-3.3076	TCGA-E1-A7YW-01
GBMLGG(T=627,N=5)	Tumor	-4.2934	TCGA-DB-5278-01
GBMLGG(T=627,N=5)	Tumor	-3.1714	TCGA-E1-A7YS-01
GBMLGG(T=627,N=5)	Tumor	6.6177	TCGA-HT-7695-01
GBMLGG(T=627,N=5)	Tumor	6.0779	TCGA-DU-7012-01
GBMLGG(T=627,N=5)	Tumor	-1.1488	TCGA-HT-7879-01
GBMLGG(T=627,N=5)	Tumor	-2.8262	TCGA-DU-A7TC-01
GBMLGG(T=627,N=5)	Tumor	-2.0529	TCGA-27-2521-01
GBMLGG(T=627,N=5)	Tumor	4.3944	TCGA-HT-7680-01
GBMLGG(T=627,N=5)	Tumor	7.9242	TCGA-DB-A4X9-01
GBMLGG(T=627,N=5)	Tumor	8.4543	TCGA-TQ-A7RI-01
GBMLGG(T=627,N=5)	Tumor	-0.6416	TCGA-TM-A7CA-01
GBMLGG(T=627,N=5)	Tumor	-3.816	TCGA-QH-A86X-01
GBMLGG(T=627,N=5)	Tumor	-0.6193	TCGA-DU-A76R-01
GBMLGG(T=627,N=5)	Tumor	7.9487	TCGA-DH-5144-01
GBMLGG(T=627,N=5)	Tumor	8.3639	TCGA-41-5651-01
GBMLGG(T=627,N=5)	Tumor	7.5088	TCGA-E1-A7Z2-01
GBMLGG(T=627,N=5)	Tumor	-3.0469	TCGA-DU-A5TP-01
GBMLGG(T=627,N=5)	Tumor	6.3806	TCGA-06-0210-01
GBMLGG(T=627,N=5)	Tumor	-2.4659	TCGA-FG-8187-01
GBMLGG(T=627,N=5)	Tumor	-5.0116	TCGA-E1-5304-01
GBMLGG(T=627,N=5)	Tumor	-2.9324	TCGA-CS-4943-01
GBMLGG(T=627,N=5)	Tumor	-1.9379	TCGA-19-5960-01
GBMLGG(T=627,N=5)	Tumor	-0.9132	TCGA-06-0686-01
GBMLGG(T=627,N=5)	Tumor	7.7127	TCGA-DH-5140-01
GBMLGG(T=627,N=5)	Tumor	7.1521	TCGA-TM-A7CF-01
GBMLGG(T=627,N=5)	Tumor	-2.3884	TCGA-DH-A7US-01
GBMLGG(T=627,N=5)	Tumor	-4.035	TCGA-HT-A61B-01
GBMLGG(T=627,N=5)	Tumor	7.4808	TCGA-E1-A7Z6-01
GBMLGG(T=627,N=5)	Tumor	6.931	TCGA-HT-7857-01
GBMLGG(T=627,N=5)	Tumor	6.0497	TCGA-E1-5319-01
GBMLGG(T=627,N=5)	Tumor	-0.1504	TCGA-DU-A5TS-01
GBMLGG(T=627,N=5)	Tumor	5.2803	TCGA-DU-6392-01
GBMLGG(T=627,N=5)	Tumor	7.7157	TCGA-QH-A6CU-01
GBMLGG(T=627,N=5)	Tumor	6.1771	TCGA-DU-6404-01
GBMLGG(T=627,N=5)	Tumor	-2.2447	TCGA-VW-A8FI-01
GBMLGG(T=627,N=5)	Tumor	8.3705	TCGA-HT-A74L-01
GBMLGG(T=627,N=5)	Tumor	-3.0469	TCGA-P5-A5EU-01
GBMLGG(T=627,N=5)	Tumor	-2.9324	TCGA-P5-A5EZ-01
GBMLGG(T=627,N=5)	Tumor	-3.0469	TCGA-S9-A89Z-01
GBMLGG(T=627,N=5)	Tumor	7.9171	TCGA-S9-A6TZ-01
GBMLGG(T=627,N=5)	Tumor	0.8082	TCGA-FG-5963-01
GBMLGG(T=627,N=5)	Tumor	7.0357	TCGA-HT-A61A-01
GBMLGG(T=627,N=5)	Tumor	-6.5064	TCGA-S9-A89V-01
GBMLGG(T=627,N=5)	Tumor	7.9119	TCGA-DB-A64W-01
GBMLGG(T=627,N=5)	Tumor	-1.7809	TCGA-FG-A4MX-01
GBMLGG(T=627,N=5)	Tumor	7.0704	TCGA-P5-A72Z-01
GBMLGG(T=627,N=5)	Tumor	-1.6394	TCGA-HT-8114-01
GBMLGG(T=627,N=5)	Tumor	6.4922	TCGA-06-2563-01
GBMLGG(T=627,N=5)	Tumor	-1.3921	TCGA-15-1444-01
GBMLGG(T=627,N=5)	Tumor	1.5316	TCGA-32-4213-01
GBMLGG(T=627,N=5)	Tumor	-1.1488	TCGA-HT-7881-01
GBMLGG(T=627,N=5)	Tumor	-2.1779	TCGA-15-0742-01
GBMLGG(T=627,N=5)	Tumor	-3.0469	TCGA-CS-4944-01
GBMLGG(T=627,N=5)	Tumor	-5.5735	TCGA-06-0187-01
GBMLGG(T=627,N=5)	Tumor	7.2662	TCGA-19-1390-01
GBMLGG(T=627,N=5)	Tumor	8.4011	TCGA-S9-A7QX-01
GBMLGG(T=627,N=5)	Tumor	-1.9942	TCGA-DU-A7TG-01
GBMLGG(T=627,N=5)	Tumor	7.9038	TCGA-DU-5874-01
GBMLGG(T=627,N=5)	Tumor	8.6765	TCGA-TQ-A8XE-01
GBMLGG(T=627,N=5)	Tumor	5.4526	TCGA-DU-7300-01
GBMLGG(T=627,N=5)	Tumor	-2.2447	TCGA-HT-7694-01
GBMLGG(T=627,N=5)	Tumor	7.1211	TCGA-HT-7471-01
GBMLGG(T=627,N=5)	Tumor	-4.035	TCGA-DB-A4XD-01
GBMLGG(T=627,N=5)	Tumor	-1.1488	TCGA-TQ-A7RK-01
GBMLGG(T=627,N=5)	Tumor	-3.6259	TCGA-HT-7475-01
GBMLGG(T=627,N=5)	Tumor	-1.7809	TCGA-TQ-A7RO-01
GBMLGG(T=627,N=5)	Tumor	7.8249	TCGA-HT-7902-01
GBMLGG(T=627,N=5)	Tumor	7.6995	TCGA-FG-A711-01
GBMLGG(T=627,N=5)	Tumor	-1.2828	TCGA-06-2557-01
GBMLGG(T=627,N=5)	Tumor	-1.4305	TCGA-DB-5276-01
GBMLGG(T=627,N=5)	Tumor	-3.1714	TCGA-P5-A730-01
GBMLGG(T=627,N=5)	Tumor	-3.816	TCGA-E1-A7YD-01
GBMLGG(T=627,N=5)	Tumor	-1.2828	TCGA-HT-8015-01
GBMLGG(T=627,N=5)	Tumor	-3.1714	TCGA-HT-A74J-01
GBMLGG(T=627,N=5)	Tumor	-3.1714	TCGA-06-0878-01
GBMLGG(T=627,N=5)	Tumor	-3.458	TCGA-06-0129-01
GBMLGG(T=627,N=5)	Tumor	-2.8262	TCGA-HT-A617-01
GBMLGG(T=627,N=5)	Tumor	6.1167	TCGA-16-1045-01
GBMLGG(T=627,N=5)	Tumor	-3.816	TCGA-06-2567-01
GBMLGG(T=627,N=5)	Tumor	5.2623	TCGA-32-2616-01
GBMLGG(T=627,N=5)	Tumor	-0.8084	TCGA-HT-7605-01
GBMLGG(T=627,N=5)	Tumor	-2.114	TCGA-06-0138-01
GBMLGG(T=627,N=5)	Tumor	-0.6873	TCGA-28-5208-01
GBMLGG(T=627,N=5)	Tumor	7.7686	TCGA-06-1804-01
GBMLGG(T=627,N=5)	Tumor	4.918	TCGA-14-2554-01
GBMLGG(T=627,N=5)	Tumor	7.5712	TCGA-P5-A5F4-01
GBMLGG(T=627,N=5)	Tumor	-2.9324	TCGA-DU-A76K-01
GBMLGG(T=627,N=5)	Tumor	4.9265	TCGA-VM-A8CH-01
GBMLGG(T=627,N=5)	Tumor	-2.9324	TCGA-HT-7609-01
GBMLGG(T=627,N=5)	Tumor	-2.2447	TCGA-27-2528-01
GBMLGG(T=627,N=5)	Tumor	-1.0559	TCGA-DH-A7UV-01
GBMLGG(T=627,N=5)	Tumor	8.9577	TCGA-TM-A7C3-01
GBMLGG(T=627,N=5)	Tumor	-4.2934	TCGA-S9-A6WG-01
GBMLGG(T=627,N=5)	Tumor	4.1724	TCGA-06-5858-01
GBMLGG(T=627,N=5)	Tumor	-6.5064	TCGA-FG-6690-01
GBMLGG(T=627,N=5)	Tumor	6.4717	TCGA-DU-8167-01
GBMLGG(T=627,N=5)	Tumor	7.7996	TCGA-QH-A65X-01
GBMLGG(T=627,N=5)	Tumor	-3.6259	TCGA-06-0178-01
GBMLGG(T=627,N=5)	Tumor	8.2144	TCGA-P5-A780-01
GBMLGG(T=627,N=5)	Tumor	-3.0469	TCGA-E1-5302-01
GBMLGG(T=627,N=5)	Tumor	3.7529	TCGA-14-1823-01
GBMLGG(T=627,N=5)	Tumor	8.8198	TCGA-R8-A6MO-01
GBMLGG(T=627,N=5)	Tumor	-1.6394	TCGA-CS-6290-01
GBMLGG(T=627,N=5)	Tumor	7.0242	TCGA-DU-5847-01
GBMLGG(T=627,N=5)	Tumor	7.4241	TCGA-DU-6406-01
GBMLGG(T=627,N=5)	Tumor	-5.0116	TCGA-06-0743-01
GBMLGG(T=627,N=5)	Tumor	-3.0469	TCGA-TM-A84B-01
GBMLGG(T=627,N=5)	Tumor	-3.3076	TCGA-DU-A76O-01
GBMLGG(T=627,N=5)	Normal	7.1806	TCGA-06-AABW-11
GBMLGG(T=627,N=5)	Normal	-4.035	TCGA-06-0678-11
GBMLGG(T=627,N=5)	Normal	-1.7809	TCGA-06-0681-11
GBMLGG(T=627,N=5)	Normal	6.1583	TCGA-06-0675-11
GBMLGG(T=627,N=5)	Normal	-2.3147	TCGA-06-0680-11
LGG(T=474,N=5)	Tumor	-1.2828	TCGA-S9-A7J2-01
LGG(T=474,N=5)	Tumor	7.8048	TCGA-E1-A7YI-01
LGG(T=474,N=5)	Tumor	6.7206	TCGA-DU-7302-01
LGG(T=474,N=5)	Tumor	-1.0862	TCGA-DU-A7TI-01
LGG(T=474,N=5)	Tumor	6.0691	TCGA-P5-A5EX-01
LGG(T=474,N=5)	Tumor	7.3879	TCGA-HT-8563-01
LGG(T=474,N=5)	Tumor	8.3031	TCGA-FG-A60K-01
LGG(T=474,N=5)	Tumor	5.5778	TCGA-CS-5397-01
LGG(T=474,N=5)	Tumor	6.676	TCGA-E1-5322-01
LGG(T=474,N=5)	Tumor	7.0676	TCGA-HT-8558-01
LGG(T=474,N=5)	Tumor	-3.1714	TCGA-S9-A6U8-01
LGG(T=474,N=5)	Tumor	-1.3183	TCGA-HT-7854-01
LGG(T=474,N=5)	Tumor	-2.5479	TCGA-HT-7467-01
LGG(T=474,N=5)	Tumor	6.5244	TCGA-HT-7874-01
LGG(T=474,N=5)	Tumor	-2.2447	TCGA-S9-A6TV-01
LGG(T=474,N=5)	Tumor	-4.6082	TCGA-VM-A8CD-01
LGG(T=474,N=5)	Tumor	7.4118	TCGA-KT-A7W1-01
LGG(T=474,N=5)	Tumor	7.5677	TCGA-P5-A5F2-01
LGG(T=474,N=5)	Tumor	6.2371	TCGA-HT-7607-01
LGG(T=474,N=5)	Tumor	-1.0262	TCGA-HT-7873-01
LGG(T=474,N=5)	Tumor	-3.6259	TCGA-HT-7603-01
LGG(T=474,N=5)	Tumor	-2.6349	TCGA-DB-A64P-01
LGG(T=474,N=5)	Tumor	-4.6082	TCGA-HW-7486-01
LGG(T=474,N=5)	Tumor	-0.9686	TCGA-DU-7011-01
LGG(T=474,N=5)	Tumor	8.214	TCGA-P5-A77X-01
LGG(T=474,N=5)	Tumor	4.7772	TCGA-HW-7493-01
LGG(T=474,N=5)	Tumor	-2.1779	TCGA-VM-A8CA-01
LGG(T=474,N=5)	Tumor	3.506	TCGA-DU-7015-01
LGG(T=474,N=5)	Tumor	-1.0559	TCGA-TM-A7C5-01
LGG(T=474,N=5)	Tumor	6.0029	TCGA-DU-8162-01
LGG(T=474,N=5)	Tumor	7.6256	TCGA-TM-A84O-01
LGG(T=474,N=5)	Tumor	9.4367	TCGA-S9-A7R3-01
LGG(T=474,N=5)	Tumor	-2.6349	TCGA-TQ-A7RN-01
LGG(T=474,N=5)	Tumor	7.4738	TCGA-DU-A6S6-01
LGG(T=474,N=5)	Tumor	7.8942	TCGA-P5-A735-01
LGG(T=474,N=5)	Tumor	6.0756	TCGA-HT-7691-01
LGG(T=474,N=5)	Tumor	8.9213	TCGA-FG-A6J1-01
LGG(T=474,N=5)	Tumor	0.3573	TCGA-S9-A7R7-01
LGG(T=474,N=5)	Tumor	-1.7322	TCGA-DU-6402-01
LGG(T=474,N=5)	Tumor	-3.6259	TCGA-HT-7684-01
LGG(T=474,N=5)	Tumor	6.8839	TCGA-HT-8104-01
LGG(T=474,N=5)	Tumor	-4.6082	TCGA-FN-7833-01
LGG(T=474,N=5)	Tumor	6.823	TCGA-HT-8019-01
LGG(T=474,N=5)	Tumor	8.1793	TCGA-DB-A4XF-01
LGG(T=474,N=5)	Tumor	6.272	TCGA-FG-A713-01
LGG(T=474,N=5)	Tumor	-0.8863	TCGA-E1-A7YL-01
LGG(T=474,N=5)	Tumor	5.6059	TCGA-CS-5396-01
LGG(T=474,N=5)	Tumor	-1.8836	TCGA-HW-8322-01
LGG(T=474,N=5)	Tumor	-3.458	TCGA-S9-A6U9-01
LGG(T=474,N=5)	Tumor	-2.3884	TCGA-HT-7676-01
LGG(T=474,N=5)	Tumor	-2.5479	TCGA-HT-7469-01
LGG(T=474,N=5)	Tumor	-6.5064	TCGA-HT-7478-01
LGG(T=474,N=5)	Tumor	7.9834	TCGA-DU-A5TW-01
LGG(T=474,N=5)	Tumor	-4.035	TCGA-S9-A6TX-01
LGG(T=474,N=5)	Tumor	9.6872	TCGA-RY-A83Z-01
LGG(T=474,N=5)	Tumor	-1.0262	TCGA-FG-A6IZ-01
LGG(T=474,N=5)	Tumor	-2.8262	TCGA-CS-4941-01
LGG(T=474,N=5)	Tumor	-0.9971	TCGA-DH-A7UT-01
LGG(T=474,N=5)	Tumor	5.998	TCGA-DU-5871-01
LGG(T=474,N=5)	Tumor	-1.6394	TCGA-HW-8321-01
LGG(T=474,N=5)	Tumor	8.0828	TCGA-EZ-7264-01
LGG(T=474,N=5)	Tumor	-1.7322	TCGA-CS-6666-01
LGG(T=474,N=5)	Tumor	-2.4659	TCGA-HW-7491-01
LGG(T=474,N=5)	Tumor	7.4888	TCGA-S9-A6U1-01
LGG(T=474,N=5)	Tumor	5.172	TCGA-E1-5307-01
LGG(T=474,N=5)	Tumor	-2.5479	TCGA-DU-A76L-01
LGG(T=474,N=5)	Tumor	7.645	TCGA-HW-7495-01
LGG(T=474,N=5)	Tumor	5.8565	TCGA-CS-6669-01
LGG(T=474,N=5)	Tumor	-3.3076	TCGA-HT-7481-01
LGG(T=474,N=5)	Tumor	-1.9379	TCGA-DU-8163-01
LGG(T=474,N=5)	Tumor	-6.5064	TCGA-HT-8110-01
LGG(T=474,N=5)	Tumor	-1.0559	TCGA-RY-A840-01
LGG(T=474,N=5)	Tumor	6.3454	TCGA-VM-A8C9-01
LGG(T=474,N=5)	Tumor	8.629	TCGA-HW-8319-01
LGG(T=474,N=5)	Tumor	6.0106	TCGA-HT-7482-01
LGG(T=474,N=5)	Tumor	-3.1714	TCGA-QH-A6CW-01
LGG(T=474,N=5)	Tumor	6.9124	TCGA-DU-5870-01
LGG(T=474,N=5)	Tumor	8.3811	TCGA-RY-A845-01
LGG(T=474,N=5)	Tumor	-2.5479	TCGA-FG-8182-01
LGG(T=474,N=5)	Tumor	6.1717	TCGA-FG-6688-01
LGG(T=474,N=5)	Tumor	-3.816	TCGA-TQ-A7RP-01
LGG(T=474,N=5)	Tumor	7.1801	TCGA-HT-8113-01
LGG(T=474,N=5)	Tumor	7.353	TCGA-HT-7689-01
LGG(T=474,N=5)	Tumor	6.0555	TCGA-FG-7638-01
LGG(T=474,N=5)	Tumor	-3.816	TCGA-DU-7013-01
LGG(T=474,N=5)	Tumor	7.0063	TCGA-E1-A7Z3-01
LGG(T=474,N=5)	Tumor	-6.5064	TCGA-HT-7476-01
LGG(T=474,N=5)	Tumor	-1.6394	TCGA-TQ-A7RG-01
LGG(T=474,N=5)	Tumor	7.7056	TCGA-DU-A7T6-01
LGG(T=474,N=5)	Tumor	-2.3147	TCGA-DB-A4XC-01
LGG(T=474,N=5)	Tumor	-3.1714	TCGA-FG-A4MW-01
LGG(T=474,N=5)	Tumor	-1.8314	TCGA-DH-5142-01
LGG(T=474,N=5)	Tumor	7.5556	TCGA-S9-A6U2-01
LGG(T=474,N=5)	Tumor	-2.6349	TCGA-TQ-A7RH-01
LGG(T=474,N=5)	Tumor	-1.7809	TCGA-DB-A75M-01
LGG(T=474,N=5)	Tumor	8.1695	TCGA-HT-8012-01
LGG(T=474,N=5)	Tumor	8.99	TCGA-S9-A7QW-01
LGG(T=474,N=5)	Tumor	5.9524	TCGA-P5-A733-01
LGG(T=474,N=5)	Tumor	-3.6259	TCGA-DU-A5TR-01
LGG(T=474,N=5)	Tumor	-2.3884	TCGA-FG-8185-01
LGG(T=474,N=5)	Tumor	-1.7322	TCGA-HW-8320-01
LGG(T=474,N=5)	Tumor	5.1796	TCGA-CS-6667-01
LGG(T=474,N=5)	Tumor	-3.458	TCGA-DU-5849-01
LGG(T=474,N=5)	Tumor	-4.6082	TCGA-DB-5279-01
LGG(T=474,N=5)	Tumor	-5.0116	TCGA-DB-A64V-01
LGG(T=474,N=5)	Tumor	6.9805	TCGA-DU-5854-01
LGG(T=474,N=5)	Tumor	9.2043	TCGA-DH-A7UR-01
LGG(T=474,N=5)	Tumor	-2.3884	TCGA-S9-A6WL-01
LGG(T=474,N=5)	Tumor	-3.816	TCGA-HT-7880-01
LGG(T=474,N=5)	Tumor	6.195	TCGA-E1-5318-01
LGG(T=474,N=5)	Tumor	-5.5735	TCGA-DU-6393-01
LGG(T=474,N=5)	Tumor	-3.3076	TCGA-DU-5853-01
LGG(T=474,N=5)	Tumor	-2.9324	TCGA-TM-A84J-01
LGG(T=474,N=5)	Tumor	-4.2934	TCGA-FG-5962-01
LGG(T=474,N=5)	Tumor	-2.7274	TCGA-F6-A8O4-01
LGG(T=474,N=5)	Tumor	-6.5064	TCGA-S9-A7R1-01
LGG(T=474,N=5)	Tumor	-4.2934	TCGA-TM-A84M-01
LGG(T=474,N=5)	Tumor	-3.458	TCGA-HT-8107-01
LGG(T=474,N=5)	Tumor	-4.2934	TCGA-P5-A5ET-01
LGG(T=474,N=5)	Tumor	7.4346	TCGA-FG-A70Y-01
LGG(T=474,N=5)	Tumor	-1.8314	TCGA-TM-A84R-01
LGG(T=474,N=5)	Tumor	-1.685	TCGA-HW-A5KM-01
LGG(T=474,N=5)	Tumor	-2.9324	TCGA-HT-7477-01
LGG(T=474,N=5)	Tumor	7.3476	TCGA-FG-A87Q-01
LGG(T=474,N=5)	Tumor	6.5344	TCGA-FG-A70Z-01
LGG(T=474,N=5)	Tumor	-0.6873	TCGA-FG-A4MU-01
LGG(T=474,N=5)	Tumor	-1.2481	TCGA-WY-A85D-01
LGG(T=474,N=5)	Tumor	-2.6349	TCGA-FG-7641-01
LGG(T=474,N=5)	Tumor	5.7372	TCGA-DU-5872-01
LGG(T=474,N=5)	Tumor	-3.0469	TCGA-FG-6689-01
LGG(T=474,N=5)	Tumor	8.3212	TCGA-HT-A615-01
LGG(T=474,N=5)	Tumor	-5.5735	TCGA-DU-7301-01
LGG(T=474,N=5)	Tumor	6.3754	TCGA-P5-A5EW-01
LGG(T=474,N=5)	Tumor	-2.6349	TCGA-HT-A5RB-01
LGG(T=474,N=5)	Tumor	7.5233	TCGA-E1-A7YN-01
LGG(T=474,N=5)	Tumor	-1.8314	TCGA-QH-A6XC-01
LGG(T=474,N=5)	Tumor	6.3818	TCGA-S9-A6WN-01
LGG(T=474,N=5)	Tumor	7.616	TCGA-DB-A64L-01
LGG(T=474,N=5)	Tumor	-3.458	TCGA-TM-A84I-01
LGG(T=474,N=5)	Tumor	-4.2934	TCGA-QH-A6CZ-01
LGG(T=474,N=5)	Tumor	8.0594	TCGA-WY-A858-01
LGG(T=474,N=5)	Tumor	-6.5064	TCGA-VM-A8CB-01
LGG(T=474,N=5)	Tumor	8.0203	TCGA-VM-A8CF-01
LGG(T=474,N=5)	Tumor	-3.816	TCGA-HT-7608-01
LGG(T=474,N=5)	Tumor	6.2632	TCGA-CS-4938-01
LGG(T=474,N=5)	Tumor	7.6414	TCGA-QH-A6X5-01
LGG(T=474,N=5)	Tumor	7.4374	TCGA-DU-8166-01
LGG(T=474,N=5)	Tumor	6.7616	TCGA-HT-8018-01
LGG(T=474,N=5)	Tumor	-2.9324	TCGA-DU-7292-01
LGG(T=474,N=5)	Tumor	-2.0529	TCGA-S9-A6TU-01
LGG(T=474,N=5)	Tumor	5.295	TCGA-DB-A75P-01
LGG(T=474,N=5)	Tumor	4.1086	TCGA-FG-6691-01
LGG(T=474,N=5)	Tumor	-2.4659	TCGA-DU-6399-01
LGG(T=474,N=5)	Tumor	7.0545	TCGA-S9-A7IQ-01
LGG(T=474,N=5)	Tumor	7.1278	TCGA-S9-A6WI-01
LGG(T=474,N=5)	Tumor	-0.9406	TCGA-DB-A64S-01
LGG(T=474,N=5)	Tumor	-2.3147	TCGA-FG-6692-01
LGG(T=474,N=5)	Tumor	-2.6349	TCGA-R8-A6YH-01
LGG(T=474,N=5)	Tumor	6.8782	TCGA-HT-A618-01
LGG(T=474,N=5)	Tumor	6.948	TCGA-QH-A65S-01
LGG(T=474,N=5)	Tumor	-6.5064	TCGA-DU-7019-01
LGG(T=474,N=5)	Tumor	-3.458	TCGA-DU-A7TJ-01
LGG(T=474,N=5)	Tumor	8.469	TCGA-TM-A84H-01
LGG(T=474,N=5)	Tumor	9.541	TCGA-S9-A7R8-01
LGG(T=474,N=5)	Tumor	-1.6394	TCGA-S9-A7R4-01
LGG(T=474,N=5)	Tumor	7.7045	TCGA-S9-A7J3-01
LGG(T=474,N=5)	Tumor	-3.3076	TCGA-TM-A84L-01
LGG(T=474,N=5)	Tumor	8.6931	TCGA-E1-A7YH-01
LGG(T=474,N=5)	Tumor	-6.5064	TCGA-P5-A5EV-01
LGG(T=474,N=5)	Tumor	-4.035	TCGA-DU-A7TD-01
LGG(T=474,N=5)	Tumor	7.9797	TCGA-HW-A5KL-01
LGG(T=474,N=5)	Tumor	8.619	TCGA-RY-A83X-01
LGG(T=474,N=5)	Tumor	-0.7834	TCGA-HT-7687-01
LGG(T=474,N=5)	Tumor	-2.1779	TCGA-WY-A85A-01
LGG(T=474,N=5)	Tumor	7.6307	TCGA-DU-A5TU-01
LGG(T=474,N=5)	Tumor	0.2154	TCGA-DU-A7TA-01
LGG(T=474,N=5)	Tumor	-2.8262	TCGA-CS-5395-01
LGG(T=474,N=5)	Tumor	-5.5735	TCGA-TQ-A7RR-01
LGG(T=474,N=5)	Tumor	5.7685	TCGA-HT-A5R5-01
LGG(T=474,N=5)	Tumor	7.9476	TCGA-QH-A65V-01
LGG(T=474,N=5)	Tumor	-3.6259	TCGA-S9-A6WP-01
LGG(T=474,N=5)	Tumor	-2.8262	TCGA-E1-A7YO-01
LGG(T=474,N=5)	Tumor	6.9313	TCGA-QH-A6X8-01
LGG(T=474,N=5)	Tumor	7.3609	TCGA-HT-7610-01
LGG(T=474,N=5)	Tumor	-0.6193	TCGA-HT-7875-01
LGG(T=474,N=5)	Tumor	-4.035	TCGA-R8-A6MK-01
LGG(T=474,N=5)	Tumor	-6.5064	TCGA-P5-A5F0-01
LGG(T=474,N=5)	Tumor	8.4068	TCGA-R8-A73M-01
LGG(T=474,N=5)	Tumor	8.3594	TCGA-S9-A6TS-01
LGG(T=474,N=5)	Tumor	3.1311	TCGA-S9-A6TW-01
LGG(T=474,N=5)	Tumor	-3.3076	TCGA-E1-5303-01
LGG(T=474,N=5)	Tumor	8.1141	TCGA-HT-7606-01
LGG(T=474,N=5)	Tumor	6.0029	TCGA-DU-6408-01
LGG(T=474,N=5)	Tumor	-3.1714	TCGA-FG-5964-01
LGG(T=474,N=5)	Tumor	7.9883	TCGA-DB-A64Q-01
LGG(T=474,N=5)	Tumor	7.9434	TCGA-S9-A7IZ-01
LGG(T=474,N=5)	Tumor	8.3948	TCGA-S9-A6WH-01
LGG(T=474,N=5)	Tumor	-2.4659	TCGA-HT-7602-01
LGG(T=474,N=5)	Tumor	8.542	TCGA-DU-A6S8-01
LGG(T=474,N=5)	Tumor	-2.0529	TCGA-HT-7858-01
LGG(T=474,N=5)	Tumor	-1.4699	TCGA-S9-A6WD-01
LGG(T=474,N=5)	Tumor	6.8201	TCGA-HT-7860-01
LGG(T=474,N=5)	Tumor	6.9585	TCGA-DU-7006-01
LGG(T=474,N=5)	Tumor	8.9605	TCGA-TQ-A7RS-01
LGG(T=474,N=5)	Tumor	6.9884	TCGA-DU-7009-01
LGG(T=474,N=5)	Tumor	6.4619	TCGA-DU-7010-01
LGG(T=474,N=5)	Tumor	-3.6259	TCGA-DU-8164-01
LGG(T=474,N=5)	Tumor	6.3581	TCGA-DU-7018-01
LGG(T=474,N=5)	Tumor	-3.0469	TCGA-RY-A843-01
LGG(T=474,N=5)	Tumor	-4.035	TCGA-DU-7014-01
LGG(T=474,N=5)	Tumor	8.6122	TCGA-HT-7693-01
LGG(T=474,N=5)	Tumor	8.1131	TCGA-FG-A6J3-01
LGG(T=474,N=5)	Tumor	-2.7274	TCGA-HT-8106-01
LGG(T=474,N=5)	Tumor	-2.9324	TCGA-HT-7472-01
LGG(T=474,N=5)	Tumor	-1.8836	TCGA-HT-7855-01
LGG(T=474,N=5)	Tumor	-1.5522	TCGA-DB-A4XG-01
LGG(T=474,N=5)	Tumor	7.1636	TCGA-HT-A5RC-01
LGG(T=474,N=5)	Tumor	7.8142	TCGA-VM-A8C8-01
LGG(T=474,N=5)	Tumor	6.5709	TCGA-HT-7681-01
LGG(T=474,N=5)	Tumor	6.8851	TCGA-DU-A6S2-01
LGG(T=474,N=5)	Tumor	5.076	TCGA-DU-7309-01
LGG(T=474,N=5)	Tumor	8.0468	TCGA-DB-A4XH-01
LGG(T=474,N=5)	Tumor	-3.3076	TCGA-HT-7485-01
LGG(T=474,N=5)	Tumor	7.9261	TCGA-VW-A7QS-01
LGG(T=474,N=5)	Tumor	8.9271	TCGA-VV-A86M-01
LGG(T=474,N=5)	Tumor	8.9003	TCGA-E1-A7YV-01
LGG(T=474,N=5)	Tumor	-2.8262	TCGA-HT-7468-01
LGG(T=474,N=5)	Tumor	-6.5064	TCGA-HT-7677-01
LGG(T=474,N=5)	Tumor	7.7323	TCGA-DU-A5TY-01
LGG(T=474,N=5)	Tumor	-4.6082	TCGA-HT-8109-01
LGG(T=474,N=5)	Tumor	-2.2447	TCGA-HT-7479-01
LGG(T=474,N=5)	Tumor	-2.2447	TCGA-DB-5275-01
LGG(T=474,N=5)	Tumor	7.6537	TCGA-TM-A7C4-01
LGG(T=474,N=5)	Tumor	-4.2934	TCGA-DH-A7UU-01
LGG(T=474,N=5)	Tumor	7.9741	TCGA-HT-A4DV-01
LGG(T=474,N=5)	Tumor	8.1124	TCGA-FG-8186-01
LGG(T=474,N=5)	Tumor	8.3466	TCGA-FG-A4MT-01
LGG(T=474,N=5)	Tumor	-6.5064	TCGA-E1-5305-01
LGG(T=474,N=5)	Tumor	-5.0116	TCGA-CS-5393-01
LGG(T=474,N=5)	Tumor	-5.0116	TCGA-DU-6395-01
LGG(T=474,N=5)	Tumor	8.7065	TCGA-DB-A64X-01
LGG(T=474,N=5)	Tumor	7.8312	TCGA-S9-A7IS-01
LGG(T=474,N=5)	Tumor	-2.7274	TCGA-HT-7856-01
LGG(T=474,N=5)	Tumor	7.0708	TCGA-QH-A6XA-01
LGG(T=474,N=5)	Tumor	8.0094	TCGA-P5-A77W-01
LGG(T=474,N=5)	Tumor	4.6674	TCGA-CS-4942-01
LGG(T=474,N=5)	Tumor	-6.5064	TCGA-CS-6186-01
LGG(T=474,N=5)	Tumor	7.0385	TCGA-DU-7008-01
LGG(T=474,N=5)	Tumor	-2.9324	TCGA-HT-7688-01
LGG(T=474,N=5)	Tumor	-2.5479	TCGA-DU-A7T8-01
LGG(T=474,N=5)	Tumor	-5.5735	TCGA-DU-A6S3-01
LGG(T=474,N=5)	Tumor	7.9479	TCGA-DB-A64U-01
LGG(T=474,N=5)	Tumor	-2.114	TCGA-HT-A61C-01
LGG(T=474,N=5)	Tumor	8.6746	TCGA-TQ-A7RF-01
LGG(T=474,N=5)	Tumor	-4.2934	TCGA-R8-A6ML-01
LGG(T=474,N=5)	Tumor	-3.1714	TCGA-DU-A5TT-01
LGG(T=474,N=5)	Tumor	7.7894	TCGA-QH-A870-01
LGG(T=474,N=5)	Tumor	-6.5064	TCGA-DB-A75O-01
LGG(T=474,N=5)	Tumor	-2.1779	TCGA-HT-8111-01
LGG(T=474,N=5)	Tumor	-1.8314	TCGA-S9-A7QZ-01
LGG(T=474,N=5)	Tumor	-3.458	TCGA-DB-5273-01
LGG(T=474,N=5)	Tumor	-6.5064	TCGA-HT-7470-01
LGG(T=474,N=5)	Tumor	7.8409	TCGA-FG-A4MY-01
LGG(T=474,N=5)	Tumor	8.097	TCGA-HT-8108-01
LGG(T=474,N=5)	Tumor	7.7588	TCGA-DB-A4XE-01
LGG(T=474,N=5)	Tumor	8.5835	TCGA-HT-A4DS-01
LGG(T=474,N=5)	Tumor	6.3733	TCGA-DU-8158-01
LGG(T=474,N=5)	Tumor	-1.9379	TCGA-DH-5143-01
LGG(T=474,N=5)	Tumor	8.3524	TCGA-TQ-A7RJ-01
LGG(T=474,N=5)	Tumor	8.5232	TCGA-S9-A7QY-01
LGG(T=474,N=5)	Tumor	6.291	TCGA-P5-A731-01
LGG(T=474,N=5)	Tumor	7.2887	TCGA-E1-A7YE-01
LGG(T=474,N=5)	Tumor	8.0596	TCGA-FG-A710-01
LGG(T=474,N=5)	Tumor	7.1358	TCGA-HT-8010-01
LGG(T=474,N=5)	Tumor	5.2017	TCGA-DB-5270-01
LGG(T=474,N=5)	Tumor	-2.2447	TCGA-KT-A74X-01
LGG(T=474,N=5)	Tumor	8.1632	TCGA-DB-A75L-01
LGG(T=474,N=5)	Tumor	6.8627	TCGA-HT-A616-01
LGG(T=474,N=5)	Tumor	6.2481	TCGA-HT-A74K-01
LGG(T=474,N=5)	Tumor	-2.8262	TCGA-WY-A85C-01
LGG(T=474,N=5)	Tumor	-3.6259	TCGA-FG-8188-01
LGG(T=474,N=5)	Tumor	6.9053	TCGA-DU-A6S7-01
LGG(T=474,N=5)	Tumor	6.8217	TCGA-DU-7294-01
LGG(T=474,N=5)	Tumor	8.5501	TCGA-DB-5274-01
LGG(T=474,N=5)	Tumor	-3.1714	TCGA-HT-7604-01
LGG(T=474,N=5)	Tumor	-1.7809	TCGA-TM-A84F-01
LGG(T=474,N=5)	Tumor	-6.5064	TCGA-DB-A64O-01
LGG(T=474,N=5)	Tumor	9.1116	TCGA-HT-7884-01
LGG(T=474,N=5)	Tumor	-2.3884	TCGA-S9-A6WE-01
LGG(T=474,N=5)	Tumor	7.9406	TCGA-S9-A6WM-01
LGG(T=474,N=5)	Tumor	6.3503	TCGA-HT-A5RA-01
LGG(T=474,N=5)	Tumor	-2.2447	TCGA-QH-A6CV-01
LGG(T=474,N=5)	Tumor	-1.7809	TCGA-VM-A8CE-01
LGG(T=474,N=5)	Tumor	6.1092	TCGA-DU-5852-01
LGG(T=474,N=5)	Tumor	5.8261	TCGA-P5-A72U-01
LGG(T=474,N=5)	Tumor	7.2453	TCGA-DB-A75K-01
LGG(T=474,N=5)	Tumor	-4.6082	TCGA-DU-6410-01
LGG(T=474,N=5)	Tumor	-1.9942	TCGA-QH-A65Z-01
LGG(T=474,N=5)	Tumor	-1.3183	TCGA-S9-A7IY-01
LGG(T=474,N=5)	Tumor	8.2294	TCGA-P5-A781-01
LGG(T=474,N=5)	Tumor	7.7047	TCGA-TM-A84G-01
LGG(T=474,N=5)	Tumor	-6.5064	TCGA-E1-5311-01
LGG(T=474,N=5)	Tumor	-6.5064	TCGA-FG-7634-01
LGG(T=474,N=5)	Tumor	7.1195	TCGA-DU-5855-01
LGG(T=474,N=5)	Tumor	7.208	TCGA-DU-6396-01
LGG(T=474,N=5)	Tumor	5.6109	TCGA-FG-7643-01
LGG(T=474,N=5)	Tumor	-0.9686	TCGA-TM-A84C-01
LGG(T=474,N=5)	Tumor	7.9684	TCGA-WY-A85E-01
LGG(T=474,N=5)	Tumor	7.0195	TCGA-DU-7298-01
LGG(T=474,N=5)	Tumor	-3.6259	TCGA-FG-7637-01
LGG(T=474,N=5)	Tumor	7.418	TCGA-HT-A5R9-01
LGG(T=474,N=5)	Tumor	-1.9942	TCGA-HT-A614-01
LGG(T=474,N=5)	Tumor	8.3832	TCGA-QH-A65R-01
LGG(T=474,N=5)	Tumor	7.5978	TCGA-FG-A60J-01
LGG(T=474,N=5)	Tumor	6.3556	TCGA-FG-8189-01
LGG(T=474,N=5)	Tumor	-0.1187	TCGA-P5-A5EY-01
LGG(T=474,N=5)	Tumor	-2.4659	TCGA-HT-7882-01
LGG(T=474,N=5)	Tumor	-2.6349	TCGA-DU-6394-01
LGG(T=474,N=5)	Tumor	6.3393	TCGA-WY-A859-01
LGG(T=474,N=5)	Tumor	0.4552	TCGA-WY-A85B-01
LGG(T=474,N=5)	Tumor	-0.8084	TCGA-S9-A6UB-01
LGG(T=474,N=5)	Tumor	-1.7809	TCGA-S9-A6U6-01
LGG(T=474,N=5)	Tumor	8.5964	TCGA-DU-8168-01
LGG(T=474,N=5)	Tumor	6.5008	TCGA-DU-7290-01
LGG(T=474,N=5)	Tumor	4.2601	TCGA-DU-6407-01
LGG(T=474,N=5)	Tumor	6.4323	TCGA-HT-7601-01
LGG(T=474,N=5)	Tumor	5.8736	TCGA-DU-6403-01
LGG(T=474,N=5)	Tumor	8.4031	TCGA-DB-A64R-01
LGG(T=474,N=5)	Tumor	7.556	TCGA-E1-A7YQ-01
LGG(T=474,N=5)	Tumor	7.1608	TCGA-DU-6405-01
LGG(T=474,N=5)	Tumor	-6.5064	TCGA-HW-7487-01
LGG(T=474,N=5)	Tumor	-3.1714	TCGA-S9-A7R2-01
LGG(T=474,N=5)	Tumor	-2.2447	TCGA-S9-A7J1-01
LGG(T=474,N=5)	Tumor	-4.6082	TCGA-P5-A72X-01
LGG(T=474,N=5)	Tumor	-1.9942	TCGA-E1-A7YJ-01
LGG(T=474,N=5)	Tumor	-3.0469	TCGA-HT-7690-01
LGG(T=474,N=5)	Tumor	-3.458	TCGA-HT-8105-01
LGG(T=474,N=5)	Tumor	6.7594	TCGA-E1-A7YY-01
LGG(T=474,N=5)	Tumor	3.2496	TCGA-HT-A619-01
LGG(T=474,N=5)	Tumor	6.9379	TCGA-DU-6400-01
LGG(T=474,N=5)	Tumor	-0.9132	TCGA-P5-A737-01
LGG(T=474,N=5)	Tumor	-1.0862	TCGA-RY-A83Y-01
LGG(T=474,N=5)	Tumor	-2.9324	TCGA-HT-8564-01
LGG(T=474,N=5)	Tumor	5.3107	TCGA-HT-7686-01
LGG(T=474,N=5)	Tumor	-0.1665	TCGA-E1-A7YM-01
LGG(T=474,N=5)	Tumor	-6.5064	TCGA-DH-A66F-01
LGG(T=474,N=5)	Tumor	6.8213	TCGA-CS-5390-01
LGG(T=474,N=5)	Tumor	7.8693	TCGA-FG-A87N-01
LGG(T=474,N=5)	Tumor	0.1519	TCGA-VV-A829-01
LGG(T=474,N=5)	Tumor	-6.5064	TCGA-DH-A66B-01
LGG(T=474,N=5)	Tumor	6.9969	TCGA-HT-A5R7-01
LGG(T=474,N=5)	Tumor	-5.5735	TCGA-CS-5394-01
LGG(T=474,N=5)	Tumor	7.5217	TCGA-DH-A66D-01
LGG(T=474,N=5)	Tumor	8.1689	TCGA-HT-7877-01
LGG(T=474,N=5)	Tumor	-4.035	TCGA-DU-6542-01
LGG(T=474,N=5)	Tumor	-2.0529	TCGA-QH-A6CS-01
LGG(T=474,N=5)	Tumor	-2.9324	TCGA-E1-A7YU-01
LGG(T=474,N=5)	Tumor	-2.6349	TCGA-IK-7675-01
LGG(T=474,N=5)	Tumor	-1.9379	TCGA-DU-7306-01
LGG(T=474,N=5)	Tumor	8.2102	TCGA-QH-A6X9-01
LGG(T=474,N=5)	Tumor	-3.816	TCGA-HT-7611-01
LGG(T=474,N=5)	Tumor	-0.9406	TCGA-S9-A6TY-01
LGG(T=474,N=5)	Tumor	-3.6259	TCGA-DU-A7TB-01
LGG(T=474,N=5)	Tumor	-4.6082	TCGA-IK-8125-01
LGG(T=474,N=5)	Tumor	-1.5522	TCGA-WH-A86K-01
LGG(T=474,N=5)	Tumor	-3.0469	TCGA-DH-5141-01
LGG(T=474,N=5)	Tumor	8.2839	TCGA-FG-A60L-01
LGG(T=474,N=5)	Tumor	-2.9324	TCGA-DB-5280-01
LGG(T=474,N=5)	Tumor	0.099	TCGA-S9-A7IX-01
LGG(T=474,N=5)	Tumor	6.2434	TCGA-FG-5965-01
LGG(T=474,N=5)	Tumor	-2.6349	TCGA-P5-A5F6-01
LGG(T=474,N=5)	Tumor	-2.4659	TCGA-DU-7007-01
LGG(T=474,N=5)	Tumor	-1.5105	TCGA-HW-7490-01
LGG(T=474,N=5)	Tumor	-4.035	TCGA-CS-6188-01
LGG(T=474,N=5)	Tumor	7.885	TCGA-CS-6668-01
LGG(T=474,N=5)	Tumor	7.1856	TCGA-DU-8165-01
LGG(T=474,N=5)	Tumor	-6.5064	TCGA-HT-7692-01
LGG(T=474,N=5)	Tumor	7.8858	TCGA-TQ-A7RM-01
LGG(T=474,N=5)	Tumor	6.7	TCGA-DU-8161-01
LGG(T=474,N=5)	Tumor	5.5753	TCGA-P5-A736-01
LGG(T=474,N=5)	Tumor	5.6276	TCGA-DU-6401-01
LGG(T=474,N=5)	Tumor	-3.6259	TCGA-HT-A74H-01
LGG(T=474,N=5)	Tumor	-2.5479	TCGA-TQ-A7RV-01
LGG(T=474,N=5)	Tumor	-4.035	TCGA-HT-7483-01
LGG(T=474,N=5)	Tumor	-4.035	TCGA-HT-7620-01
LGG(T=474,N=5)	Tumor	-6.5064	TCGA-HT-7480-01
LGG(T=474,N=5)	Tumor	7.8215	TCGA-S9-A7J0-01
LGG(T=474,N=5)	Tumor	-4.2934	TCGA-TM-A84Q-01
LGG(T=474,N=5)	Tumor	8.4232	TCGA-TQ-A7RQ-01
LGG(T=474,N=5)	Tumor	0.099	TCGA-TQ-A7RW-01
LGG(T=474,N=5)	Tumor	-2.9324	TCGA-FG-8191-01
LGG(T=474,N=5)	Tumor	-3.3076	TCGA-E1-A7YW-01
LGG(T=474,N=5)	Tumor	-4.2934	TCGA-DB-5278-01
LGG(T=474,N=5)	Tumor	-3.1714	TCGA-E1-A7YS-01
LGG(T=474,N=5)	Tumor	6.6177	TCGA-HT-7695-01
LGG(T=474,N=5)	Tumor	6.0779	TCGA-DU-7012-01
LGG(T=474,N=5)	Tumor	-1.1488	TCGA-HT-7879-01
LGG(T=474,N=5)	Tumor	-2.8262	TCGA-DU-A7TC-01
LGG(T=474,N=5)	Tumor	4.3944	TCGA-HT-7680-01
LGG(T=474,N=5)	Tumor	7.9242	TCGA-DB-A4X9-01
LGG(T=474,N=5)	Tumor	8.4543	TCGA-TQ-A7RI-01
LGG(T=474,N=5)	Tumor	-0.6416	TCGA-TM-A7CA-01
LGG(T=474,N=5)	Tumor	-3.816	TCGA-QH-A86X-01
LGG(T=474,N=5)	Tumor	-0.6193	TCGA-DU-A76R-01
LGG(T=474,N=5)	Tumor	7.9487	TCGA-DH-5144-01
LGG(T=474,N=5)	Tumor	7.5088	TCGA-E1-A7Z2-01
LGG(T=474,N=5)	Tumor	-3.0469	TCGA-DU-A5TP-01
LGG(T=474,N=5)	Tumor	-2.4659	TCGA-FG-8187-01
LGG(T=474,N=5)	Tumor	-5.0116	TCGA-E1-5304-01
LGG(T=474,N=5)	Tumor	-2.9324	TCGA-CS-4943-01
LGG(T=474,N=5)	Tumor	7.7127	TCGA-DH-5140-01
LGG(T=474,N=5)	Tumor	7.1521	TCGA-TM-A7CF-01
LGG(T=474,N=5)	Tumor	-2.3884	TCGA-DH-A7US-01
LGG(T=474,N=5)	Tumor	-4.035	TCGA-HT-A61B-01
LGG(T=474,N=5)	Tumor	7.4808	TCGA-E1-A7Z6-01
LGG(T=474,N=5)	Tumor	6.931	TCGA-HT-7857-01
LGG(T=474,N=5)	Tumor	6.0497	TCGA-E1-5319-01
LGG(T=474,N=5)	Tumor	-0.1504	TCGA-DU-A5TS-01
LGG(T=474,N=5)	Tumor	5.2803	TCGA-DU-6392-01
LGG(T=474,N=5)	Tumor	7.7157	TCGA-QH-A6CU-01
LGG(T=474,N=5)	Tumor	6.1771	TCGA-DU-6404-01
LGG(T=474,N=5)	Tumor	-2.2447	TCGA-VW-A8FI-01
LGG(T=474,N=5)	Tumor	8.3705	TCGA-HT-A74L-01
LGG(T=474,N=5)	Tumor	-3.0469	TCGA-P5-A5EU-01
LGG(T=474,N=5)	Tumor	-2.9324	TCGA-P5-A5EZ-01
LGG(T=474,N=5)	Tumor	-3.0469	TCGA-S9-A89Z-01
LGG(T=474,N=5)	Tumor	7.9171	TCGA-S9-A6TZ-01
LGG(T=474,N=5)	Tumor	0.8082	TCGA-FG-5963-01
LGG(T=474,N=5)	Tumor	7.0357	TCGA-HT-A61A-01
LGG(T=474,N=5)	Tumor	-6.5064	TCGA-S9-A89V-01
LGG(T=474,N=5)	Tumor	7.9119	TCGA-DB-A64W-01
LGG(T=474,N=5)	Tumor	-1.7809	TCGA-FG-A4MX-01
LGG(T=474,N=5)	Tumor	7.0704	TCGA-P5-A72Z-01
LGG(T=474,N=5)	Tumor	-1.6394	TCGA-HT-8114-01
LGG(T=474,N=5)	Tumor	-1.1488	TCGA-HT-7881-01
LGG(T=474,N=5)	Tumor	-3.0469	TCGA-CS-4944-01
LGG(T=474,N=5)	Tumor	8.4011	TCGA-S9-A7QX-01
LGG(T=474,N=5)	Tumor	-1.9942	TCGA-DU-A7TG-01
LGG(T=474,N=5)	Tumor	7.9038	TCGA-DU-5874-01
LGG(T=474,N=5)	Tumor	8.6765	TCGA-TQ-A8XE-01
LGG(T=474,N=5)	Tumor	5.4526	TCGA-DU-7300-01
LGG(T=474,N=5)	Tumor	-2.2447	TCGA-HT-7694-01
LGG(T=474,N=5)	Tumor	7.1211	TCGA-HT-7471-01
LGG(T=474,N=5)	Tumor	-4.035	TCGA-DB-A4XD-01
LGG(T=474,N=5)	Tumor	-1.1488	TCGA-TQ-A7RK-01
LGG(T=474,N=5)	Tumor	-3.6259	TCGA-HT-7475-01
LGG(T=474,N=5)	Tumor	-1.7809	TCGA-TQ-A7RO-01
LGG(T=474,N=5)	Tumor	7.8249	TCGA-HT-7902-01
LGG(T=474,N=5)	Tumor	7.6995	TCGA-FG-A711-01
LGG(T=474,N=5)	Tumor	-1.4305	TCGA-DB-5276-01
LGG(T=474,N=5)	Tumor	-3.1714	TCGA-P5-A730-01
LGG(T=474,N=5)	Tumor	-3.816	TCGA-E1-A7YD-01
LGG(T=474,N=5)	Tumor	-1.2828	TCGA-HT-8015-01
LGG(T=474,N=5)	Tumor	-3.1714	TCGA-HT-A74J-01
LGG(T=474,N=5)	Tumor	-2.8262	TCGA-HT-A617-01
LGG(T=474,N=5)	Tumor	-0.8084	TCGA-HT-7605-01
LGG(T=474,N=5)	Tumor	7.5712	TCGA-P5-A5F4-01
LGG(T=474,N=5)	Tumor	-2.9324	TCGA-DU-A76K-01
LGG(T=474,N=5)	Tumor	4.9265	TCGA-VM-A8CH-01
LGG(T=474,N=5)	Tumor	-2.9324	TCGA-HT-7609-01
LGG(T=474,N=5)	Tumor	-1.0559	TCGA-DH-A7UV-01
LGG(T=474,N=5)	Tumor	8.9577	TCGA-TM-A7C3-01
LGG(T=474,N=5)	Tumor	-4.2934	TCGA-S9-A6WG-01
LGG(T=474,N=5)	Tumor	-6.5064	TCGA-FG-6690-01
LGG(T=474,N=5)	Tumor	6.4717	TCGA-DU-8167-01
LGG(T=474,N=5)	Tumor	7.7996	TCGA-QH-A65X-01
LGG(T=474,N=5)	Tumor	8.2144	TCGA-P5-A780-01
LGG(T=474,N=5)	Tumor	-3.0469	TCGA-E1-5302-01
LGG(T=474,N=5)	Tumor	8.8198	TCGA-R8-A6MO-01
LGG(T=474,N=5)	Tumor	-1.6394	TCGA-CS-6290-01
LGG(T=474,N=5)	Tumor	7.0242	TCGA-DU-5847-01
LGG(T=474,N=5)	Tumor	7.4241	TCGA-DU-6406-01
LGG(T=474,N=5)	Tumor	-3.0469	TCGA-TM-A84B-01
LGG(T=474,N=5)	Tumor	-3.3076	TCGA-DU-A76O-01
LGG(T=474,N=5)	Normal	7.1806	TCGA-06-AABW-11
LGG(T=474,N=5)	Normal	-4.035	TCGA-06-0678-11
LGG(T=474,N=5)	Normal	-1.7809	TCGA-06-0681-11
LGG(T=474,N=5)	Normal	6.1583	TCGA-06-0675-11
LGG(T=474,N=5)	Normal	-2.3147	TCGA-06-0680-11
CESC(T=304,N=3)	Tumor	6.1113	TCGA-EK-A2RE-01
CESC(T=304,N=3)	Tumor	7.28	TCGA-IR-A3L7-01
CESC(T=304,N=3)	Tumor	7.8562	TCGA-Q1-A73Q-01
CESC(T=304,N=3)	Tumor	6.7554	TCGA-C5-A1MF-01
CESC(T=304,N=3)	Tumor	7.6685	TCGA-ZJ-A8QQ-01
CESC(T=304,N=3)	Tumor	2.5087	TCGA-EX-A3L1-01
CESC(T=304,N=3)	Tumor	4.2914	TCGA-JW-A5VI-01
CESC(T=304,N=3)	Tumor	6.7921	TCGA-EA-A1QT-01
CESC(T=304,N=3)	Tumor	6.194	TCGA-UC-A7PG-01
CESC(T=304,N=3)	Tumor	4.784	TCGA-EA-A97N-01
CESC(T=304,N=3)	Tumor	7.6784	TCGA-EA-A3QD-01
CESC(T=304,N=3)	Tumor	8.4127	TCGA-C5-A1ME-01
CESC(T=304,N=3)	Tumor	7.3405	TCGA-C5-A8YR-01
CESC(T=304,N=3)	Tumor	8.9546	TCGA-FU-A40J-01
CESC(T=304,N=3)	Tumor	8.1149	TCGA-VS-A9V5-01
CESC(T=304,N=3)	Tumor	7.4423	TCGA-MY-A913-01
CESC(T=304,N=3)	Tumor	8.3515	TCGA-VS-A8Q9-01
CESC(T=304,N=3)	Tumor	7.2569	TCGA-DS-A0VL-01
CESC(T=304,N=3)	Tumor	8.0607	TCGA-VS-A9UU-01
CESC(T=304,N=3)	Tumor	6.9557	TCGA-ZJ-AAXN-01
CESC(T=304,N=3)	Tumor	4.4483	TCGA-VS-A9U6-01
CESC(T=304,N=3)	Tumor	5.9912	TCGA-C5-A2LX-01
CESC(T=304,N=3)	Tumor	2.9109	TCGA-C5-A1M8-01
CESC(T=304,N=3)	Tumor	5.5503	TCGA-C5-A7CJ-01
CESC(T=304,N=3)	Tumor	6.9824	TCGA-GH-A9DA-01
CESC(T=304,N=3)	Tumor	6.0892	TCGA-EA-A5O9-01
CESC(T=304,N=3)	Tumor	7.2022	TCGA-Q1-A73P-01
CESC(T=304,N=3)	Tumor	3.1344	TCGA-C5-A8XK-01
CESC(T=304,N=3)	Tumor	8.9082	TCGA-C5-A907-01
CESC(T=304,N=3)	Tumor	6.9658	TCGA-VS-A9UD-01
CESC(T=304,N=3)	Tumor	7.7858	TCGA-C5-A7CM-01
CESC(T=304,N=3)	Tumor	7.4882	TCGA-VS-A9V2-01
CESC(T=304,N=3)	Tumor	3.4411	TCGA-VS-A94Y-01
CESC(T=304,N=3)	Tumor	7.3335	TCGA-C5-A8ZZ-01
CESC(T=304,N=3)	Tumor	2.9544	TCGA-VS-A9UJ-01
CESC(T=304,N=3)	Tumor	7.229	TCGA-ZJ-AAXI-01
CESC(T=304,N=3)	Tumor	8.6604	TCGA-Q1-A6DT-01
CESC(T=304,N=3)	Tumor	7.5097	TCGA-VS-A9UQ-01
CESC(T=304,N=3)	Tumor	6.6751	TCGA-VS-A8EG-01
CESC(T=304,N=3)	Tumor	6.7424	TCGA-EX-A69L-01
CESC(T=304,N=3)	Tumor	7.7565	TCGA-Q1-A73O-01
CESC(T=304,N=3)	Tumor	6.4459	TCGA-VS-A8QC-01
CESC(T=304,N=3)	Tumor	6.691	TCGA-EA-A5ZE-01
CESC(T=304,N=3)	Tumor	7.2749	TCGA-ZJ-A8QO-01
CESC(T=304,N=3)	Tumor	8.7481	TCGA-JX-A5QV-01
CESC(T=304,N=3)	Tumor	1.1706	TCGA-EK-A2GZ-01
CESC(T=304,N=3)	Tumor	10.0396	TCGA-EK-A2R9-01
CESC(T=304,N=3)	Tumor	5.8102	TCGA-IR-A3LL-01
CESC(T=304,N=3)	Tumor	4.5491	TCGA-C5-A1M5-01
CESC(T=304,N=3)	Tumor	8.3993	TCGA-C5-A7X8-01
CESC(T=304,N=3)	Tumor	6.767	TCGA-EA-A3HS-01
CESC(T=304,N=3)	Tumor	6.8785	TCGA-IR-A3LH-01
CESC(T=304,N=3)	Tumor	6.1813	TCGA-C5-A1M9-01
CESC(T=304,N=3)	Tumor	5.3555	TCGA-DG-A2KJ-01
CESC(T=304,N=3)	Tumor	7.5828	TCGA-Q1-A5R3-01
CESC(T=304,N=3)	Tumor	6.5375	TCGA-HG-A2PA-01
CESC(T=304,N=3)	Tumor	5.2646	TCGA-EA-A50E-01
CESC(T=304,N=3)	Tumor	8.0473	TCGA-EA-A556-01
CESC(T=304,N=3)	Tumor	7.2678	TCGA-VS-A9V3-01
CESC(T=304,N=3)	Tumor	6.8464	TCGA-VS-A9UH-01
CESC(T=304,N=3)	Tumor	6.3342	TCGA-JX-A3PZ-01
CESC(T=304,N=3)	Tumor	7.3846	TCGA-C5-A1MP-01
CESC(T=304,N=3)	Tumor	7.4981	TCGA-MU-A5YI-01
CESC(T=304,N=3)	Tumor	8.5036	TCGA-VS-A8QA-01
CESC(T=304,N=3)	Tumor	3.1733	TCGA-FU-A5XV-01
CESC(T=304,N=3)	Tumor	7.3613	TCGA-EX-A8YF-01
CESC(T=304,N=3)	Tumor	6.356	TCGA-ZJ-A8QR-01
CESC(T=304,N=3)	Tumor	6.0837	TCGA-IR-A3LB-01
CESC(T=304,N=3)	Tumor	8.1851	TCGA-EK-A2PI-01
CESC(T=304,N=3)	Tumor	8.3897	TCGA-HM-A6W2-01
CESC(T=304,N=3)	Tumor	7.8274	TCGA-EK-A2IR-01
CESC(T=304,N=3)	Tumor	8.6619	TCGA-IR-A3LF-01
CESC(T=304,N=3)	Tumor	7.0616	TCGA-HM-A4S6-01
CESC(T=304,N=3)	Tumor	6.3858	TCGA-VS-A8QF-01
CESC(T=304,N=3)	Tumor	7.0678	TCGA-VS-AA62-01
CESC(T=304,N=3)	Tumor	8.1176	TCGA-C5-A7UE-01
CESC(T=304,N=3)	Tumor	6.2048	TCGA-DS-A5RQ-01
CESC(T=304,N=3)	Tumor	7.576	TCGA-BI-A20A-01
CESC(T=304,N=3)	Tumor	5.8291	TCGA-EA-A3HU-01
CESC(T=304,N=3)	Tumor	8.174	TCGA-EK-A2RM-01
CESC(T=304,N=3)	Tumor	7.3752	TCGA-DG-A2KK-01
CESC(T=304,N=3)	Tumor	7.8108	TCGA-C5-A1MI-01
CESC(T=304,N=3)	Tumor	7.188	TCGA-JW-A852-01
CESC(T=304,N=3)	Tumor	9.056	TCGA-EK-A2RA-01
CESC(T=304,N=3)	Tumor	8.1283	TCGA-EK-A2RB-01
CESC(T=304,N=3)	Tumor	7.6991	TCGA-C5-A1MJ-01
CESC(T=304,N=3)	Tumor	7.1509	TCGA-MY-A5BE-01
CESC(T=304,N=3)	Tumor	8.0045	TCGA-C5-A1BE-01
CESC(T=304,N=3)	Tumor	6.6375	TCGA-ZJ-AAXT-01
CESC(T=304,N=3)	Tumor	8.1619	TCGA-LP-A7HU-01
CESC(T=304,N=3)	Tumor	7.4487	TCGA-2W-A8YY-01
CESC(T=304,N=3)	Tumor	7.7382	TCGA-EA-A411-01
CESC(T=304,N=3)	Tumor	5.7874	TCGA-C5-A1MN-01
CESC(T=304,N=3)	Tumor	7.9258	TCGA-C5-A2M2-01
CESC(T=304,N=3)	Tumor	6.5895	TCGA-EK-A2PK-01
CESC(T=304,N=3)	Tumor	6.8551	TCGA-EA-A410-01
CESC(T=304,N=3)	Tumor	8.7525	TCGA-VS-A952-01
CESC(T=304,N=3)	Tumor	8.868	TCGA-EK-A2IP-01
CESC(T=304,N=3)	Tumor	8.1948	TCGA-EK-A2PG-01
CESC(T=304,N=3)	Tumor	5.1281	TCGA-FU-A3YQ-01
CESC(T=304,N=3)	Tumor	5.9244	TCGA-DS-A1OB-01
CESC(T=304,N=3)	Tumor	5.0251	TCGA-VS-A959-01
CESC(T=304,N=3)	Tumor	7.5665	TCGA-EK-A2R7-01
CESC(T=304,N=3)	Tumor	7.6644	TCGA-JW-A5VJ-01
CESC(T=304,N=3)	Tumor	6.0186	TCGA-C5-A7UH-01
CESC(T=304,N=3)	Tumor	6.4019	TCGA-MA-AA3Z-01
CESC(T=304,N=3)	Tumor	7.8651	TCGA-VS-A9UR-01
CESC(T=304,N=3)	Tumor	7.0398	TCGA-EK-A3GN-01
CESC(T=304,N=3)	Tumor	2.4985	TCGA-DS-A3LQ-01
CESC(T=304,N=3)	Tumor	6.6964	TCGA-ZJ-AAXU-01
CESC(T=304,N=3)	Tumor	7.0495	TCGA-VS-A9UY-01
CESC(T=304,N=3)	Tumor	7.4825	TCGA-ZJ-AAXA-01
CESC(T=304,N=3)	Tumor	8.0001	TCGA-EK-A2RO-01
CESC(T=304,N=3)	Tumor	7.4394	TCGA-DS-A0VM-01
CESC(T=304,N=3)	Tumor	7.6979	TCGA-EX-A1H5-01
CESC(T=304,N=3)	Tumor	6.32	TCGA-FU-A3EO-01
CESC(T=304,N=3)	Tumor	6.2832	TCGA-EK-A2RK-01
CESC(T=304,N=3)	Tumor	7.0525	TCGA-C5-A1BL-01
CESC(T=304,N=3)	Tumor	6.8985	TCGA-Q1-A73S-01
CESC(T=304,N=3)	Tumor	7.6633	TCGA-PN-A8MA-01
CESC(T=304,N=3)	Tumor	7.4249	TCGA-DS-A7WF-01
CESC(T=304,N=3)	Tumor	7.5758	TCGA-C5-A7X3-01
CESC(T=304,N=3)	Tumor	7.8241	TCGA-HM-A3JK-01
CESC(T=304,N=3)	Tumor	8.835	TCGA-ZJ-AAXJ-01
CESC(T=304,N=3)	Tumor	4.0242	TCGA-VS-A9V1-01
CESC(T=304,N=3)	Tumor	5.9395	TCGA-FU-A3HZ-01
CESC(T=304,N=3)	Tumor	8.1031	TCGA-EA-A78R-01
CESC(T=304,N=3)	Tumor	7.2073	TCGA-JW-A5VG-01
CESC(T=304,N=3)	Tumor	7.1263	TCGA-VS-A9UV-01
CESC(T=304,N=3)	Tumor	7.8799	TCGA-C5-A8YT-01
CESC(T=304,N=3)	Tumor	6.8009	TCGA-ZX-AA5X-01
CESC(T=304,N=3)	Tumor	6.0959	TCGA-VS-A958-01
CESC(T=304,N=3)	Tumor	7.4095	TCGA-VS-A8EL-01
CESC(T=304,N=3)	Tumor	6.3408	TCGA-ZJ-AB0I-01
CESC(T=304,N=3)	Tumor	7.5148	TCGA-C5-A2LZ-01
CESC(T=304,N=3)	Tumor	7.9066	TCGA-VS-A950-01
CESC(T=304,N=3)	Tumor	7.3117	TCGA-IR-A3LK-01
CESC(T=304,N=3)	Tumor	7.3794	TCGA-DS-A1OC-01
CESC(T=304,N=3)	Tumor	7.4702	TCGA-C5-A3HE-01
CESC(T=304,N=3)	Tumor	7.6254	TCGA-MA-AA3W-01
CESC(T=304,N=3)	Tumor	7.9958	TCGA-VS-A9UL-01
CESC(T=304,N=3)	Tumor	5.1831	TCGA-VS-A9UO-01
CESC(T=304,N=3)	Tumor	8.7046	TCGA-C5-A8XJ-01
CESC(T=304,N=3)	Tumor	8.5876	TCGA-C5-A7CL-01
CESC(T=304,N=3)	Tumor	4.7209	TCGA-FU-A3NI-01
CESC(T=304,N=3)	Tumor	9.3134	TCGA-EA-A439-01
CESC(T=304,N=3)	Tumor	7.5957	TCGA-VS-A9V0-01
CESC(T=304,N=3)	Tumor	5.8787	TCGA-EK-A3GK-01
CESC(T=304,N=3)	Tumor	7.5283	TCGA-C5-A7CG-01
CESC(T=304,N=3)	Tumor	6.7133	TCGA-C5-A1BI-01
CESC(T=304,N=3)	Tumor	8.5523	TCGA-HM-A3JJ-01
CESC(T=304,N=3)	Tumor	7.9318	TCGA-C5-A7UI-01
CESC(T=304,N=3)	Tumor	8.6825	TCGA-ZJ-AAXD-01
CESC(T=304,N=3)	Tumor	7.6933	TCGA-EK-A2R8-01
CESC(T=304,N=3)	Tumor	7.7808	TCGA-VS-A9UP-01
CESC(T=304,N=3)	Tumor	6.4938	TCGA-C5-A1BF-01
CESC(T=304,N=3)	Tumor	4.7356	TCGA-EX-A69M-01
CESC(T=304,N=3)	Tumor	7.0548	TCGA-EA-A5ZD-01
CESC(T=304,N=3)	Tumor	6.453	TCGA-JX-A3Q0-01
CESC(T=304,N=3)	Tumor	6.8695	TCGA-BI-A0VS-01
CESC(T=304,N=3)	Tumor	2.9148	TCGA-VS-A8EJ-01
CESC(T=304,N=3)	Tumor	7.0519	TCGA-DR-A0ZL-01
CESC(T=304,N=3)	Tumor	3.9589	TCGA-MA-AA41-01
CESC(T=304,N=3)	Tumor	2.1638	TCGA-EA-A3HQ-01
CESC(T=304,N=3)	Tumor	6.5057	TCGA-LP-A5U2-01
CESC(T=304,N=3)	Tumor	7.5004	TCGA-EA-A43B-01
CESC(T=304,N=3)	Tumor	7.8477	TCGA-C5-A3HD-01
CESC(T=304,N=3)	Tumor	5.7827	TCGA-IR-A3LI-01
CESC(T=304,N=3)	Tumor	6.9202	TCGA-VS-A8EI-01
CESC(T=304,N=3)	Tumor	9.2294	TCGA-EA-A4BA-01
CESC(T=304,N=3)	Tumor	5.8035	TCGA-C5-A3HL-01
CESC(T=304,N=3)	Tumor	8.5152	TCGA-EA-A3Y4-01
CESC(T=304,N=3)	Tumor	7.7564	TCGA-UC-A7PF-01
CESC(T=304,N=3)	Tumor	7.1979	TCGA-VS-A9UB-01
CESC(T=304,N=3)	Tumor	8.1745	TCGA-UC-A7PI-01
CESC(T=304,N=3)	Tumor	6.7691	TCGA-DG-A2KL-01
CESC(T=304,N=3)	Tumor	7.6707	TCGA-JW-AAVH-01
CESC(T=304,N=3)	Tumor	5.9605	TCGA-MY-A5BF-01
CESC(T=304,N=3)	Tumor	7.633	TCGA-Q1-A5R1-01
CESC(T=304,N=3)	Tumor	7.0056	TCGA-FU-A57G-01
CESC(T=304,N=3)	Tumor	3.6872	TCGA-C5-A1BQ-01
CESC(T=304,N=3)	Tumor	8.1997	TCGA-EK-A2PL-01
CESC(T=304,N=3)	Tumor	7.1452	TCGA-Q1-A6DW-01
CESC(T=304,N=3)	Tumor	6.8612	TCGA-C5-A2M1-01
CESC(T=304,N=3)	Tumor	7.4554	TCGA-R2-A69V-01
CESC(T=304,N=3)	Tumor	6.9915	TCGA-EA-A5ZF-01
CESC(T=304,N=3)	Tumor	6.6343	TCGA-FU-A23L-01
CESC(T=304,N=3)	Tumor	4.182	TCGA-DS-A1OA-01
CESC(T=304,N=3)	Tumor	6.6559	TCGA-EK-A2H1-01
CESC(T=304,N=3)	Tumor	8.2621	TCGA-LP-A4AU-01
CESC(T=304,N=3)	Tumor	7.2773	TCGA-VS-A9U7-01
CESC(T=304,N=3)	Tumor	8.4238	TCGA-C5-A2LS-01
CESC(T=304,N=3)	Tumor	6.0698	TCGA-MA-AA3Y-01
CESC(T=304,N=3)	Tumor	6.2346	TCGA-DG-A2KM-01
CESC(T=304,N=3)	Tumor	6.3107	TCGA-C5-A3HF-01
CESC(T=304,N=3)	Tumor	7.1102	TCGA-C5-A2LT-01
CESC(T=304,N=3)	Tumor	7.2663	TCGA-C5-A1BK-01
CESC(T=304,N=3)	Tumor	6.9287	TCGA-UC-A7PD-01
CESC(T=304,N=3)	Tumor	7.6374	TCGA-MY-A5BD-01
CESC(T=304,N=3)	Tumor	7.4579	TCGA-VS-A9UZ-01
CESC(T=304,N=3)	Tumor	8.026	TCGA-DS-A1OD-01
CESC(T=304,N=3)	Tumor	4.5249	TCGA-C5-A8XH-01
CESC(T=304,N=3)	Tumor	7.8217	TCGA-EK-A2RC-01
CESC(T=304,N=3)	Tumor	3.6804	TCGA-JX-A3Q8-01
CESC(T=304,N=3)	Tumor	4.3477	TCGA-JW-A5VL-01
CESC(T=304,N=3)	Tumor	6.7463	TCGA-DS-A7WI-01
CESC(T=304,N=3)	Tumor	6.1891	TCGA-VS-A953-01
CESC(T=304,N=3)	Tumor	8.2016	TCGA-EA-A44S-01
CESC(T=304,N=3)	Tumor	7.9148	TCGA-VS-A957-01
CESC(T=304,N=3)	Tumor	7.2598	TCGA-JW-A5VH-01
CESC(T=304,N=3)	Tumor	2.3193	TCGA-EA-A3HR-01
CESC(T=304,N=3)	Tumor	6.4978	TCGA-EA-A3QE-01
CESC(T=304,N=3)	Tumor	5.5916	TCGA-WL-A834-01
CESC(T=304,N=3)	Tumor	5.6369	TCGA-C5-A901-01
CESC(T=304,N=3)	Tumor	8.9066	TCGA-JW-A69B-01
CESC(T=304,N=3)	Tumor	5.3789	TCGA-FU-A3HY-01
CESC(T=304,N=3)	Tumor	3.2826	TCGA-C5-A1M6-01
CESC(T=304,N=3)	Tumor	6.575	TCGA-VS-A9V4-01
CESC(T=304,N=3)	Tumor	8.2201	TCGA-VS-A8Q8-01
CESC(T=304,N=3)	Tumor	5.9591	TCGA-DS-A0VN-01
CESC(T=304,N=3)	Tumor	6.9539	TCGA-MU-A8JM-01
CESC(T=304,N=3)	Tumor	7.9715	TCGA-C5-A2LY-01
CESC(T=304,N=3)	Tumor	9.1433	TCGA-FU-A23K-01
CESC(T=304,N=3)	Tumor	7.4644	TCGA-EA-A6QX-01
CESC(T=304,N=3)	Tumor	7.3338	TCGA-C5-A7CH-01
CESC(T=304,N=3)	Tumor	8.3681	TCGA-EK-A2RN-01
CESC(T=304,N=3)	Tumor	7.0203	TCGA-EK-A2RJ-01
CESC(T=304,N=3)	Tumor	6.054	TCGA-C5-A1BM-01
CESC(T=304,N=3)	Tumor	7.6874	TCGA-Q1-A73R-01
CESC(T=304,N=3)	Tumor	7.0416	TCGA-DS-A7WH-01
CESC(T=304,N=3)	Tumor	6.6777	TCGA-ZJ-AAX4-01
CESC(T=304,N=3)	Tumor	5.2265	TCGA-C5-A7CK-01
CESC(T=304,N=3)	Tumor	3.4034	TCGA-VS-A8EK-01
CESC(T=304,N=3)	Tumor	7.1489	TCGA-EA-A1QS-01
CESC(T=304,N=3)	Tumor	6.9711	TCGA-FU-A3WB-01
CESC(T=304,N=3)	Tumor	6.7652	TCGA-FU-A3TQ-01
CESC(T=304,N=3)	Tumor	7.2039	TCGA-C5-A8XI-01
CESC(T=304,N=3)	Tumor	5.3646	TCGA-C5-A1BN-01
CESC(T=304,N=3)	Tumor	8.3297	TCGA-IR-A3LA-01
CESC(T=304,N=3)	Tumor	7.7432	TCGA-VS-A94X-01
CESC(T=304,N=3)	Tumor	5.6393	TCGA-MA-AA42-01
CESC(T=304,N=3)	Tumor	5.8841	TCGA-C5-A8YQ-01
CESC(T=304,N=3)	Tumor	7.1585	TCGA-ZJ-AB0H-01
CESC(T=304,N=3)	Tumor	5.7541	TCGA-C5-A7X5-01
CESC(T=304,N=3)	Tumor	6.9868	TCGA-VS-A9U5-01
CESC(T=304,N=3)	Tumor	7.1893	TCGA-C5-A1M7-01
CESC(T=304,N=3)	Tumor	7.0904	TCGA-C5-A905-01
CESC(T=304,N=3)	Tumor	7.0331	TCGA-Q1-A5R2-01
CESC(T=304,N=3)	Tumor	8.1035	TCGA-EK-A3GJ-01
CESC(T=304,N=3)	Tumor	6.3542	TCGA-MU-A51Y-01
CESC(T=304,N=3)	Tumor	6.6169	TCGA-DG-A2KH-01
CESC(T=304,N=3)	Tumor	2.9692	TCGA-VS-A8EB-01
CESC(T=304,N=3)	Tumor	8.1443	TCGA-LP-A4AX-01
CESC(T=304,N=3)	Tumor	6.8178	TCGA-VS-A94Z-01
CESC(T=304,N=3)	Tumor	8.0057	TCGA-ZJ-AAXB-01
CESC(T=304,N=3)	Tumor	7.6779	TCGA-C5-A1MQ-01
CESC(T=304,N=3)	Tumor	7.1648	TCGA-EX-A1H6-01
CESC(T=304,N=3)	Tumor	5.4932	TCGA-ZJ-AAXF-01
CESC(T=304,N=3)	Tumor	7.4092	TCGA-VS-A9UM-01
CESC(T=304,N=3)	Tumor	8.0828	TCGA-VS-A8EH-01
CESC(T=304,N=3)	Tumor	7.1153	TCGA-BI-A0VR-01
CESC(T=304,N=3)	Tumor	7.6401	TCGA-EA-A5FO-01
CESC(T=304,N=3)	Tumor	8.2491	TCGA-DR-A0ZM-01
CESC(T=304,N=3)	Tumor	7.5269	TCGA-MA-AA43-01
CESC(T=304,N=3)	Tumor	6.554	TCGA-C5-A7UC-01
CESC(T=304,N=3)	Tumor	6.6925	TCGA-C5-A7XC-01
CESC(T=304,N=3)	Tumor	6.9513	TCGA-VS-A8QH-01
CESC(T=304,N=3)	Tumor	6.0117	TCGA-LP-A5U3-01
CESC(T=304,N=3)	Tumor	5.9047	TCGA-DS-A1O9-01
CESC(T=304,N=3)	Tumor	7.3215	TCGA-EA-A3HT-01
CESC(T=304,N=3)	Tumor	6.5306	TCGA-IR-A3LC-01
CESC(T=304,N=3)	Tumor	7.3176	TCGA-FU-A770-01
CESC(T=304,N=3)	Tumor	7.314	TCGA-VS-A8EC-01
CESC(T=304,N=3)	Tumor	6.2595	TCGA-4J-AA1J-01
CESC(T=304,N=3)	Tumor	6.6736	TCGA-LP-A4AV-01
CESC(T=304,N=3)	Tumor	8.0458	TCGA-EK-A2RL-01
CESC(T=304,N=3)	Tumor	8.1144	TCGA-EK-A3GM-01
CESC(T=304,N=3)	Tumor	6.6607	TCGA-VS-A9UC-01
CESC(T=304,N=3)	Tumor	6.5121	TCGA-FU-A2QG-01
CESC(T=304,N=3)	Tumor	3.2313	TCGA-EK-A2PM-01
CESC(T=304,N=3)	Tumor	3.3364	TCGA-DS-A0VK-01
CESC(T=304,N=3)	Tumor	8.7653	TCGA-VS-A94W-01
CESC(T=304,N=3)	Tumor	6.6802	TCGA-C5-A1MK-01
CESC(T=304,N=3)	Tumor	4.9919	TCGA-C5-A1MH-01
CESC(T=304,N=3)	Tumor	6.4736	TCGA-C5-A0TN-01
CESC(T=304,N=3)	Tumor	3.3421	TCGA-VS-A9UI-01
CESC(T=304,N=3)	Tumor	7.8872	TCGA-FU-A3TX-01
CESC(T=304,N=3)	Tumor	8.5406	TCGA-Q1-A6DV-01
CESC(T=304,N=3)	Tumor	7.8945	TCGA-C5-A1ML-01
CESC(T=304,N=3)	Tumor	6.9204	TCGA-VS-A8QM-01
CESC(T=304,N=3)	Tumor	7.8165	TCGA-RA-A741-01
CESC(T=304,N=3)	Tumor	4.162	TCGA-VS-A954-01
CESC(T=304,N=3)	Tumor	7.6133	TCGA-XS-A8TJ-01
CESC(T=304,N=3)	Tumor	7.7451	TCGA-LP-A4AW-01
CESC(T=304,N=3)	Tumor	2.0218	TCGA-JW-A5VK-01
CESC(T=304,N=3)	Tumor	8.1417	TCGA-EK-A2H0-01
CESC(T=304,N=3)	Tumor	3.335	TCGA-EX-A449-01
CESC(T=304,N=3)	Tumor	7.6827	TCGA-C5-A902-01
CESC(T=304,N=3)	Tumor	1.9822	TCGA-MA-AA3X-01
CESC(T=304,N=3)	Tumor	7.7023	TCGA-C5-A7CO-01
CESC(T=304,N=3)	Tumor	5.464	TCGA-C5-A2LV-01
CESC(T=304,N=3)	Tumor	9.2756	TCGA-VS-A9UT-01
CESC(T=304,N=3)	Tumor	7.0771	TCGA-ZJ-AAX8-01
CESC(T=304,N=3)	Tumor	7.0036	TCGA-C5-A1BJ-01
CESC(T=304,N=3)	Normal	6.2642	TCGA-MY-A5BF-11
CESC(T=304,N=3)	Normal	7.0194	TCGA-FU-A3EO-11
CESC(T=304,N=3)	Normal	6.8135	TCGA-HM-A3JJ-11
LUAD(T=441,N=85)	Tumor	-1.8836	TCGA-44-6778-01
LUAD(T=441,N=85)	Tumor	-4.6082	TCGA-05-4420-01
LUAD(T=441,N=85)	Tumor	3.5086	TCGA-64-1679-01
LUAD(T=441,N=85)	Tumor	3.9865	TCGA-49-6744-01
LUAD(T=441,N=85)	Tumor	4.447	TCGA-55-6982-01
LUAD(T=441,N=85)	Tumor	5.4426	TCGA-NJ-A4YI-01
LUAD(T=441,N=85)	Tumor	4.836	TCGA-73-4666-01
LUAD(T=441,N=85)	Tumor	-3.816	TCGA-MN-A4N1-01
LUAD(T=441,N=85)	Tumor	7.7103	TCGA-55-7911-01
LUAD(T=441,N=85)	Tumor	-3.0469	TCGA-55-A4DG-01
LUAD(T=441,N=85)	Tumor	3.2205	TCGA-L9-A5IP-01
LUAD(T=441,N=85)	Tumor	5.7488	TCGA-73-4662-01
LUAD(T=441,N=85)	Tumor	5.3342	TCGA-97-7553-01
LUAD(T=441,N=85)	Tumor	7.8003	TCGA-49-AARE-01
LUAD(T=441,N=85)	Tumor	-4.6082	TCGA-50-8460-01
LUAD(T=441,N=85)	Tumor	-6.5064	TCGA-50-5933-01
LUAD(T=441,N=85)	Tumor	5.3716	TCGA-44-6774-01
LUAD(T=441,N=85)	Tumor	4.5583	TCGA-73-4670-01
LUAD(T=441,N=85)	Tumor	7.3013	TCGA-55-A48Z-01
LUAD(T=441,N=85)	Tumor	6.7815	TCGA-75-7031-01
LUAD(T=441,N=85)	Tumor	5.5659	TCGA-44-A47A-01
LUAD(T=441,N=85)	Tumor	4.0055	TCGA-05-4398-01
LUAD(T=441,N=85)	Tumor	3.4583	TCGA-67-3773-01
LUAD(T=441,N=85)	Tumor	4.0816	TCGA-64-5781-01
LUAD(T=441,N=85)	Tumor	-6.5064	TCGA-97-7552-01
LUAD(T=441,N=85)	Tumor	8.1688	TCGA-49-AARN-01
LUAD(T=441,N=85)	Tumor	6.6737	TCGA-44-3919-01
LUAD(T=441,N=85)	Tumor	-4.035	TCGA-99-8032-01
LUAD(T=441,N=85)	Tumor	6.8789	TCGA-55-8299-01
LUAD(T=441,N=85)	Tumor	3.7898	TCGA-55-A491-01
LUAD(T=441,N=85)	Tumor	3.8441	TCGA-50-6595-01
LUAD(T=441,N=85)	Tumor	6.7369	TCGA-95-A4VP-01
LUAD(T=441,N=85)	Tumor	-5.5735	TCGA-55-8302-01
LUAD(T=441,N=85)	Tumor	4.12774	TCGA-44-4112-01
LUAD(T=441,N=85)	Tumor	3.9709	TCGA-05-4430-01
LUAD(T=441,N=85)	Tumor	-1.7809	TCGA-75-7027-01
LUAD(T=441,N=85)	Tumor	-5.36089	TCGA-44-2668-01
LUAD(T=441,N=85)	Tumor	5.3961	TCGA-55-8507-01
LUAD(T=441,N=85)	Tumor	-2.7274	TCGA-69-8254-01
LUAD(T=441,N=85)	Tumor	-3.0469	TCGA-78-8640-01
LUAD(T=441,N=85)	Tumor	6.2308	TCGA-69-7979-01
LUAD(T=441,N=85)	Tumor	6.3901	TCGA-55-7573-01
LUAD(T=441,N=85)	Tumor	2.0289	TCGA-49-4506-01
LUAD(T=441,N=85)	Tumor	5.3978	TCGA-05-4402-01
LUAD(T=441,N=85)	Tumor	4.7345	TCGA-44-8119-01
LUAD(T=441,N=85)	Tumor	5.5463	TCGA-55-7724-01
LUAD(T=441,N=85)	Tumor	5.4283	TCGA-44-6776-01
LUAD(T=441,N=85)	Tumor	5.4719	TCGA-49-4514-01
LUAD(T=441,N=85)	Tumor	3.9089	TCGA-55-8204-01
LUAD(T=441,N=85)	Tumor	-3.1714	TCGA-L4-A4E6-01
LUAD(T=441,N=85)	Tumor	6.0246	TCGA-75-6205-01
LUAD(T=441,N=85)	Tumor	7.2784	TCGA-62-A46O-01
LUAD(T=441,N=85)	Tumor	-6.5064	TCGA-78-7155-01
LUAD(T=441,N=85)	Tumor	-6.5064	TCGA-62-A472-01
LUAD(T=441,N=85)	Tumor	6.1601	TCGA-NJ-A55R-01
LUAD(T=441,N=85)	Tumor	6.6082	TCGA-62-8395-01
LUAD(T=441,N=85)	Tumor	7.6583	TCGA-50-5051-01
LUAD(T=441,N=85)	Tumor	-2.3884	TCGA-55-A48Y-01
LUAD(T=441,N=85)	Tumor	7.755	TCGA-86-A456-01
LUAD(T=441,N=85)	Tumor	4.1939	TCGA-50-5068-01
LUAD(T=441,N=85)	Tumor	7.7465	TCGA-NJ-A55A-01
LUAD(T=441,N=85)	Tumor	8.3723	TCGA-J2-A4AG-01
LUAD(T=441,N=85)	Tumor	4.9846	TCGA-05-4405-01
LUAD(T=441,N=85)	Tumor	3.9534	TCGA-50-5944-01
LUAD(T=441,N=85)	Tumor	-6.5064	TCGA-86-7955-01
LUAD(T=441,N=85)	Tumor	5.1215	TCGA-50-6673-01
LUAD(T=441,N=85)	Tumor	6.9604	TCGA-55-8510-01
LUAD(T=441,N=85)	Tumor	-2.4659	TCGA-MP-A4T8-01
LUAD(T=441,N=85)	Tumor	-2.8262	TCGA-86-8279-01
LUAD(T=441,N=85)	Tumor	7.8164	TCGA-55-A494-01
LUAD(T=441,N=85)	Tumor	4.2277	TCGA-44-3917-01
LUAD(T=441,N=85)	Tumor	-3.1714	TCGA-55-8615-01
LUAD(T=441,N=85)	Tumor	7.2808	TCGA-MP-A4TF-01
LUAD(T=441,N=85)	Tumor	6.432	TCGA-55-6979-01
LUAD(T=441,N=85)	Tumor	-2.3884	TCGA-86-A4JF-01
LUAD(T=441,N=85)	Tumor	-3.6259	TCGA-62-8398-01
LUAD(T=441,N=85)	Tumor	6.8941	TCGA-L9-A443-01
LUAD(T=441,N=85)	Tumor	-6.5064	TCGA-78-8660-01
LUAD(T=441,N=85)	Tumor	6.3777	TCGA-67-6215-01
LUAD(T=441,N=85)	Tumor	4.7453	TCGA-55-A490-01
LUAD(T=441,N=85)	Tumor	6.8723	TCGA-69-7974-01
LUAD(T=441,N=85)	Tumor	-2.114	TCGA-49-AAR4-01
LUAD(T=441,N=85)	Tumor	4.5367	TCGA-55-6969-01
LUAD(T=441,N=85)	Tumor	6.723	TCGA-91-8497-01
LUAD(T=441,N=85)	Tumor	7.6162	TCGA-62-A470-01
LUAD(T=441,N=85)	Tumor	-1.5951	TCGA-53-A4EZ-01
LUAD(T=441,N=85)	Tumor	-3.6259	TCGA-78-7162-01
LUAD(T=441,N=85)	Tumor	7.7351	TCGA-62-A46Y-01
LUAD(T=441,N=85)	Tumor	7.8691	TCGA-62-A46R-01
LUAD(T=441,N=85)	Tumor	7.3341	TCGA-L9-A8F4-01
LUAD(T=441,N=85)	Tumor	6.1607	TCGA-55-7726-01
LUAD(T=441,N=85)	Tumor	7.4715	TCGA-49-4512-01
LUAD(T=441,N=85)	Tumor	-2.2447	TCGA-MP-A4TD-01
LUAD(T=441,N=85)	Tumor	5.5723	TCGA-75-5147-01
LUAD(T=441,N=85)	Tumor	-3.6259	TCGA-44-7671-01
LUAD(T=441,N=85)	Tumor	4.2373	TCGA-38-4631-01
LUAD(T=441,N=85)	Tumor	6.4803	TCGA-NJ-A55O-01
LUAD(T=441,N=85)	Tumor	5.698	TCGA-75-6211-01
LUAD(T=441,N=85)	Tumor	-3.458	TCGA-05-5420-01
LUAD(T=441,N=85)	Tumor	0.0014	TCGA-55-1594-01
LUAD(T=441,N=85)	Tumor	-4.2934	TCGA-64-5774-01
LUAD(T=441,N=85)	Tumor	3.7709	TCGA-50-5941-01
LUAD(T=441,N=85)	Tumor	-3.51184	TCGA-44-2662-01
LUAD(T=441,N=85)	Tumor	-3.3076	TCGA-97-A4M2-01
LUAD(T=441,N=85)	Tumor	7.0353	TCGA-55-7995-01
LUAD(T=441,N=85)	Tumor	8.2651	TCGA-95-7043-01
LUAD(T=441,N=85)	Tumor	-4.2934	TCGA-NJ-A4YP-01
LUAD(T=441,N=85)	Tumor	7.8626	TCGA-97-A4M1-01
LUAD(T=441,N=85)	Tumor	-1.5951	TCGA-MP-A4TC-01
LUAD(T=441,N=85)	Tumor	-3.0469	TCGA-97-A4M5-01
LUAD(T=441,N=85)	Tumor	7.138	TCGA-99-8028-01
LUAD(T=441,N=85)	Tumor	4.6566	TCGA-67-6217-01
LUAD(T=441,N=85)	Tumor	-0.2328	TCGA-44-A47B-01
LUAD(T=441,N=85)	Tumor	1.0983	TCGA-38-4628-01
LUAD(T=441,N=85)	Tumor	2.3649	TCGA-05-4250-01
LUAD(T=441,N=85)	Tumor	5.8682	TCGA-67-3774-01
LUAD(T=441,N=85)	Tumor	4.728	TCGA-80-5608-01
LUAD(T=441,N=85)	Tumor	-3.816	TCGA-05-4389-01
LUAD(T=441,N=85)	Tumor	4.8689	TCGA-75-6203-01
LUAD(T=441,N=85)	Tumor	5.6416	TCGA-55-6981-01
LUAD(T=441,N=85)	Tumor	-2.2447	TCGA-55-7903-01
LUAD(T=441,N=85)	Tumor	6.6696	TCGA-62-8394-01
LUAD(T=441,N=85)	Tumor	4.4404	TCGA-49-4488-01
LUAD(T=441,N=85)	Tumor	-3.0469	TCGA-80-5611-01
LUAD(T=441,N=85)	Tumor	-3.1714	TCGA-55-6972-01
LUAD(T=441,N=85)	Tumor	-6.5064	TCGA-86-A4D0-01
LUAD(T=441,N=85)	Tumor	6.7658	TCGA-97-7941-01
LUAD(T=441,N=85)	Tumor	4.8136	TCGA-91-6840-01
LUAD(T=441,N=85)	Tumor	-3.458	TCGA-69-7978-01
LUAD(T=441,N=85)	Tumor	-3.1714	TCGA-50-5930-01
LUAD(T=441,N=85)	Tumor	-3.1714	TCGA-93-8067-01
LUAD(T=441,N=85)	Tumor	8.2434	TCGA-44-A479-01
LUAD(T=441,N=85)	Tumor	7.5887	TCGA-55-8087-01
LUAD(T=441,N=85)	Tumor	-1.9379	TCGA-86-6562-01
LUAD(T=441,N=85)	Tumor	3.3321	TCGA-05-4425-01
LUAD(T=441,N=85)	Tumor	-0.1345	TCGA-55-8512-01
LUAD(T=441,N=85)	Tumor	5.947	TCGA-67-3770-01
LUAD(T=441,N=85)	Tumor	4.3604	TCGA-50-6592-01
LUAD(T=441,N=85)	Tumor	6.9424	TCGA-S2-AA1A-01
LUAD(T=441,N=85)	Tumor	4.6877	TCGA-55-8511-01
LUAD(T=441,N=85)	Tumor	4.6433	TCGA-05-4434-01
LUAD(T=441,N=85)	Tumor	-3.816	TCGA-55-8092-01
LUAD(T=441,N=85)	Tumor	-2.4659	TCGA-L9-A50W-01
LUAD(T=441,N=85)	Tumor	6.3374	TCGA-44-7661-01
LUAD(T=441,N=85)	Tumor	5.9291	TCGA-05-4390-01
LUAD(T=441,N=85)	Tumor	-6.5064	TCGA-64-5815-01
LUAD(T=441,N=85)	Tumor	-2.7274	TCGA-69-7761-01
LUAD(T=441,N=85)	Tumor	7.9398	TCGA-44-A4SU-01
LUAD(T=441,N=85)	Tumor	-6.5064	TCGA-69-7765-01
LUAD(T=441,N=85)	Tumor	-6.5064	TCGA-05-4433-01
LUAD(T=441,N=85)	Tumor	4.4417	TCGA-55-8508-01
LUAD(T=441,N=85)	Tumor	5.3349	TCGA-50-5044-01
LUAD(T=441,N=85)	Tumor	8.2883	TCGA-O1-A52J-01
LUAD(T=441,N=85)	Tumor	4.0454	TCGA-78-7220-01
LUAD(T=441,N=85)	Tumor	-3.816	TCGA-05-4422-01
LUAD(T=441,N=85)	Tumor	3.7518	TCGA-44-6779-01
LUAD(T=441,N=85)	Tumor	-2.8262	TCGA-55-6983-01
LUAD(T=441,N=85)	Tumor	5.1343	TCGA-91-8499-01
LUAD(T=441,N=85)	Tumor	3.3321	TCGA-91-6836-01
LUAD(T=441,N=85)	Tumor	3.5337	TCGA-38-7271-01
LUAD(T=441,N=85)	Tumor	3.1095	TCGA-73-4658-01
LUAD(T=441,N=85)	Tumor	0.8568	TCGA-86-8076-01
LUAD(T=441,N=85)	Tumor	-4.2934	TCGA-55-6987-01
LUAD(T=441,N=85)	Tumor	6.8637	TCGA-55-8096-01
LUAD(T=441,N=85)	Tumor	8.1065	TCGA-50-5931-01
LUAD(T=441,N=85)	Tumor	8.4182	TCGA-49-AARO-01
LUAD(T=441,N=85)	Tumor	5.0166	TCGA-44-2655-01
LUAD(T=441,N=85)	Tumor	3.2359	TCGA-73-4668-01
LUAD(T=441,N=85)	Tumor	-0.4921	TCGA-91-6831-01
LUAD(T=441,N=85)	Tumor	7.7361	TCGA-L9-A444-01
LUAD(T=441,N=85)	Tumor	6.55651	TCGA-44-6775-01
LUAD(T=441,N=85)	Tumor	-2.5479	TCGA-75-7025-01
LUAD(T=441,N=85)	Tumor	6.4012	TCGA-99-7458-01
LUAD(T=441,N=85)	Tumor	6.191	TCGA-97-7546-01
LUAD(T=441,N=85)	Tumor	3.1062	TCGA-67-3772-01
LUAD(T=441,N=85)	Tumor	-4.6082	TCGA-05-4395-01
LUAD(T=441,N=85)	Tumor	-4.2934	TCGA-91-7771-01
LUAD(T=441,N=85)	Tumor	5.7285	TCGA-55-6984-01
LUAD(T=441,N=85)	Tumor	4.83125	TCGA-44-3918-01
LUAD(T=441,N=85)	Tumor	-2.1779	TCGA-50-8459-01
LUAD(T=441,N=85)	Tumor	7.3737	TCGA-69-7980-01
LUAD(T=441,N=85)	Tumor	-2.7274	TCGA-50-5939-01
LUAD(T=441,N=85)	Tumor	6.7811	TCGA-78-7143-01
LUAD(T=441,N=85)	Tumor	2.9356	TCGA-75-5126-01
LUAD(T=441,N=85)	Tumor	6.9969	TCGA-50-6594-01
LUAD(T=441,N=85)	Tumor	7.6167	TCGA-MP-A5C7-01
LUAD(T=441,N=85)	Tumor	6.5118	TCGA-44-5645-01
LUAD(T=441,N=85)	Tumor	6.3695	TCGA-50-5935-01
LUAD(T=441,N=85)	Tumor	4.5583	TCGA-55-7914-01
LUAD(T=441,N=85)	Tumor	-3.04696	TCGA-44-2666-01
LUAD(T=441,N=85)	Tumor	-1.6394	TCGA-55-7284-01
LUAD(T=441,N=85)	Tumor	-2.3884	TCGA-73-4676-01
LUAD(T=441,N=85)	Tumor	7.777	TCGA-83-5908-01
LUAD(T=441,N=85)	Tumor	6.2561	TCGA-44-3396-01
LUAD(T=441,N=85)	Tumor	5.9456	TCGA-97-8172-01
LUAD(T=441,N=85)	Tumor	3.836	TCGA-50-6597-01
LUAD(T=441,N=85)	Tumor	-4.035	TCGA-69-8255-01
LUAD(T=441,N=85)	Tumor	7.2369	TCGA-62-A46U-01
LUAD(T=441,N=85)	Tumor	-2.9324	TCGA-97-8176-01
LUAD(T=441,N=85)	Tumor	-4.6082	TCGA-86-8358-01
LUAD(T=441,N=85)	Tumor	5.6482	TCGA-55-7281-01
LUAD(T=441,N=85)	Tumor	6.9758	TCGA-78-7161-01
LUAD(T=441,N=85)	Tumor	9.5127	TCGA-49-4507-01
LUAD(T=441,N=85)	Tumor	6.5697	TCGA-55-8621-01
LUAD(T=441,N=85)	Tumor	5.3104	TCGA-55-6970-01
LUAD(T=441,N=85)	Tumor	5.1502	TCGA-55-8205-01
LUAD(T=441,N=85)	Tumor	-2.8262	TCGA-69-7763-01
LUAD(T=441,N=85)	Tumor	2.5828	TCGA-55-7913-01
LUAD(T=441,N=85)	Tumor	5.881	TCGA-62-8397-01
LUAD(T=441,N=85)	Tumor	-5.5735	TCGA-73-4659-01
LUAD(T=441,N=85)	Tumor	-2.3884	TCGA-91-A4BC-01
LUAD(T=441,N=85)	Tumor	5.5448	TCGA-97-8547-01
LUAD(T=441,N=85)	Tumor	6.9115	TCGA-97-8175-01
LUAD(T=441,N=85)	Tumor	6.4872	TCGA-86-8075-01
LUAD(T=441,N=85)	Tumor	4.4047	TCGA-55-6985-01
LUAD(T=441,N=85)	Tumor	7.3541	TCGA-55-A48X-01
LUAD(T=441,N=85)	Tumor	5.8066	TCGA-44-2657-01
LUAD(T=441,N=85)	Tumor	-2.7274	TCGA-95-7562-01
LUAD(T=441,N=85)	Tumor	7.2746	TCGA-55-7725-01
LUAD(T=441,N=85)	Tumor	6.9628	TCGA-69-A59K-01
LUAD(T=441,N=85)	Tumor	4.2304	TCGA-05-5715-01
LUAD(T=441,N=85)	Tumor	7.9453	TCGA-55-A492-01
LUAD(T=441,N=85)	Tumor	5.392	TCGA-78-7145-01
LUAD(T=441,N=85)	Tumor	6.7096	TCGA-86-8278-01
LUAD(T=441,N=85)	Tumor	-3.816	TCGA-69-8453-01
LUAD(T=441,N=85)	Tumor	6.8946	TCGA-J2-8194-01
LUAD(T=441,N=85)	Tumor	8.1604	TCGA-55-A57B-01
LUAD(T=441,N=85)	Tumor	2.108	TCGA-38-4627-01
LUAD(T=441,N=85)	Tumor	-5.0116	TCGA-86-7711-01
LUAD(T=441,N=85)	Tumor	-6.5064	TCGA-05-5423-01
LUAD(T=441,N=85)	Tumor	5.022	TCGA-91-8496-01
LUAD(T=441,N=85)	Tumor	5.2773	TCGA-86-8280-01
LUAD(T=441,N=85)	Tumor	-3.51185	TCGA-44-6146-01
LUAD(T=441,N=85)	Tumor	5.6927	TCGA-78-7146-01
LUAD(T=441,N=85)	Tumor	-4.2934	TCGA-35-4122-01
LUAD(T=441,N=85)	Tumor	6.3906	TCGA-78-8648-01
LUAD(T=441,N=85)	Tumor	6.7621	TCGA-86-7953-01
LUAD(T=441,N=85)	Tumor	7.4417	TCGA-73-7498-01
LUAD(T=441,N=85)	Tumor	2.6624	TCGA-75-6214-01
LUAD(T=441,N=85)	Tumor	6.8689	TCGA-93-7348-01
LUAD(T=441,N=85)	Tumor	-4.035	TCGA-97-8174-01
LUAD(T=441,N=85)	Tumor	-1.5522	TCGA-55-8620-01
LUAD(T=441,N=85)	Tumor	-2.3884	TCGA-62-8399-01
LUAD(T=441,N=85)	Tumor	5.8079	TCGA-80-5607-01
LUAD(T=441,N=85)	Tumor	-0.5332	TCGA-49-AAR2-01
LUAD(T=441,N=85)	Tumor	4.8885	TCGA-55-6543-01
LUAD(T=441,N=85)	Tumor	4.2134	TCGA-49-4501-01
LUAD(T=441,N=85)	Tumor	-6.5064	TCGA-62-A46S-01
LUAD(T=441,N=85)	Tumor	9.8071	TCGA-49-AARQ-01
LUAD(T=441,N=85)	Tumor	-0.7834	TCGA-93-A4JN-01
LUAD(T=441,N=85)	Tumor	2.5924	TCGA-91-6847-01
LUAD(T=441,N=85)	Tumor	6.1048	TCGA-55-8203-01
LUAD(T=441,N=85)	Tumor	4.9773	TCGA-44-7670-01
LUAD(T=441,N=85)	Tumor	6.747	TCGA-MP-A4TJ-01
LUAD(T=441,N=85)	Tumor	4.2227	TCGA-38-6178-01
LUAD(T=441,N=85)	Tumor	7.3696	TCGA-86-8074-01
LUAD(T=441,N=85)	Tumor	5.9647	TCGA-55-8616-01
LUAD(T=441,N=85)	Tumor	8.7157	TCGA-97-A4M0-01
LUAD(T=441,N=85)	Tumor	4.9256	TCGA-49-6767-01
LUAD(T=441,N=85)	Tumor	5.4111	TCGA-55-1595-01
LUAD(T=441,N=85)	Tumor	-1.4699	TCGA-49-AARR-01
LUAD(T=441,N=85)	Tumor	7.0188	TCGA-MP-A4T9-01
LUAD(T=441,N=85)	Tumor	5.94785	TCGA-44-6147-01
LUAD(T=441,N=85)	Tumor	-3.3076	TCGA-86-8073-01
LUAD(T=441,N=85)	Tumor	-2.0529	TCGA-MN-A4N4-01
LUAD(T=441,N=85)	Tumor	8.0793	TCGA-97-A4M3-01
LUAD(T=441,N=85)	Tumor	5.3527	TCGA-86-7714-01
LUAD(T=441,N=85)	Tumor	5.2095	TCGA-49-4487-01
LUAD(T=441,N=85)	Tumor	-5.0116	TCGA-78-7542-01
LUAD(T=441,N=85)	Tumor	5.391	TCGA-95-A4VK-01
LUAD(T=441,N=85)	Tumor	-2.9324	TCGA-55-7994-01
LUAD(T=441,N=85)	Tumor	-3.816	TCGA-49-6742-01
LUAD(T=441,N=85)	Tumor	5.1375	TCGA-MP-A4T6-01
LUAD(T=441,N=85)	Tumor	6.4196	TCGA-55-8506-01
LUAD(T=441,N=85)	Tumor	5.6634	TCGA-MP-A4TA-01
LUAD(T=441,N=85)	Tumor	-4.6082	TCGA-55-8091-01
LUAD(T=441,N=85)	Tumor	-1.9942	TCGA-91-6828-01
LUAD(T=441,N=85)	Tumor	-1.0559	TCGA-97-A4M7-01
LUAD(T=441,N=85)	Tumor	3.9783	TCGA-78-7539-01
LUAD(T=441,N=85)	Tumor	7.3275	TCGA-J2-8192-01
LUAD(T=441,N=85)	Tumor	7.2829	TCGA-67-6216-01
LUAD(T=441,N=85)	Tumor	6.9568	TCGA-44-A47G-01
LUAD(T=441,N=85)	Tumor	6.8248	TCGA-55-7816-01
LUAD(T=441,N=85)	Tumor	6.7404	TCGA-78-7147-01
LUAD(T=441,N=85)	Tumor	5.6994	TCGA-44-3398-01
LUAD(T=441,N=85)	Tumor	7.8337	TCGA-86-A4P8-01
LUAD(T=441,N=85)	Tumor	7.1338	TCGA-86-8671-01
LUAD(T=441,N=85)	Tumor	6.3286	TCGA-91-6835-01
LUAD(T=441,N=85)	Tumor	-4.2934	TCGA-35-3615-01
LUAD(T=441,N=85)	Tumor	-2.2447	TCGA-55-6980-01
LUAD(T=441,N=85)	Tumor	-4.035	TCGA-73-4675-01
LUAD(T=441,N=85)	Tumor	-6.5064	TCGA-50-5932-01
LUAD(T=441,N=85)	Tumor	8.1224	TCGA-55-7910-01
LUAD(T=441,N=85)	Tumor	3.9496	TCGA-4B-A93V-01
LUAD(T=441,N=85)	Tumor	6.5931	TCGA-91-6849-01
LUAD(T=441,N=85)	Tumor	-4.2934	TCGA-MP-A4SY-01
LUAD(T=441,N=85)	Tumor	-1.5951	TCGA-MP-A4SV-01
LUAD(T=441,N=85)	Tumor	7.0265	TCGA-55-8513-01
LUAD(T=441,N=85)	Tumor	7.2848	TCGA-MP-A4T4-01
LUAD(T=441,N=85)	Tumor	5.5937	TCGA-71-8520-01
LUAD(T=441,N=85)	Tumor	4.5705	TCGA-44-7672-01
LUAD(T=441,N=85)	Tumor	3.8798	TCGA-50-6593-01
LUAD(T=441,N=85)	Tumor	4.5454	TCGA-69-7973-01
LUAD(T=441,N=85)	Tumor	4.1804	TCGA-67-3771-01
LUAD(T=441,N=85)	Tumor	5.4568	TCGA-99-8033-01
LUAD(T=441,N=85)	Tumor	-6.5064	TCGA-93-A4JP-01
LUAD(T=441,N=85)	Tumor	-3.1714	TCGA-38-A44F-01
LUAD(T=441,N=85)	Tumor	-4.6082	TCGA-44-7660-01
LUAD(T=441,N=85)	Tumor	0.1776	TCGA-69-7760-01
LUAD(T=441,N=85)	Tumor	6.09079	TCGA-44-2665-01
LUAD(T=441,N=85)	Tumor	-1.9379	TCGA-55-8505-01
LUAD(T=441,N=85)	Tumor	-0.9132	TCGA-L9-A7SV-01
LUAD(T=441,N=85)	Tumor	-1.2481	TCGA-55-8089-01
LUAD(T=441,N=85)	Tumor	3.9673	TCGA-55-7283-01
LUAD(T=441,N=85)	Tumor	6.2422	TCGA-44-8117-01
LUAD(T=441,N=85)	Tumor	4.637	TCGA-53-7626-01
LUAD(T=441,N=85)	Tumor	-6.5064	TCGA-50-7109-01
LUAD(T=441,N=85)	Tumor	4.7772	TCGA-44-6145-01
LUAD(T=441,N=85)	Tumor	-2.4659	TCGA-55-8085-01
LUAD(T=441,N=85)	Tumor	3.1426	TCGA-NJ-A4YF-01
LUAD(T=441,N=85)	Tumor	-5.5735	TCGA-05-4403-01
LUAD(T=441,N=85)	Tumor	7.5216	TCGA-55-8097-01
LUAD(T=441,N=85)	Tumor	6.0277	TCGA-NJ-A4YQ-01
LUAD(T=441,N=85)	Tumor	4.8017	TCGA-97-7547-01
LUAD(T=441,N=85)	Tumor	-0.5125	TCGA-55-5899-01
LUAD(T=441,N=85)	Tumor	3.186	TCGA-44-6777-01
LUAD(T=441,N=85)	Tumor	-1.685	TCGA-55-7815-01
LUAD(T=441,N=85)	Tumor	6.8123	TCGA-91-6830-01
LUAD(T=441,N=85)	Tumor	-2.3884	TCGA-44-A4SS-01
LUAD(T=441,N=85)	Tumor	-1.5522	TCGA-44-7659-01
LUAD(T=441,N=85)	Tumor	7.3605	TCGA-53-7813-01
LUAD(T=441,N=85)	Tumor	4.2533	TCGA-05-4382-01
LUAD(T=441,N=85)	Tumor	3.97	TCGA-93-A4JQ-01
LUAD(T=441,N=85)	Tumor	4.8156	TCGA-55-6986-01
LUAD(T=441,N=85)	Tumor	-2.1779	TCGA-49-AAR9-01
LUAD(T=441,N=85)	Tumor	-1.2481	TCGA-55-7907-01
LUAD(T=441,N=85)	Tumor	3.4752	TCGA-95-7039-01
LUAD(T=441,N=85)	Tumor	8.1456	TCGA-J2-A4AE-01
LUAD(T=441,N=85)	Tumor	-1.9379	TCGA-86-8359-01
LUAD(T=441,N=85)	Tumor	-6.5064	TCGA-55-8614-01
LUAD(T=441,N=85)	Tumor	7.1651	TCGA-55-7574-01
LUAD(T=441,N=85)	Tumor	3.5349	TCGA-44-5644-01
LUAD(T=441,N=85)	Tumor	-1.4699	TCGA-MP-A4TI-01
LUAD(T=441,N=85)	Tumor	6.9939	TCGA-95-7948-01
LUAD(T=441,N=85)	Tumor	5.4479	TCGA-50-5942-01
LUAD(T=441,N=85)	Tumor	-2.8262	TCGA-78-7167-01
LUAD(T=441,N=85)	Tumor	3.1095	TCGA-78-8662-01
LUAD(T=441,N=85)	Tumor	-4.035	TCGA-86-8585-01
LUAD(T=441,N=85)	Tumor	7.4017	TCGA-50-6591-01
LUAD(T=441,N=85)	Tumor	6.0736	TCGA-MP-A4TK-01
LUAD(T=441,N=85)	Tumor	3.9022	TCGA-05-4417-01
LUAD(T=441,N=85)	Tumor	7.2836	TCGA-78-8655-01
LUAD(T=441,N=85)	Tumor	3.3421	TCGA-97-7554-01
LUAD(T=441,N=85)	Tumor	-2.3147	TCGA-86-8669-01
LUAD(T=441,N=85)	Tumor	6.9741	TCGA-55-8208-01
LUAD(T=441,N=85)	Tumor	6.3153	TCGA-55-6971-01
LUAD(T=441,N=85)	Tumor	-3.6259	TCGA-05-4410-01
LUAD(T=441,N=85)	Tumor	-3.816	TCGA-55-8207-01
LUAD(T=441,N=85)	Tumor	2.44387	TCGA-38-4625-01
LUAD(T=441,N=85)	Tumor	-0.0425	TCGA-55-6968-01
LUAD(T=441,N=85)	Tumor	8.4452	TCGA-L4-A4E5-01
LUAD(T=441,N=85)	Tumor	5.85	TCGA-93-7347-01
LUAD(T=441,N=85)	Tumor	-2.4659	TCGA-62-A471-01
LUAD(T=441,N=85)	Tumor	5.9842	TCGA-97-8177-01
LUAD(T=441,N=85)	Tumor	-1.4305	TCGA-78-7160-01
LUAD(T=441,N=85)	Tumor	6.4644	TCGA-97-7938-01
LUAD(T=441,N=85)	Tumor	4.9805	TCGA-64-1677-01
LUAD(T=441,N=85)	Tumor	6.1803	TCGA-69-8253-01
LUAD(T=441,N=85)	Tumor	5.9129	TCGA-78-7159-01
LUAD(T=441,N=85)	Tumor	-1.9379	TCGA-97-7937-01
LUAD(T=441,N=85)	Tumor	-4.03507	TCGA-44-2656-01
LUAD(T=441,N=85)	Tumor	8.1501	TCGA-J2-A4AD-01
LUAD(T=441,N=85)	Tumor	-3.458	TCGA-97-A4LX-01
LUAD(T=441,N=85)	Tumor	-2.3884	TCGA-62-A46P-01
LUAD(T=441,N=85)	Tumor	4.2001	TCGA-64-1678-01
LUAD(T=441,N=85)	Tumor	7.5505	TCGA-55-7728-01
LUAD(T=441,N=85)	Tumor	2.6232	TCGA-49-4510-01
LUAD(T=441,N=85)	Tumor	5.7228	TCGA-55-A493-01
LUAD(T=441,N=85)	Tumor	-1.7322	TCGA-MP-A4TE-01
LUAD(T=441,N=85)	Tumor	3.9892	TCGA-44-2659-01
LUAD(T=441,N=85)	Tumor	-6.5064	TCGA-75-7030-01
LUAD(T=441,N=85)	Tumor	-1.9379	TCGA-55-7227-01
LUAD(T=441,N=85)	Tumor	3.2143	TCGA-38-4630-01
LUAD(T=441,N=85)	Tumor	-1.9379	TCGA-55-1592-01
LUAD(T=441,N=85)	Tumor	-6.5064	TCGA-75-5146-01
LUAD(T=441,N=85)	Tumor	-5.0116	TCGA-64-5779-01
LUAD(T=441,N=85)	Tumor	-3.3076	TCGA-67-4679-01
LUAD(T=441,N=85)	Tumor	5.6874	TCGA-38-4626-01
LUAD(T=441,N=85)	Tumor	-3.3076	TCGA-86-8054-01
LUAD(T=441,N=85)	Tumor	5.1031	TCGA-86-6851-01
LUAD(T=441,N=85)	Tumor	1.9859	TCGA-44-7667-01
LUAD(T=441,N=85)	Tumor	6.48	TCGA-55-8619-01
LUAD(T=441,N=85)	Tumor	-2.9324	TCGA-44-6148-01
LUAD(T=441,N=85)	Tumor	-3.1714	TCGA-97-8179-01
LUAD(T=441,N=85)	Tumor	4.3972	TCGA-78-7153-01
LUAD(T=441,N=85)	Tumor	3.9468	TCGA-44-7669-01
LUAD(T=441,N=85)	Tumor	-1.9942	TCGA-86-8055-01
LUAD(T=441,N=85)	Tumor	6.4311	TCGA-95-A4VN-01
LUAD(T=441,N=85)	Tumor	4.7088	TCGA-73-7499-01
LUAD(T=441,N=85)	Tumor	7.0984	TCGA-78-7158-01
LUAD(T=441,N=85)	Tumor	4.7253	TCGA-71-6725-01
LUAD(T=441,N=85)	Tumor	3.6737	TCGA-50-6590-01
LUAD(T=441,N=85)	Tumor	-4.035	TCGA-55-A4DF-01
LUAD(T=441,N=85)	Tumor	7.6254	TCGA-86-7954-01
LUAD(T=441,N=85)	Tumor	-3.816	TCGA-55-8206-01
LUAD(T=441,N=85)	Tumor	7.7052	TCGA-86-A4P7-01
LUAD(T=441,N=85)	Tumor	-1.7809	TCGA-95-8039-01
LUAD(T=441,N=85)	Tumor	5.0352	TCGA-75-6212-01
LUAD(T=441,N=85)	Tumor	4.5423	TCGA-50-5055-01
LUAD(T=441,N=85)	Tumor	-4.035	TCGA-78-7150-01
LUAD(T=441,N=85)	Tumor	-6.5064	TCGA-55-6978-01
LUAD(T=441,N=85)	Tumor	6.1538	TCGA-64-1681-01
LUAD(T=441,N=85)	Tumor	7.0416	TCGA-97-8552-01
LUAD(T=441,N=85)	Tumor	-2.5479	TCGA-49-AAR0-01
LUAD(T=441,N=85)	Tumor	6.9259	TCGA-86-8668-01
LUAD(T=441,N=85)	Tumor	3.2885	TCGA-53-7624-01
LUAD(T=441,N=85)	Tumor	6.3333	TCGA-44-2661-01
LUAD(T=441,N=85)	Tumor	5.5892	TCGA-49-4490-01
LUAD(T=441,N=85)	Tumor	0.5568	TCGA-50-5946-01
LUAD(T=441,N=85)	Tumor	7.569	TCGA-MP-A4TH-01
LUAD(T=441,N=85)	Tumor	-6.5064	TCGA-91-6829-01
LUAD(T=441,N=85)	Tumor	3.9737	TCGA-78-7540-01
LUAD(T=441,N=85)	Tumor	4.9117	TCGA-99-8025-01
[truncated: 7,350 more rows]
