# Supplementary material for: Identification and functional analysis of LncRNA-XIST ceRNA network in prostate cancer
Source: BMC Cancer. 2022 Aug 29;22:935. doi: 10.1186/s12885-022-10007-6 (PMC9426231; doi:10.1186/s12885-022-10007-6)
Supplement: Supplementary file 2 — Additional file 2. [file 12885_2022_10007_MOESM2_ESM.xlsx]

## Sheet: Sheet1
CODE	ID	B_cell	T_cell_CD4	T_cell_CD8	Neutrophil	Macrophage	DC	exp
TCGA-ACC(N=77)	TCGA-PK-A5H9-01	0.125627	0.0962878	0.224906	0.0972233	0.115097	0.543686	6.3331
TCGA-ACC(N=77)	TCGA-OR-A5LT-01	0.107559	0.103026	0.204819	0.108233	0.0471562	0.481355	-2.5479
TCGA-ACC(N=77)	TCGA-OR-A5LN-01	0.105165	0.114471	0.209828	0.110608	0.0652991	0.479478	7.025
TCGA-ACC(N=77)	TCGA-OR-A5JB-01	0.121386	0.0905113	0.312575	0.124171	0.142058	0.609412	-9.9658
TCGA-ACC(N=77)	TCGA-OR-A5LG-01	0.109445	0.105881	0.208464	0.112261	0.0908002	0.465854	-3.1714
TCGA-ACC(N=77)	TCGA-OR-A5J8-01	0.130176	0.146819	0.315991	0.129996	0.296721	0.498224	-9.9658
TCGA-ACC(N=77)	TCGA-OR-A5JV-01	0.119847	0.145249	0.189998	0.136294	0.16283	0.467405	-4.035
TCGA-ACC(N=77)	TCGA-OU-A5PI-01	0.119692	0.0964606	0.219632	0.107513	0.0518488	0.491807	6.9815
TCGA-ACC(N=77)	TCGA-OR-A5KO-01	0.103911	0.107389	0.209377	0.107653	0.0677175	0.462763	7.4366
TCGA-ACC(N=77)	TCGA-OR-A5K8-01	0.104245	0.0989664	0.209045	0.108969	0.0496121	0.470868	-2.7274
TCGA-ACC(N=77)	TCGA-OR-A5JP-01	0.106193	0.104143	0.216859	0.116203	0.065646	0.461038	-9.9658
TCGA-ACC(N=77)	TCGA-OR-A5L9-01	0.102361	0.104561	0.215352	0.106315	0.047499	0.475025	7.1584
TCGA-ACC(N=77)	TCGA-OR-A5J2-01	0.11683	0.103371	0.218424	0.111166	0.063372	0.492007	5.6985
TCGA-ACC(N=77)	TCGA-OR-A5JX-01	0.100779	0.123113	0.191015	0.113532	0.0601475	0.473403	-1.7809
TCGA-ACC(N=77)	TCGA-PA-A5YG-01	0.105556	0.113534	0.232149	0.111392	0.107071	0.469374	-4.035
TCGA-ACC(N=77)	TCGA-OR-A5LD-01	0.107463	0.0920291	0.210937	0.107477	0.0394451	0.472862	-3.3076
TCGA-ACC(N=77)	TCGA-OR-A5LL-01	0.107599	0.0888238	0.220562	0.112739	0.0778062	0.462308	7.4024
TCGA-ACC(N=77)	TCGA-OR-A5KW-01	0.104814	0.10172	0.206644	0.110825	0.0494761	0.477601	1.5165
TCGA-ACC(N=77)	TCGA-OR-A5J9-01	0.103459	0.107917	0.21504	0.112932	0.0502216	0.475179	3.4371
TCGA-ACC(N=77)	TCGA-OR-A5J6-01	0.152752	0.0969318	0.240878	0.107725	0.117187	0.469429	7.2921
TCGA-ACC(N=77)	TCGA-OR-A5K3-01	0.106458	0.0974803	0.20566	0.109253	0.0550262	0.47721	-2.0529
TCGA-ACC(N=77)	TCGA-OR-A5JJ-01	0.105468	0.102673	0.216664	0.109027	0.054641	0.476041	-6.5064
TCGA-ACC(N=77)	TCGA-OR-A5LJ-01	0.111904	0.104091	0.222559	0.104566	0.0668838	0.476524	2.1411
TCGA-ACC(N=77)	TCGA-OR-A5JM-01	0.115735	0.109348	0.207416	0.109695	0.0567524	0.471251	7.0098
TCGA-ACC(N=77)	TCGA-PK-A5HB-01	0.104535	0.111929	0.209496	0.111209	0.0609132	0.477849	-0.5973
TCGA-ACC(N=77)	TCGA-OR-A5JF-01	0.106858	0.0962749	0.215198	0.109432	0.0590671	0.465628	7.1482
TCGA-ACC(N=77)	TCGA-OR-A5JR-01	0.122045	0.0997414	0.228942	0.103081	0.0984633	0.488438	-1.685
TCGA-ACC(N=77)	TCGA-OR-A5K9-01	0.10949	0.100264	0.213451	0.107775	0.049367	0.479791	6.3644
TCGA-ACC(N=77)	TCGA-OR-A5LM-01	0.107281	0.102845	0.203456	0.111292	0.0567746	0.472518	-2.6349
TCGA-ACC(N=77)	TCGA-OR-A5KZ-01	0.0973496	0.0996122	0.237857	0.11194	0.0682981	0.483721	-2.3147
TCGA-ACC(N=77)	TCGA-PK-A5H8-01	0.10432	0.10883	0.208477	0.115272	0.0778262	0.466462	-6.5064
TCGA-ACC(N=77)	TCGA-OR-A5J7-01	0.19526	0.0958236	0.279823	0.0893432	0.0693153	0.472442	5.9923
TCGA-ACC(N=77)	TCGA-P6-A5OG-01	0.117067	0.125519	0.296288	0.154335	0.204755	0.455468	6.5351
TCGA-ACC(N=77)	TCGA-OR-A5K1-01	0.113159	0.109623	0.235873	0.0998969	0.046234	0.516632	-2.8262
TCGA-ACC(N=77)	TCGA-OR-A5JO-01	0.13271	0.0970876	0.291971	0.109293	0.21908	0.51919	6.4086
TCGA-ACC(N=77)	TCGA-OR-A5KY-01	0.112885	0.106148	0.206114	0.109633	0.0702437	0.479515	2.9394
TCGA-ACC(N=77)	TCGA-OR-A5KU-01	0.0980751	0.116099	0.219348	0.107028	0.0500596	0.484115	7.6044
TCGA-ACC(N=77)	TCGA-OR-A5JW-01	0.112278	0.100145	0.20838	0.110964	0.0635547	0.47674	-6.5064
TCGA-ACC(N=77)	TCGA-OR-A5L3-01	0.105821	0.0913269	0.211799	0.109069	0.0458917	0.468675	7.0843
TCGA-ACC(N=77)	TCGA-OR-A5JS-01	0.0986724	0.10627	0.204196	0.113155	0.0649492	0.482497	7.7047
TCGA-ACC(N=77)	TCGA-OR-A5JA-01	0.103516	0.108165	0.203817	0.112855	0.0699811	0.465471	7.841
TCGA-ACC(N=77)	TCGA-OR-A5J5-01	0.105475	0.107984	0.198335	0.108698	0.0495934	0.478337	-5.0116
TCGA-ACC(N=77)	TCGA-OR-A5JL-01	0.107962	0.0977097	0.223092	0.111459	0.0857654	0.463848	6.9254
TCGA-ACC(N=77)	TCGA-OR-A5JZ-01	0.115361	0.11022	0.225365	0.11338	0.113391	0.448704	-2.7274
TCGA-ACC(N=77)	TCGA-OR-A5JI-01	0.119894	0.103994	0.210204	0.106407	0.0653476	0.477777	-2.0529
TCGA-ACC(N=77)	TCGA-OR-A5LE-01	0.106272	0.0851387	0.229901	0.112047	0.0476684	0.468093	-2.9324
TCGA-ACC(N=77)	TCGA-OR-A5LA-01	0.103815	0.103751	0.221398	0.110734	0.0919805	0.454617	3.5706
TCGA-ACC(N=77)	TCGA-PK-A5HA-01	0.121609	0.102529	0.225825	0.101845	0.119983	0.495698	-9.9658
TCGA-ACC(N=77)	TCGA-OR-A5JQ-01	0.121935	0.127596	0.226753	0.108583	0.0807782	0.498761	4.4216
TCGA-ACC(N=77)	TCGA-OR-A5L5-01	0.119304	0.115222	0.230992	0.104715	0.083475	0.48597	5.0295
TCGA-ACC(N=77)	TCGA-OR-A5J3-01	0.105885	0.104163	0.20493	0.110024	0.046916	0.477855	1.4335
TCGA-ACC(N=77)	TCGA-OR-A5LP-01	0.11728	0.126517	0.232104	0.09849	0.0850911	0.509699	6.757
TCGA-ACC(N=77)	TCGA-OR-A5LS-01	0.106212	0.0955374	0.219396	0.10984	0.0568951	0.467954	1.6558
TCGA-ACC(N=77)	TCGA-OR-A5LH-01	0.110369	0.0930045	0.223848	0.111289	0.0733431	0.47727	7.4857
TCGA-ACC(N=77)	TCGA-OR-A5JT-01	0.111261	0.107639	0.21901	0.113967	0.102735	0.463948	7.8264
TCGA-ACC(N=77)	TCGA-OR-A5JG-01	0.106345	0.0932198	0.213109	0.107339	0.0629475	0.473586	-3.3076
TCGA-ACC(N=77)	TCGA-OR-A5JC-01	0.102882	0.108713	0.203447	0.113116	0.0646526	0.467012	-3.6259
TCGA-ACC(N=77)	TCGA-OR-A5LO-01	0.101386	0.0996193	0.209825	0.106176	0.0566304	0.474875	8.458
TCGA-ACC(N=77)	TCGA-OR-A5JE-01	0.130794	0.107775	0.224617	0.105159	0.0808407	0.470888	5.3685
TCGA-ACC(N=77)	TCGA-OR-A5L8-01	0.104491	0.0983051	0.213475	0.111154	0.0436557	0.487843	7.351
TCGA-ACC(N=77)	TCGA-OR-A5LC-01	0.0954749	0.12281	0.215502	0.107461	0.0595371	0.474728	8.5616
TCGA-ACC(N=77)	TCGA-OR-A5KX-01	0.107906	0.109189	0.199502	0.11168	0.0801653	0.457615	8.9584
TCGA-ACC(N=77)	TCGA-OR-A5K5-01	0.10737	0.0956965	0.218979	0.113203	0.0529428	0.478346	8.2926
TCGA-ACC(N=77)	TCGA-OR-A5K4-01	0.105756	0.10444	0.210076	0.112921	0.0768614	0.467918	8.0895
TCGA-ACC(N=77)	TCGA-OR-A5J1-01	0.109021	0.1174	0.198164	0.112152	0.0546535	0.491666	-9.9658
TCGA-ACC(N=77)	TCGA-OR-A5LB-01	0.107744	0.0970429	0.212082	0.109099	0.0532158	0.470403	-1.2481
TCGA-ACC(N=77)	TCGA-OR-A5JY-01	0.109282	0.0913845	0.228405	0.122617	0.0792475	0.48336	7.5457
TCGA-ACC(N=77)	TCGA-OR-A5K0-01	0.20783	0.0629513	0.243072	0.088519	0.0233274	0.578643	7.1376
TCGA-ACC(N=77)	TCGA-OR-A5L6-01	0.101279	0.10863	0.214186	0.111295	0.0637459	0.472685	-1.4305
TCGA-ACC(N=77)	TCGA-OR-A5KV-01	0.131917	0.142575	0.128276	0.103647	0	0.616566	1.3283
TCGA-ACC(N=77)	TCGA-OR-A5K6-01	0.111893	0.0975395	0.204933	0.116216	0.0607655	0.490455	6.3744
TCGA-ACC(N=77)	TCGA-P6-A5OF-01	0.101378	0.118698	0.212165	0.1121	0.0620303	0.488673	3.1261
TCGA-ACC(N=77)	TCGA-OR-A5LK-01	0.113469	0.119366	0.203292	0.111245	0.0942767	0.488621	-2.2447
TCGA-ACC(N=77)	TCGA-OR-A5JK-01	0.137268	0.107095	0.215483	0.108399	0.0524066	0.529435	-2.6349
TCGA-ACC(N=77)	TCGA-OR-A5JD-01	0.120048	0.0884828	0.221943	0.110012	0.0677145	0.486089	6.6886
TCGA-ACC(N=77)	TCGA-OR-A5L4-01	0.114939	0.0972429	0.219622	0.10685	0.0586771	0.476894	2.3164
TCGA-ACC(N=77)	TCGA-OR-A5KT-01	0.12774	0.126709	0.233905	0.120428	0.146106	0.460322	6.8711
TCGA-BLCA(N=405)	TCGA-GV-A3QK-01	0.064246	0.118565	0.112887	0.0873986	0	0.335787	3.7116
TCGA-BLCA(N=405)	TCGA-DK-A1AA-01	0.0736046	0.114562	0.15627	0.0890442	0.0433374	0.440956	-3.816
TCGA-BLCA(N=405)	TCGA-GC-A3RC-01	0.0134166	0.248207	0.182476	0.146074	0.0830291	0.838081	-9.9658
TCGA-BLCA(N=405)	TCGA-MV-A51V-01	0.00934521	0.0950399	0.152497	0.114676	0	0.3759	-3.0469
TCGA-BLCA(N=405)	TCGA-DK-A6B0-01	0.0803481	0.129325	0.0725067	0.0689645	0	0.407765	-9.9658
TCGA-BLCA(N=405)	TCGA-FD-A5BS-01	0.268845	0.159351	0.267609	0.158618	0.00351769	0.629326	-9.9658
TCGA-BLCA(N=405)	TCGA-DK-A1AD-01	0.0246375	0.14043	0.106814	0.0626254	0.094873	0.298595	-4.035
TCGA-BLCA(N=405)	TCGA-XF-AAMQ-01	0.0517012	0.182607	0.170514	0.166519	0.0313908	0.463047	6.9266
TCGA-BLCA(N=405)	TCGA-FT-A3EE-01	0.0418428	0.117311	0.217032	0.0875949	0	0.522599	5.4202
TCGA-BLCA(N=405)	TCGA-ZF-AA4T-01	0.0625208	0.0805987	0.169494	0.129104	0	0.40342	-4.2934
TCGA-BLCA(N=405)	TCGA-E7-A3X6-01	0.0666588	0.198681	0.132617	0.172946	0.0454005	0.505443	-9.9658
TCGA-BLCA(N=405)	TCGA-FD-A6TG-01	0.134865	0.128007	0.148644	0.0891124	0.103824	0.522844	-4.6082
TCGA-BLCA(N=405)	TCGA-FD-A43S-01	0.22333	0.420797	0	0.123247	0.0421221	0.475017	7.5416
TCGA-BLCA(N=405)	TCGA-XF-A8HE-01	0.0575666	0.108233	0.203837	0.28273	0.0260332	0.469138	-3.458
TCGA-BLCA(N=405)	TCGA-UY-A8OC-01	0.0310987	0.133487	0.222119	0.103329	0.0125601	0.574918	-4.6082
TCGA-BLCA(N=405)	TCGA-BT-A42F-01	0.0718452	0.100324	0.201286	0.162448	0	0.53271	-9.9658
TCGA-BLCA(N=405)	TCGA-UY-A9PF-01	0.0741685	0.0796094	0.166931	0.101294	0	0.422528	-9.9658
TCGA-BLCA(N=405)	TCGA-DK-A3IS-01	0.107175	0.0782075	0.147663	0.0780791	0.0264225	0.374611	-9.9658
TCGA-BLCA(N=405)	TCGA-E5-A4U1-01	0.055853	0.099981	0.115873	0.0621508	0	0.28387	-9.9658
TCGA-BLCA(N=405)	TCGA-ZF-AA58-01	0.0700248	0.227217	0.26194	0.353439	0.0627025	0.924034	5.723
TCGA-BLCA(N=405)	TCGA-XF-A8HF-01	0.0516718	0.115049	0.0932254	0.0595227	0.023178	0.339069	0.0718
TCGA-BLCA(N=405)	TCGA-BL-A13I-01	0.0460293	0.19637	0.111881	0.171726	0.380448	0.521363	6.12593
TCGA-BLCA(N=405)	TCGA-ZF-AA4W-01	0.0661021	0.11721	0.226391	0.124694	0.00418333	0.446375	-3.458
TCGA-BLCA(N=405)	TCGA-UY-A9PA-01	0.0861471	0.205178	0.158529	0.237006	0	0.623741	-9.9658
TCGA-BLCA(N=405)	TCGA-E5-A2PC-01	0.0614831	0.109615	0.147586	0.117332	0.0585448	0.414737	8.9799
TCGA-BLCA(N=405)	TCGA-UY-A9PE-01	0.0421865	0.107566	0.12814	0.0681569	0.0267856	0.339557	-3.0469
TCGA-BLCA(N=405)	TCGA-C4-A0F7-01	0.0722763	0.114142	0.186293	0.088062	0.0123641	0.461875	-4.035
TCGA-BLCA(N=405)	TCGA-ZF-AA56-01	0.116822	0.119432	0.194478	0.207644	0.116337	0.519983	6.772
TCGA-BLCA(N=405)	TCGA-ZF-A9R9-01	0.0285456	0.152251	0.0993188	0.0688486	0.0115993	0.324894	-9.9658
TCGA-BLCA(N=405)	TCGA-XF-A8HB-01	0.061441	0.0678575	0.18485	0.0828794	0.0461984	0.393454	5.3896
TCGA-BLCA(N=405)	TCGA-DK-AA6S-01	0.0278293	0.231712	0.0871484	0.142465	0.0659585	0.512701	-1.0559
TCGA-BLCA(N=405)	TCGA-KQ-A41S-01	0.0477206	0.115311	0.184111	0.112425	0.0687136	0.473829	7.2679
TCGA-BLCA(N=405)	TCGA-UY-A78K-01	0.236196	0.281283	0.166639	0.105162	0.0274195	0.569958	-3.6259
TCGA-BLCA(N=405)	TCGA-XF-A9T0-01	0.0564114	0.117779	0.145541	0.0686199	0.0492638	0.409561	-9.9658
TCGA-BLCA(N=405)	TCGA-ZF-AA51-01	0.0503248	0.18107	0.0886998	0.159207	0.0241568	0.406961	7.4395
TCGA-BLCA(N=405)	TCGA-DK-AA6Q-01	0.0558297	0.141659	0.207531	0.167126	0.141407	0.434156	7.1914
TCGA-BLCA(N=405)	TCGA-YF-AA3M-01	0.0771212	0.129157	0.197993	0.0987239	0.0487928	0.459705	-1.7322
TCGA-BLCA(N=405)	TCGA-UY-A78N-01	0.0476273	0.123801	0.141981	0.0585503	0.041097	0.319718	-9.9658
TCGA-BLCA(N=405)	TCGA-CF-A7I0-01	0.0504291	0.112827	0.117425	0.0734989	0	0.336151	-0.9406
TCGA-BLCA(N=405)	TCGA-XF-AAMX-01	0.0705981	0.121955	0.0885853	0.0883034	0.080265	0.336573	2.9375
TCGA-BLCA(N=405)	TCGA-XF-A9T8-01	0.0198702	0.153656	0.272834	0.233337	0.0950118	0.629947	-6.5064
TCGA-BLCA(N=405)	TCGA-E7-A6MF-01	0.0370177	0.113613	0.221974	0.103068	0.0562715	0.448741	-9.9658
TCGA-BLCA(N=405)	TCGA-GC-A3YS-01	0.0278931	0.134068	0.238631	0.124934	0.205837	0.487961	-9.9658
TCGA-BLCA(N=405)	TCGA-XF-AAMG-01	0.0542666	0.1402	0.116186	0.092653	0.103793	0.35427	2.3704
TCGA-BLCA(N=405)	TCGA-GD-A3OQ-01	0.0615687	0.115123	0.284353	0.146616	0.00728503	0.66401	-9.9658
TCGA-BLCA(N=405)	TCGA-CF-A8HY-01	0.0601966	0.0816122	0.155816	0.0675351	0	0.322372	-3.1714
TCGA-BLCA(N=405)	TCGA-ZF-A9RL-01	0.0471924	0.0853633	0.143302	0.0630972	0.0254447	0.385012	-5.0116
TCGA-BLCA(N=405)	TCGA-GC-A4ZW-01	0.0553944	0.164834	0.150368	0.127206	0.0638086	0.408	-6.5064
TCGA-BLCA(N=405)	TCGA-K4-A4AC-01	0.0293689	0.157717	0.125054	0.171505	0.0958839	0.484436	-9.9658
TCGA-BLCA(N=405)	TCGA-DK-A3X1-01	0.0665975	0.0989216	0.116444	0.0625126	0	0.326255	6.7605
TCGA-BLCA(N=405)	TCGA-GD-A3OP-01	0.0736347	0.124473	0.164109	0.116854	0.0660119	0.408829	6.1717
TCGA-BLCA(N=405)	TCGA-FD-A3SL-01	0.0143513	0.13305	0.2424	0.130693	0.158417	0.499985	-9.9658
TCGA-BLCA(N=405)	TCGA-XF-A9T3-01	0.0805598	0.246141	0.108927	0.134902	0.0108698	0.697894	7.8133
TCGA-BLCA(N=405)	TCGA-FD-A6TF-01	0.0516266	0.137144	0.190045	0.124375	0.0729321	0.529158	7.3724
TCGA-BLCA(N=405)	TCGA-XF-AAMW-01	0.0460667	0.178166	0.331359	0.180611	0.0960745	0.713051	7.2063
TCGA-BLCA(N=405)	TCGA-FD-A43N-01	0.0309734	0.103321	0.141307	0.097116	0	0.375989	-2.0529
TCGA-BLCA(N=405)	TCGA-XF-A8HH-01	0.0579911	0.12051	0.130663	0.0835168	0.0581764	0.367296	6.5497
TCGA-BLCA(N=405)	TCGA-K4-A3WU-01	0.175634	0.291457	0.183333	0.122834	0.0979752	0.527558	0.24
TCGA-BLCA(N=405)	TCGA-CF-A47V-01	0.0638665	0.164431	0.0837102	0.0966949	0	0.342611	-9.9658
TCGA-BLCA(N=405)	TCGA-5N-A9KI-01	0.087766	0.218377	0.194822	0.13673	0.13631	0.568778	6.5344
TCGA-BLCA(N=405)	TCGA-FD-A3NA-01	0.0428752	0.0820854	0.259418	0.14827	0.0884885	0.533102	-3.0469
TCGA-BLCA(N=405)	TCGA-DK-A3X2-01	0.0624387	0.135783	0.0925357	0.0882496	0.0253302	0.367951	-9.9658
TCGA-BLCA(N=405)	TCGA-CF-A3MG-01	0.0958929	0.0812025	0.16551	0.0905977	0.0615351	0.362475	-6.5064
TCGA-BLCA(N=405)	TCGA-E5-A4TZ-01	0.0513087	0.132732	0.197853	0.102215	0.0445994	0.485441	-4.6082
TCGA-BLCA(N=405)	TCGA-ZF-A9R4-01	0.119582	0.0979894	0.143662	0.0968637	0.0217425	0.391204	-4.6082
TCGA-BLCA(N=405)	TCGA-GC-A3OO-01	0.0720505	0.122335	0.167412	0.116742	0.0596892	0.554182	-9.9658
TCGA-BLCA(N=405)	TCGA-YC-A9TC-01	0.0587102	0.067617	0.129159	0.0938472	0	0.385706	-9.9658
TCGA-BLCA(N=405)	TCGA-YF-AA3L-01	0.0448219	0.0965654	0.104855	0.0631547	0.0184489	0.318553	7.6369
TCGA-BLCA(N=405)	TCGA-BT-A42C-01	0.0795233	0.0792449	0.142169	0.108541	0.0667191	0.353349	-3.0469
TCGA-BLCA(N=405)	TCGA-DK-AA76-01	0.0812694	0.118999	0.0687166	0.0774284	0.0636784	0.303683	6.5902
TCGA-BLCA(N=405)	TCGA-GU-A762-01	0.18774	0.199777	0.296757	0.15278	0.0221342	0.856302	-1.4305
TCGA-BLCA(N=405)	TCGA-2F-A9KO-01	0.139783	0.154916	0.176022	0.164981	0.057616	0.506172	-3.1714
TCGA-BLCA(N=405)	TCGA-K4-A6FZ-01	0.0667127	0.11821	0.178187	0.233383	0.0287255	0.608236	6.8115
TCGA-BLCA(N=405)	TCGA-GU-A42P-01	0.0747363	0.109975	0.105119	0.0755252	0.0872477	0.311421	0.6239
TCGA-BLCA(N=405)	TCGA-2F-A9KP-01	0.0768669	0.0915646	0.157915	0.0805338	0.0160215	0.384033	-6.5064
TCGA-BLCA(N=405)	TCGA-CU-A3QU-01	0.0874961	0.0489175	0.182063	0.110916	0.0212202	0.445649	-9.9658
TCGA-BLCA(N=405)	TCGA-BT-A20P-01	0.0638635	0.107814	0.0995615	0.0709167	0.0138643	0.366918	8.4421
TCGA-BLCA(N=405)	TCGA-ZF-A9RN-01	0.180353	0.0488614	0.289979	0.136985	0	0.627384	6.1757
TCGA-BLCA(N=405)	TCGA-GV-A3QI-01	0.103955	0.113093	0.19231	0.0786859	0.0519047	0.425835	-9.9658
TCGA-BLCA(N=405)	TCGA-XF-A8HD-01	0.11589	0.204806	0.175057	0.175944	0	0.757397	-3.816
TCGA-BLCA(N=405)	TCGA-FD-A5BU-01	0.106897	0.227634	0.12212	0.159889	0.0716696	0.684548	5.8365
TCGA-BLCA(N=405)	TCGA-BT-A20W-01	0.0756382	0.15297	0.165	0.0868811	0	0.417285	-9.9658
TCGA-BLCA(N=405)	TCGA-DK-A6B2-01	0.139327	0.192376	0.137507	0.12088	0.121467	0.55117	-3.3076
TCGA-BLCA(N=405)	TCGA-XF-A9T5-01	0.462118	0	0.235859	0.122534	0.00772353	0.925822	6.6899
TCGA-BLCA(N=405)	TCGA-XF-AAML-01	0.192148	0.0885135	0.0990498	0.0926811	0	0.536856	-2.8262
TCGA-BLCA(N=405)	TCGA-GC-A3RB-01	0.104267	0.120899	0.117111	0.0941346	0.0282355	0.440634	-3.6259
TCGA-BLCA(N=405)	TCGA-GU-A767-01	0.0580618	0.105423	0.122442	0.0705226	0.0313477	0.355287	-9.9658
TCGA-BLCA(N=405)	TCGA-XF-AAME-01	0.142614	0.301972	0.20221	0.208253	0.22096	0.635165	6.4967
TCGA-BLCA(N=405)	TCGA-CU-A3KJ-01	0.00517242	0.162171	0.219777	0.230526	0	0.611775	-1.2828
TCGA-BLCA(N=405)	TCGA-BT-A20O-01	0.432442	0.10364	0.64559	0.350952	0.300117	1.23367	-9.9658
TCGA-BLCA(N=405)	TCGA-BT-A20X-01	0.0606578	0.0981031	0.232109	0.137912	0.0119207	0.515887	-9.9658
TCGA-BLCA(N=405)	TCGA-DK-A3IK-01	0.0437037	0.109908	0.115475	0.0655423	0.0151533	0.30637	-3.1714
TCGA-BLCA(N=405)	TCGA-XF-AAMJ-01	0.0411835	0.163795	0.145488	0.106928	0.0748591	0.476292	-2.8262
TCGA-BLCA(N=405)	TCGA-LT-A8JT-01	0.0678215	0.118	0.138632	0.0823385	0	0.387527	7.413
TCGA-BLCA(N=405)	TCGA-H4-A2HO-01	0.0299702	0.118588	0.160603	0.0695908	0.0226943	0.347201	-0.6416
TCGA-BLCA(N=405)	TCGA-FJ-A3Z7-01	0.0257826	0.0578795	0.185024	0.0992286	0	0.301222	-1.0262
TCGA-BLCA(N=405)	TCGA-4Z-AA87-01	0.0274666	0.126559	0.13631	0.067324	0.0225864	0.36616	-9.9658
TCGA-BLCA(N=405)	TCGA-DK-AA6L-01	0.0798691	0.189526	0.11867	0.121536	0.0718606	0.561698	-9.9658
TCGA-BLCA(N=405)	TCGA-BT-A3PJ-01	0.114439	0.129351	0.172034	0.216585	0.0275011	0.731778	-6.5064
TCGA-BLCA(N=405)	TCGA-K4-A5RH-01	0.453133	0.0711861	0.495752	0.193927	0.212014	1.30891	-3.458
TCGA-BLCA(N=405)	TCGA-BT-A0YX-01	0.0819336	0.0850343	0.207523	0.170499	0.102224	0.433033	5.4479
TCGA-BLCA(N=405)	TCGA-ZF-A9R3-01	0.0764078	0.165116	0.0472099	0.150828	0.0492762	0.403577	6.9633
TCGA-BLCA(N=405)	TCGA-ZF-A9RC-01	0.0856902	0.121807	0.17794	0.083654	0.0272105	0.439928	-5.5735
TCGA-BLCA(N=405)	TCGA-DK-AA74-01	0.0890259	0.230643	0.179579	0.175551	0.184499	0.726592	-9.9658
TCGA-BLCA(N=405)	TCGA-XF-A9SX-01	0.176433	0.203803	0.118104	0.134117	0.0037919	0.898064	7.4485
TCGA-BLCA(N=405)	TCGA-XF-AAN1-01	0.0731039	0.123236	0.110801	0.0690317	0	0.388945	8.0343
TCGA-BLCA(N=405)	TCGA-CF-A1HR-01	0.0758884	0.121853	0.155846	0.0861283	0.0813694	0.438182	-3.3076
TCGA-BLCA(N=405)	TCGA-K4-A3WS-01	0.048335	0.226896	0.177862	0.11992	0.0754801	0.52508	-0.8863
TCGA-BLCA(N=405)	TCGA-GU-AATQ-01	0.0729691	0.100785	0.203656	0.0921961	0.0520043	0.439318	-1.5522
TCGA-BLCA(N=405)	TCGA-DK-A3WW-01	0.0562626	0.125142	0.369216	0.223739	0	0.620355	-9.9658
TCGA-BLCA(N=405)	TCGA-GC-A3RD-01	0.0748821	0.0682422	0.156849	0.0873714	0.0853599	0.358384	2.561
TCGA-BLCA(N=405)	TCGA-XF-AAN3-01	0.109276	0.132896	0.178544	0.130732	0.11287	0.495106	-3.6259
TCGA-BLCA(N=405)	TCGA-FD-A5BT-01	0.029292	0.208291	0.179501	0.141304	0.0720625	0.647283	-9.9658
TCGA-BLCA(N=405)	TCGA-PQ-A6FI-01	0.0696706	0.179193	0.202941	0.131474	0	0.57269	-9.9658
TCGA-BLCA(N=405)	TCGA-BL-A5ZZ-01	0	0.104153	0.291076	0.182736	0.159975	0.604764	6.6082
TCGA-BLCA(N=405)	TCGA-E7-A5KE-01	0.0756547	0.093741	0.102256	0.0626246	0.046368	0.362059	8.2875
TCGA-BLCA(N=405)	TCGA-FD-A3SQ-01	0.0923613	0.178131	0.126693	0.146088	0.107639	0.566186	-9.9658
TCGA-BLCA(N=405)	TCGA-DK-A1AG-01	0.0708105	0.136926	0.118831	0.0957915	0.0153059	0.403516	-3.816
TCGA-BLCA(N=405)	TCGA-DK-A3IT-01	0.0917433	0.14471	0.180411	0.115419	0.073013	0.434475	-9.9658
TCGA-BLCA(N=405)	TCGA-XF-AAMR-01	0.134486	0.125461	0.221074	0.140375	0.167246	0.601815	-4.6082
TCGA-BLCA(N=405)	TCGA-4Z-AA7Y-01	0.0986894	0.0657252	0.246231	0.123806	0.0915154	0.477255	-0.9132
TCGA-BLCA(N=405)	TCGA-HQ-A5NE-01	0.0567507	0.139882	0.248835	0.212374	0.0178728	0.720959	-5.5735
TCGA-BLCA(N=405)	TCGA-ZF-AA52-01	0.0580052	0.111273	0.163372	0.138246	0.0356248	0.626993	-9.9658
TCGA-BLCA(N=405)	TCGA-E7-A541-01	0.086502	0.167415	0.159849	0.123537	0.0911432	0.441359	-1.6394
TCGA-BLCA(N=405)	TCGA-GD-A2C5-01	0.0635363	0.108411	0.124661	0.0973373	0.03898	0.39731	7.9079
TCGA-BLCA(N=405)	TCGA-UY-A8OB-01	0.243477	0.0810864	0.143118	0.0846537	0	0.74777	-2.1779
TCGA-BLCA(N=405)	TCGA-XF-AAN5-01	0.0483003	0.167021	0.285635	0.205683	0.032278	0.593131	7.8137
TCGA-BLCA(N=405)	TCGA-GV-A40E-01	0.0316671	0.145709	0.184804	0.174841	0	0.639409	0.1124
TCGA-BLCA(N=405)	TCGA-E7-A7XN-01	0	0.253139	0.191707	0.327322	0	0.518239	-9.9658
TCGA-BLCA(N=405)	TCGA-KQ-A41P-01	0.0561095	0.13047	0.0825178	0.0708797	0.0311439	0.397951	-2.7274
TCGA-BLCA(N=405)	TCGA-DK-A3IM-01	0.0529683	0.103201	0.214246	0.0906598	0.0230913	0.510354	-4.035
TCGA-BLCA(N=405)	TCGA-4Z-AA83-01	0.0488806	0.143459	0.100072	0.1273	0.0124578	0.457914	-5.0116
TCGA-BLCA(N=405)	TCGA-XF-A9T2-01	0	0.00785567	0.459527	0.0727004	0	0.539912	-1.5105
TCGA-BLCA(N=405)	TCGA-DK-A1A6-01	0	0.111202	0.216018	0.167634	0.0106961	0.467025	-9.9658
TCGA-BLCA(N=405)	TCGA-E7-A97P-01	0.00611861	0.197971	0.245452	0.260263	0	0.609428	-3.3076
TCGA-BLCA(N=405)	TCGA-ZF-AA5N-01	0.0234899	0.118929	0.137732	0.0835292	0	0.487992	6.3415
TCGA-BLCA(N=405)	TCGA-G2-A2EF-01	0	0.173781	0.260348	0.261808	0	0.784399	-9.9658
TCGA-BLCA(N=405)	TCGA-FD-A6TD-01	0.12507	0.136279	0.174419	0.167376	0.0335991	0.720051	-9.9658
TCGA-BLCA(N=405)	TCGA-DK-AA77-01	0.125689	0.105551	0.125079	0.112415	0.0455783	0.465533	-9.9658
TCGA-BLCA(N=405)	TCGA-PQ-A6FN-01	0.0831959	0.183248	0.124489	0.0665701	0	0.545272	7.0343
TCGA-BLCA(N=405)	TCGA-XF-A9SU-01	0.0584649	0.141385	0.14764	0.0744175	0.0749583	0.412489	7.2466
TCGA-BLCA(N=405)	TCGA-DK-A3WY-01	1.74066	0.602302	0	0.208175	0	0.861253	6.6352
TCGA-BLCA(N=405)	TCGA-DK-AA6T-01	1.45205	0.280091	0	0.17386	0	0.784272	-2.7274
TCGA-BLCA(N=405)	TCGA-C4-A0F0-01	0.0738401	0.0722205	0.234968	0.108319	0.0280966	0.558763	-6.5064
TCGA-BLCA(N=405)	TCGA-FD-A3SP-01	0.0459943	0.226611	0.202068	0.235018	0.201946	0.790562	-3.458
TCGA-BLCA(N=405)	TCGA-FD-A3SM-01	0.0738091	0.0888933	0.194164	0.0862206	0.199169	0.448993	-9.9658
TCGA-BLCA(N=405)	TCGA-CF-A3MH-01	0.0887303	0.117827	0.112698	0.0744295	0.0061849	0.356396	-3.0469
TCGA-BLCA(N=405)	TCGA-XF-AAMH-01	0	0.0724399	0.235198	0.0558398	0	0.494044	-6.5064
TCGA-BLCA(N=405)	TCGA-DK-A2I2-01	0	0.275039	0.217799	0.186394	0	0.901801	4.6491
TCGA-BLCA(N=405)	TCGA-KQ-A41O-01	0.0508799	0.047427	0.103323	0.0512714	0	0.225954	-4.2934
TCGA-BLCA(N=405)	TCGA-4Z-AA7Q-01	0.148651	0.12432	0.218046	0.15068	0.0768554	0.504601	-3.6259
TCGA-BLCA(N=405)	TCGA-DK-A3IQ-01	0.0319496	0.154784	0.222138	0.117331	0.201376	0.48637	-3.3076
TCGA-BLCA(N=405)	TCGA-DK-A2I6-01	0.127894	0.072852	0.160463	0.0805354	0	0.4359	-5.0116
TCGA-BLCA(N=405)	TCGA-XF-A9SV-01	0.0366049	0.0696082	0.207725	0.0876946	0.0507409	0.38477	-2.5479
TCGA-BLCA(N=405)	TCGA-DK-A6B6-01	0.0818362	0.128603	0.140874	0.0967523	0.0108495	0.390368	-9.9658
TCGA-BLCA(N=405)	TCGA-E7-A7DU-01	0.0823158	0.123822	0.0753287	0.0750043	0	0.356788	-4.035
TCGA-BLCA(N=405)	TCGA-FT-A61P-01	0.00691101	0.255934	0	0.171272	0.0218034	0.608728	-4.2934
TCGA-BLCA(N=405)	TCGA-FD-A43P-01	0.132592	0.298179	0.219031	0.146175	0.0454422	0.575659	0.2029
TCGA-BLCA(N=405)	TCGA-XF-A9SL-01	0.20617	0.359009	0.0478553	0.137956	0.0883573	0.565846	-3.458
TCGA-BLCA(N=405)	TCGA-CF-A9FL-01	0.0714492	0.113832	0.119574	0.0642126	0.0101846	0.370238	-4.6082
TCGA-BLCA(N=405)	TCGA-DK-AA6X-01	0.164807	0.13947	0.14148	0.135353	0.151048	0.507549	-3.6259
TCGA-BLCA(N=405)	TCGA-R3-A69X-01	0.150459	0.197513	0.201436	0.166112	0.135452	0.706207	-3.1714
TCGA-BLCA(N=405)	TCGA-G2-A2EK-01	0.089877	0.146568	0.118087	0.0809602	0.0296625	0.349672	-3.816
TCGA-BLCA(N=405)	TCGA-FD-A3SO-01	0.0355129	0.144088	0.233344	0.197994	0.0487676	0.651114	-6.5064
TCGA-BLCA(N=405)	TCGA-BL-A3JM-01	0.0836922	0.119389	0.204216	0.0956528	0.105708	0.425656	-9.9658
TCGA-BLCA(N=405)	TCGA-ZF-AA4U-01	0.0912714	0.0887428	0.1574	0.0737552	0.023076	0.379207	-6.5064
TCGA-BLCA(N=405)	TCGA-ZF-AA53-01	0	0.160197	0.216172	0.153684	0.134085	0.687837	-0.6416
TCGA-BLCA(N=405)	TCGA-CF-A9FF-01	0.0668691	0.15009	0.107833	0.0638164	0	0.314539	-2.4659
TCGA-BLCA(N=405)	TCGA-DK-A3IV-01	0.149071	0.322906	0.108709	0.207416	0.00892302	0.551708	-9.9658
TCGA-BLCA(N=405)	TCGA-FJ-A3Z9-01	0.0397353	0.124701	0.116409	0.0538018	0	0.341609	-3.3076
TCGA-BLCA(N=405)	TCGA-CF-A1HS-01	0.108166	0.110559	0.256226	0.132281	0.0616673	0.611893	5.1966
TCGA-BLCA(N=405)	TCGA-XF-AAMT-01	0.0779208	0.177385	0.183322	0.154115	0.183021	0.513191	7.5946
TCGA-BLCA(N=405)	TCGA-BT-A0S7-01	0.07415	0.0867613	0.152745	0.0724527	0.0370673	0.380694	-6.5064
TCGA-BLCA(N=405)	TCGA-FD-A5C1-01	0.17875	0.132464	0.139024	0.18274	0	0.803887	6.0007
TCGA-BLCA(N=405)	TCGA-DK-A1A5-01	0.00146281	0.156391	0.233454	0.111763	0.052059	0.595325	-4.2934
TCGA-BLCA(N=405)	TCGA-FD-A3B4-01	0.125853	0.2355	0.166833	0.18061	0.107726	0.507158	6.8114
TCGA-BLCA(N=405)	TCGA-4Z-AA86-01	0.0813916	0.208073	0.233509	0.280522	0.0593038	0.841659	-9.9658
TCGA-BLCA(N=405)	TCGA-XF-A9SW-01	0.0641811	0.16572	0.226344	0.14392	0.168955	0.506276	-2.6349
TCGA-BLCA(N=405)	TCGA-4Z-AA7O-01	0.0935512	0.110759	0.173615	0.100937	0	0.418929	-4.2934
TCGA-BLCA(N=405)	TCGA-BT-A2LB-01	0.0423043	0.179452	0.191587	0.144764	0.054398	0.483111	4.588
TCGA-BLCA(N=405)	TCGA-GV-A3QF-01	0.0891004	0.100234	0.10208	0.0803804	0.0460148	0.370189	-1.4305
TCGA-BLCA(N=405)	TCGA-E7-A7DV-01	0	0.214689	0.304151	0.163292	0.381129	0.919877	-2.9324
TCGA-BLCA(N=405)	TCGA-DK-A6AW-01	0.0749435	0.0964342	0.0972801	0.0796926	0	0.360922	-2.9324
TCGA-BLCA(N=405)	TCGA-DK-AA75-01	0.0437594	0.135795	0.0444521	0.0535298	0.0126744	0.279758	-1.0262
TCGA-BLCA(N=405)	TCGA-FD-A62O-01	0.00356449	0.0853156	0.216591	0.077612	0	0.380897	-9.9658
TCGA-BLCA(N=405)	TCGA-E7-A8O7-01	0.139448	0.169554	0.136647	0.174839	0	0.562611	-4.2934
TCGA-BLCA(N=405)	TCGA-GC-A3WC-01	0.0776126	0.114933	0.298957	0.267928	0.0835792	0.501231	7.7274
TCGA-BLCA(N=405)	TCGA-LT-A5Z6-01	0.0574379	0.119493	0.102617	0.081672	0.101382	0.331244	-3.458
TCGA-BLCA(N=405)	TCGA-FD-A3B8-01	0.168998	0.341625	0.237435	0.356586	0.208832	0.931394	3.0757
TCGA-BLCA(N=405)	TCGA-FJ-A3ZE-01	0.0557079	0.0989357	0.112431	0.0736508	0.0082432	0.312311	-4.6082
TCGA-BLCA(N=405)	TCGA-ZF-A9RM-01	0.103753	0.104365	0.139816	0.103943	0.0164122	0.436684	-9.9658
TCGA-BLCA(N=405)	TCGA-DK-A2I1-01	0.0872966	0.113984	0.136282	0.0781189	0.0962397	0.380215	6.4368
TCGA-BLCA(N=405)	TCGA-4Z-AA7M-01	0.0210556	0.124369	0.181265	0.0712568	0.125491	0.331713	-5.0116
TCGA-BLCA(N=405)	TCGA-FD-A62S-01	0.0926359	0.235512	0.144095	0.183525	0.137846	0.684259	5.8797
TCGA-BLCA(N=405)	TCGA-XF-AAMZ-01	0.102963	0.134047	0.132377	0.0837281	0.00323248	0.380275	6.8138
TCGA-BLCA(N=405)	TCGA-XF-A8HG-01	0.0375751	0.0742037	0.115143	0.0536566	0.0205041	0.268079	-4.2934
TCGA-BLCA(N=405)	TCGA-E7-A85H-01	0.0703832	0.129773	0.106057	0.078499	0.0624562	0.346462	-3.458
TCGA-BLCA(N=405)	TCGA-E7-A678-01	0.0816524	0.119291	0.116455	0.0676477	0	0.364778	-9.9658
TCGA-BLCA(N=405)	TCGA-E7-A677-01	0.0440672	0.11015	0.261628	0.16585	0.0237002	0.623262	-3.816
TCGA-BLCA(N=405)	TCGA-FD-A3N6-01	0.0387682	0.149203	0.156396	0.141047	0	0.464682	7.27
TCGA-BLCA(N=405)	TCGA-GC-A6I3-01	0.140962	0.198315	0.0628368	0.0672025	0	0.495075	5.6459
TCGA-BLCA(N=405)	TCGA-CF-A47T-01	0.0569175	0.103586	0.104988	0.0514778	0	0.316486	7.6856
TCGA-BLCA(N=405)	TCGA-4Z-AA7W-01	0.259589	0.100582	0.428974	0.157604	0	0.801054	0.8408
TCGA-BLCA(N=405)	TCGA-DK-A1AB-01	0.079258	0.191923	0.121249	0.188312	0.0454657	0.632799	3.4384
TCGA-BLCA(N=405)	TCGA-C4-A0F6-01	0.0372484	0.122045	0.193604	0.071533	0.0559037	0.361268	6.5875
TCGA-BLCA(N=405)	TCGA-4Z-AA7S-01	0.0830213	0.0626569	0.215316	0.0792359	0.0275288	0.371683	-9.9658
TCGA-BLCA(N=405)	TCGA-DK-A3IN-01	0.0651543	0.104348	0.282179	0.162869	0.132817	0.694522	-1.8836
TCGA-BLCA(N=405)	TCGA-CU-A0YO-01	0.0667757	0.127235	0.181344	0.140878	0.0280753	0.457592	-9.9658
TCGA-BLCA(N=405)	TCGA-ZF-A9R5-01	0.0761067	0.154923	0.0890807	0.0897538	0	0.365351	-1.7809
TCGA-BLCA(N=405)	TCGA-DK-A2I4-01	0.0671777	0.273133	0.369491	0.366909	0.230406	0.976808	-5.5735
TCGA-BLCA(N=405)	TCGA-2F-A9KR-01	0.0863912	0.123463	0.136229	0.112611	0.0589746	0.365324	9.1831
TCGA-BLCA(N=405)	TCGA-CF-A47S-01	0.0796508	0.14075	0.0940395	0.0824788	0	0.410586	-3.816
TCGA-BLCA(N=405)	TCGA-FD-A62N-01	0.0526091	0.320309	0.207869	0.251377	0	0.886272	-3.458
TCGA-BLCA(N=405)	TCGA-FD-A5BY-01	0.0562638	0.144892	0.162352	0.112989	0.0926685	0.520066	6.6549
TCGA-BLCA(N=405)	TCGA-GV-A3JZ-01	0.0730989	0.0888125	0.113597	0.0834121	0.0977991	0.374952	1.9073
TCGA-BLCA(N=405)	TCGA-YC-A89H-01	0.0474873	0.112224	0.153235	0.0786881	0.00886878	0.456054	5.6306
TCGA-BLCA(N=405)	TCGA-GU-A42R-01	0.0824074	0.0821391	0.164127	0.0932677	0.0298117	0.36332	-9.9658
TCGA-BLCA(N=405)	TCGA-CF-A47X-01	0.0761336	0.0787629	0.102168	0.0746713	0	0.304852	-9.9658
TCGA-BLCA(N=405)	TCGA-2F-A9KQ-01	0.0804288	0.0941464	0.142458	0.0798199	0.00957323	0.404848	-4.6082
TCGA-BLCA(N=405)	TCGA-GV-A6ZA-01	0.0866831	0.120388	0.122259	0.0860224	0	0.377532	-6.5064
TCGA-BLCA(N=405)	TCGA-DK-A3IL-01	0.0584537	0.134915	0.0945963	0.0684569	0	0.359689	8.6545
TCGA-BLCA(N=405)	TCGA-GV-A3QH-01	0.0717059	0.120528	0.0790875	0.107108	0.0455677	0.360744	-9.9658
TCGA-BLCA(N=405)	TCGA-SY-A9G0-01	0.110205	0.171954	0.159649	0.117185	0.0545615	0.510212	-9.9658
TCGA-BLCA(N=405)	TCGA-BT-A2LD-01	0.0696538	0.111819	0.151194	0.106744	0.136984	0.431678	2.9013
TCGA-BLCA(N=405)	TCGA-DK-A1AC-01	0.0238833	0.087146	0.281898	0.163494	0.0887828	0.510468	-9.9658
TCGA-BLCA(N=405)	TCGA-GV-A3JV-01	0.0724962	0.111153	0.190775	0.100007	0.0157213	0.399553	-3.816
TCGA-BLCA(N=405)	TCGA-XF-A8HC-01	0.0417723	0.0995367	0.0943798	0.0692351	0.013567	0.305449	-1.7809
TCGA-BLCA(N=405)	TCGA-GC-A6I1-01	0.0898759	0.140956	0.254032	0.179702	0.0146994	0.663326	4.756
TCGA-BLCA(N=405)	TCGA-FD-A5BX-01	0	0	0.775975	0.114945	0.162337	0.755311	-3.1714
TCGA-BLCA(N=405)	TCGA-G2-A2ES-01	0.0420247	0.123759	0.135979	0.205016	0	0.470703	-9.9658
TCGA-BLCA(N=405)	TCGA-BT-A20V-01	0.125393	0.164239	0.181718	0.149404	0.0737746	0.49424	6.7477
TCGA-BLCA(N=405)	TCGA-GV-A3JW-01	0.0904056	0.0769407	0.122723	0.0707875	0.0287639	0.39158	-2.8262
TCGA-BLCA(N=405)	TCGA-XF-A9SK-01	0.152178	0.193688	0.0591662	0.12458	0.112438	0.602539	-0.8339
TCGA-BLCA(N=405)	TCGA-S5-AA26-01	0.0479303	0.0938553	0.104033	0.0623297	0	0.286323	-9.9658
TCGA-BLCA(N=405)	TCGA-CU-A5W6-01	0.0377756	0.0819099	0.123643	0.0930878	0.125475	0.346925	0.2522
TCGA-BLCA(N=405)	TCGA-CU-A72E-01	0.050008	0.106494	0.134482	0.0945896	0.072084	0.404606	-1.3921
TCGA-BLCA(N=405)	TCGA-BT-A20T-01	0.0843873	0.11803	0.112398	0.0906204	0	0.403681	-9.9658
TCGA-BLCA(N=405)	TCGA-UY-A9PH-01	0.12197	0.205471	0.100602	0.165501	0	0.651108	-1.2481
TCGA-BLCA(N=405)	TCGA-FD-A6TC-01	0.0447299	0.132774	0.184021	0.121387	0.111744	0.423839	7.8284
TCGA-BLCA(N=405)	TCGA-GC-A3I6-01	0.0473384	0.189424	0.183815	0.187928	0.0436622	0.615428	-9.9658
TCGA-BLCA(N=405)	TCGA-ZF-AA4V-01	0.123304	0.102832	0.231579	0.104671	0.0437004	0.52491	-9.9658
TCGA-BLCA(N=405)	TCGA-FD-A6TH-01	0.0393696	0.0995047	0.141334	0.130513	0.0225481	0.729132	-9.9658
TCGA-BLCA(N=405)	TCGA-K4-A83P-01	0.469546	0.360423	0.0893845	0.183494	0.089601	0.612031	1.0293
TCGA-BLCA(N=405)	TCGA-BT-A20N-01	0.0677848	0.0652241	0.200666	0.0489805	0.08779	0.504101	-9.9658
TCGA-BLCA(N=405)	TCGA-E7-A97Q-01	0.0280938	0.148566	0.118599	0.0874519	0.0855805	0.354048	7.8295
TCGA-BLCA(N=405)	TCGA-UY-A9PB-01	0.109104	0.256152	0.0985674	0.208576	0.0467862	0.756588	-9.9658
TCGA-BLCA(N=405)	TCGA-E7-A4IJ-01	0.0603697	0.110165	0.163164	0.0867836	0.00653512	0.411774	-9.9658
TCGA-BLCA(N=405)	TCGA-FD-A6TB-01	0.258643	0.225619	0.201287	0.149446	0.118699	0.574309	6.6237
TCGA-BLCA(N=405)	TCGA-DK-A1A7-01	0.0630689	0.0649428	0.104318	0.0566952	0	0.233175	2.4144
TCGA-BLCA(N=405)	TCGA-FD-A6TA-01	0.121037	0.156249	0.134886	0.125233	0.0757472	0.440711	-4.6082
TCGA-BLCA(N=405)	TCGA-E7-A7PW-01	0.0417099	0.112132	0.0910549	0.0553642	3.62012e-05	0.304152	-3.1714
TCGA-BLCA(N=405)	TCGA-BL-A13J-01	0.0465245	0.0741988	0.138743	0.104926	0.0428523	0.300157	-5.36089
TCGA-BLCA(N=405)	TCGA-FD-A62P-01	0.072435	0.133138	0.192655	0.122342	0.101064	0.579944	-3.0469
TCGA-BLCA(N=405)	TCGA-GU-AATO-01	0.0729239	0.100782	0.209272	0.139345	0.135291	0.416865	-1.1811
TCGA-BLCA(N=405)	TCGA-BT-A3PK-01	0.0498391	0.0734117	0.223013	0.30315	0.00361886	0.487842	-5.5735
TCGA-BLCA(N=405)	TCGA-XF-A9SJ-01	0.0931343	0.125446	0.214576	0.0923745	0.0161042	0.703227	-9.9658
TCGA-BLCA(N=405)	TCGA-K4-A5RI-01	0.0857554	0.0966833	0.173883	0.118842	0.0789765	0.439989	6.76
TCGA-BLCA(N=405)	TCGA-E7-A519-01	0.131571	0.264148	0.00125838	0.0762488	0	0.444427	-9.9658
TCGA-BLCA(N=405)	TCGA-XF-A9SZ-01	0.122413	0.121996	0.208893	0.134914	0.123433	0.567694	-9.9658
TCGA-BLCA(N=405)	TCGA-DK-A2HX-01	0.0159133	0.119155	0.22224	0.126489	0.106664	0.677319	5.0756
TCGA-BLCA(N=405)	TCGA-G2-AA3B-01	0.0792849	0.102579	0.0816151	0.083765	0	0.34589	7.9587
TCGA-BLCA(N=405)	TCGA-GU-AATP-01	0.122989	0.141212	0.089763	0.125205	0.102364	0.443067	-0.6193
TCGA-BLCA(N=405)	TCGA-FD-A43Y-01	0.0180964	0.192136	0.139616	0.127443	0.0332952	0.64409	-9.9658
TCGA-BLCA(N=405)	TCGA-ZF-A9RE-01	0.0938463	0.0612975	0.205021	0.13963	0.0899189	0.377896	7.4318
TCGA-BLCA(N=405)	TCGA-ZF-AA4N-01	0.0186013	0.0873344	0.308988	0.177885	0.0972155	0.519426	-9.9658
TCGA-BLCA(N=405)	TCGA-C4-A0EZ-01	0.010017	0.22098	0.0313399	0.0559485	0.0599256	0.324169	8.745
TCGA-BLCA(N=405)	TCGA-2F-A9KW-01	0.0278012	0.141205	0.171758	0.119795	0.127689	0.474334	8.0249
TCGA-BLCA(N=405)	TCGA-CU-A0YN-01	0.0226682	0.15269	0.179805	0.20392	0.0155697	0.558712	-3.0469
TCGA-BLCA(N=405)	TCGA-FD-A5BV-01	0.068192	0.0982651	0.116983	0.0680471	0	0.365293	8.9
TCGA-BLCA(N=405)	TCGA-UY-A78P-01	0.0849832	0.164936	0.139739	0.18756	0.0310917	0.648424	5.7536
TCGA-BLCA(N=405)	TCGA-GV-A40G-01	0.0488248	0.0805526	0.138984	0.0858913	0.0571139	0.33816	-6.5064
TCGA-BLCA(N=405)	TCGA-GD-A76B-01	0.094752	0.159826	0.112011	0.112486	0	0.434231	7.7406
TCGA-BLCA(N=405)	TCGA-4Z-AA7R-01	0.0759544	0.111164	0.13852	0.0868587	0.0519873	0.421126	-1.685
TCGA-BLCA(N=405)	TCGA-ZF-AA4R-01	0.0447147	0.16056	0.146749	0.097858	0.106445	0.481787	-9.9658
TCGA-BLCA(N=405)	TCGA-FD-A43X-01	0.0533019	0.121974	0.0851914	0.0566178	0.00951971	0.355411	-5.0116
TCGA-BLCA(N=405)	TCGA-K4-A6MB-01	0.0472629	0.133006	0.213745	0.0885393	0.0461648	0.431056	-3.816
TCGA-BLCA(N=405)	TCGA-DK-A6B5-01	0.0522332	0.211116	0.138263	0.147352	0.0698823	0.593981	-4.035
TCGA-BLCA(N=405)	TCGA-XF-A9SI-01	0.326531	0.387543	0.307904	0.242854	0.0833255	0.778364	7.5786
TCGA-BLCA(N=405)	TCGA-HQ-A5ND-01	0.122858	0.124976	0.184129	0.140809	0.0403989	0.489685	-1.9379
TCGA-BLCA(N=405)	TCGA-E7-A8O8-01	0.0445714	0.07373	0.112349	0.0496403	0	0.270414	-2.4659
TCGA-BLCA(N=405)	TCGA-UY-A8OD-01	0.052203	0.146111	0.0839161	0.0815717	0.0105875	0.385932	5.4216
TCGA-BLCA(N=405)	TCGA-UY-A78M-01	0.0714594	0.133766	0.0764127	0.0645394	0	0.400862	7.7911
TCGA-BLCA(N=405)	TCGA-G2-AA3D-01	0.123204	0.161084	0.041319	0.0940151	0	0.458244	-9.9658
TCGA-BLCA(N=405)	TCGA-XF-AAN0-01	0.0587317	0.148983	0.166322	0.127504	0.0792628	0.505627	-2.3147
TCGA-BLCA(N=405)	TCGA-4Z-AA82-01	0.0555052	0.196925	0.303766	0.146708	0.00449189	0.806917	-3.1714
TCGA-BLCA(N=405)	TCGA-ZF-A9R7-01	0.0989542	0.311627	0.138375	0.154328	0	0.462169	9.4129
TCGA-BLCA(N=405)	TCGA-E7-A4XJ-01	0.0382498	0.121481	0.0797647	0.0534337	0	0.301623	-9.9658
TCGA-BLCA(N=405)	TCGA-E7-A6ME-01	0.251267	0.0652185	0.185888	0.0945412	0	0.607648	-9.9658
TCGA-BLCA(N=405)	TCGA-H4-A2HQ-01	0.1455	0.122434	0.172601	0.117816	0.0391475	0.459	3.1523
TCGA-BLCA(N=405)	TCGA-FD-A3B3-01	0.0693395	0.255902	0.182348	0.271101	0.0281727	0.658646	6.4914
TCGA-BLCA(N=405)	TCGA-FJ-A3ZF-01	0.0510346	0.0940196	0.100767	0.0569139	0.010969	0.307772	-5.0116
TCGA-BLCA(N=405)	TCGA-UY-A9PD-01	0.019773	0.125955	0.181737	0.0622366	0.0110591	0.365797	-0.1993
TCGA-BLCA(N=405)	TCGA-G2-A2EL-01	0.0733268	0.140017	0.0874448	0.0746232	0.0152169	0.342358	-3.3076
TCGA-BLCA(N=405)	TCGA-XF-A9SP-01	0.0639764	0.160299	0.144319	0.089561	0.0859272	0.441649	-3.458
TCGA-BLCA(N=405)	TCGA-DK-AA6U-01	0.0731709	0.117536	0.125436	0.0861436	0.0399828	0.396534	-5.0116
TCGA-BLCA(N=405)	TCGA-ZF-AA5H-01	0.0171001	0.294859	0.179982	0.178999	0.0167742	0.767668	6.6729
TCGA-BLCA(N=405)	TCGA-K4-A54R-01	0.0200721	0.163974	0.185919	0.170943	0.0200887	0.528653	-9.9658
TCGA-BLCA(N=405)	TCGA-XF-A9ST-01	0.0230693	0.067761	0.235166	0.0826789	0.0815596	0.430526	-3.3076
TCGA-BLCA(N=405)	TCGA-KQ-A41R-01	0.0480805	0.0793521	0.0716392	0.0710047	0	0.258236	6.8061
TCGA-BLCA(N=405)	TCGA-DK-AA6W-01	0.0960031	0.132914	0.0979915	0.0797863	0.0679938	0.474702	0.688
TCGA-BLCA(N=405)	TCGA-SY-A9G5-01	0	0.221948	0.183398	0.193649	0	0.698055	-3.0469
TCGA-BLCA(N=405)	TCGA-4Z-AA89-01	0.0727904	0.117141	0.113989	0.0836126	0	0.382147	-9.9658
TCGA-BLCA(N=405)	TCGA-FD-A3N5-01	0.0170675	0.195486	0.156971	0.137952	0.0172229	0.60072	-5.5735
TCGA-BLCA(N=405)	TCGA-FJ-A871-01	0	0	0.456917	0.0671666	0.0158387	0.488696	-5.5735
TCGA-BLCA(N=405)	TCGA-K4-AAQO-01	0.0770354	0.146789	0.167075	0.0983742	0.0405162	0.491613	-5.5735
TCGA-BLCA(N=405)	TCGA-DK-A1A3-01	0.112507	0.0722829	0.226587	0.125091	0.202068	0.411899	-4.2934
TCGA-BLCA(N=405)	TCGA-KQ-A41N-01	0.0431582	0.0960099	0.139299	0.0610079	0.0043557	0.294041	-2.2447
TCGA-BLCA(N=405)	TCGA-XF-A9T6-01	0.0591757	0.113292	0.213995	0.107381	0	0.544712	7.5091
TCGA-BLCA(N=405)	TCGA-XF-AAN8-01	0.0236913	0.103977	0.281858	0.265167	0.47961	0.553693	6.6434
TCGA-BLCA(N=405)	TCGA-BT-A42E-01	0.076661	0.230125	0.0879711	0.165721	0	0.575703	-3.0469
TCGA-BLCA(N=405)	TCGA-FD-A3SJ-01	0.0784976	0.134047	0.124403	0.0766726	0.063557	0.402613	-5.0116
TCGA-BLCA(N=405)	TCGA-HQ-A2OE-01	0.0265458	0.0741704	0.249102	0.106562	0.0823522	0.401573	-2.6349
TCGA-BLCA(N=405)	TCGA-UY-A78O-01	0.0504831	0.0876369	0.130682	0.0674967	0	0.348608	7.7602
TCGA-BLCA(N=405)	TCGA-FD-A3B5-01	0.0523549	0.100378	0.215496	0.117214	0.0454488	0.490343	-1.4699
TCGA-BLCA(N=405)	TCGA-YC-A8S6-01	0.0559207	0.186809	0.187729	0.186323	0.00865801	0.634301	-2.6349
TCGA-BLCA(N=405)	TCGA-E7-A5KF-01	0.0888387	0.13665	0.0846128	0.0992453	0	0.43097	-4.035
TCGA-BLCA(N=405)	TCGA-DK-AA6R-01	0	0.195348	0.2503	0.156964	0	0.630657	-0.9686
TCGA-BLCA(N=405)	TCGA-G2-A2EJ-01	0	0.151735	0.187088	0.306027	0	0.547547	6.5641
TCGA-BLCA(N=405)	TCGA-FD-A3SN-01	0.0229262	0.12536	0.189613	0.109182	0.0428534	0.51202	-9.9658
TCGA-BLCA(N=405)	TCGA-G2-A3VY-01	0.0734734	0.0925821	0.136541	0.0783685	0.107571	0.368395	-9.9658
TCGA-BLCA(N=405)	TCGA-FD-A6TE-01	0.15635	0.0808658	0.133426	0.0691756	0.0257506	0.529472	-6.5064
TCGA-BLCA(N=405)	TCGA-ZF-AA4X-01	0.0668202	0.116119	0.108826	0.104349	0.0192975	0.384862	-6.5064
TCGA-BLCA(N=405)	TCGA-XF-AAMY-01	0.0477969	0.131687	0.153999	0.110338	0.0836945	0.432488	-6.5064
TCGA-BLCA(N=405)	TCGA-XF-A8HI-01	0.0868109	0.131981	0.1314	0.102878	0.00503431	0.441321	7.6321
TCGA-BLCA(N=405)	TCGA-FD-A3SR-01	0.0773051	0.237299	0.0702343	0.20887	0.176316	0.485859	-1.1811
TCGA-BLCA(N=405)	TCGA-CF-A47W-01	0.084767	0.116378	0.0684525	0.059976	0	0.352512	-9.9658
TCGA-BLCA(N=405)	TCGA-XF-AAN2-01	0.0850594	0.180031	0.127021	0.177934	0	0.590183	-2.7274
TCGA-BLCA(N=405)	TCGA-4Z-AA80-01	0.0561439	0.0658989	0.202633	0.125474	0.0371182	0.392174	3.47
TCGA-BLCA(N=405)	TCGA-CF-A3MF-01	0.0411629	0.0642278	0.0778572	0.047957	0	0.208014	-3.3076
TCGA-BLCA(N=405)	TCGA-CF-A3MI-01	0.0424803	0.0955782	0.107701	0.0559954	0	0.272337	-9.9658
TCGA-BLCA(N=405)	TCGA-G2-A3IE-01	0.0566482	0.106406	0.147902	0.0570154	0.0368538	0.352828	-5.0116
TCGA-BLCA(N=405)	TCGA-ZF-A9R2-01	0.0917547	0.0842052	0.142058	0.076588	0.0796782	0.344544	-9.9658
TCGA-BLCA(N=405)	TCGA-4Z-AA84-01	0.0163292	0.161014	0.181096	0.0724828	0.00633264	0.500735	-2.6349
TCGA-BLCA(N=405)	TCGA-DK-A6AV-01	0.0689756	0.111611	0.201657	0.078386	0.0367979	0.401396	7.3455
TCGA-BLCA(N=405)	TCGA-XF-A9SH-01	0.0600298	0.10383	0.112403	0.0777174	0.009002	0.319842	6.6531
TCGA-BLCA(N=405)	TCGA-ZF-AA5P-01	0.0982741	0.1522	0.172647	0.155481	0.0242407	0.528325	-2.1779
TCGA-BLCA(N=405)	TCGA-GU-A42Q-01	0.0775799	0.111104	0.199658	0.141311	0.0671891	0.421455	-0.7834
TCGA-BLCA(N=405)	TCGA-CF-A27C-01	0.085829	0.0821209	0.138073	0.0740337	0	0.347965	-9.9658
TCGA-BLCA(N=405)	TCGA-ZF-A9R1-01	0.134646	0.139829	0.179237	0.102956	0.0587986	0.401752	-9.9658
TCGA-BLCA(N=405)	TCGA-CF-A5U8-01	0.0604872	0.117235	0.0828338	0.0658537	0	0.328013	-9.9658
TCGA-BLCA(N=405)	TCGA-KQ-A41Q-01	0.0306439	0.0824124	0.181275	0.0711982	0	0.342705	-0.1504
TCGA-BLCA(N=405)	TCGA-BT-A20R-01	0.0406685	0.0941912	0.18672	0.123105	0.180852	0.439725	5.9336
TCGA-BLCA(N=405)	TCGA-C4-A0F1-01	0.0444327	0.0999794	0.229083	0.0989684	0.0115773	0.491521	-9.9658
TCGA-BLCA(N=405)	TCGA-E7-A6MD-01	0.144322	0.232294	0.0836425	0.0950222	0.0670294	0.440339	-3.458
TCGA-BLCA(N=405)	TCGA-BL-A0C8-01	0.058829	0.06441	0.128104	0.0715653	0.026897	0.301308	-3.1714
TCGA-BLCA(N=405)	TCGA-GU-A766-01	0	0.209543	0.26672	0.382689	0	0.702017	-2.8262
TCGA-BLCA(N=405)	TCGA-UY-A78L-01	0.00356176	0.290899	0.0426855	0.140029	0.0211543	0.598497	-2.4659
TCGA-BLCA(N=405)	TCGA-BT-A20Q-01	0.0994911	0.143495	0.162943	0.126312	0.0596313	0.476033	-9.9658
TCGA-BLCA(N=405)	TCGA-XF-A9T4-01	0.0513536	0.205211	0.315235	0.178302	0.0744843	0.780001	-5.0116
TCGA-BLCA(N=405)	TCGA-GD-A6C6-01	0.0731163	0.0976777	0.119782	0.0522209	0	0.373125	-0.6193
TCGA-BLCA(N=405)	TCGA-BT-A20U-01	0.0842773	0.109043	0.152857	0.182562	0.0683227	0.445088	7.3088
TCGA-BLCA(N=405)	TCGA-CU-A0YR-01	0.0346628	0.0654672	0.239833	0.111444	0.0484256	0.590117	-9.9658
TCGA-BLCA(N=405)	TCGA-G2-A2EO-01	0.0698982	0.128324	0.271558	0.105319	0.0733896	0.457238	-9.9658
TCGA-BLCA(N=405)	TCGA-DK-AA6P-01	0.0793375	0.127524	0.104762	0.0728574	0.053159	0.324433	2.8602
TCGA-BLCA(N=405)	TCGA-FD-A6TK-01	0.0510227	0.260069	0.274196	0.190506	0.052406	0.910309	-9.9658
TCGA-BLCA(N=405)	TCGA-K4-A3WV-01	0.0937311	0.218536	0.11454	0.12013	0.0678325	0.507092	3.2034
TCGA-BLCA(N=405)	TCGA-FD-A3B6-01	0.079515	0.172842	0.246665	0.209099	0.103694	0.70191	-9.9658
TCGA-BLCA(N=405)	TCGA-CF-A9FM-01	0.0772741	0.156704	0.0992722	0.113232	0.0138695	0.47136	-9.9658
TCGA-BLCA(N=405)	TCGA-FD-A3SS-01	0.0529349	0.0808014	0.148958	0.104088	0.0273754	0.472277	-4.6082
TCGA-BLCA(N=405)	TCGA-CU-A3YL-01	0.086294	0.132541	0.090504	0.0725809	0.0272693	0.339681	-3.6259
TCGA-BLCA(N=405)	TCGA-DK-AA6M-01	0.0869269	0.221559	0.0982258	0.131644	0.0960393	0.686352	4.6781
TCGA-BLCA(N=405)	TCGA-CF-A47Y-01	0.0490973	0.106164	0.0865649	0.0553778	0	0.298535	-9.9658
TCGA-BLCA(N=405)	TCGA-BT-A3PH-01	0.0614003	0.084869	0.153608	0.0836721	0.0760417	0.432033	-3.816
TCGA-BLCA(N=405)	TCGA-BT-A2LA-01	0.0580057	0.127314	0.145536	0.0632864	0.115807	0.349616	5.9584
TCGA-BLCA(N=405)	TCGA-HQ-A2OF-01	0.168277	0.0507392	0.176277	0.0805248	0.0766619	0.399049	6.3266
TCGA-BLCA(N=405)	TCGA-G2-AA3F-01	0.0733307	0.11577	0.141094	0.0696313	0.0489628	0.367334	-2.5479
TCGA-BLCA(N=405)	TCGA-XF-A9SM-01	0.243953	0.167205	0.293415	0.232248	0.216307	0.912352	-3.3076
TCGA-BLCA(N=405)	TCGA-FD-A5C0-01	0.0548397	0.108321	0.219578	0.121643	0.0696332	0.451475	-2.3147
TCGA-BLCA(N=405)	TCGA-FD-A5BZ-01	0.0228992	0.148301	0.191254	0.120743	0.126526	0.420032	7.1072
TCGA-BLCA(N=405)	TCGA-5N-A9KM-01	0.107183	0.0756008	0.201264	0.125615	0.113284	0.458624	8.0346
TCGA-BLCA(N=405)	TCGA-K4-A5RJ-01	0.111322	0.134359	0.274045	0.148329	0.185894	0.665995	-9.9658
TCGA-BLCA(N=405)	TCGA-XF-A9SY-01	0	0.297862	0.407983	0.288208	0	0.967315	5.6352
TCGA-BLCA(N=405)	TCGA-CF-A8HX-01	0.0429439	0.107464	0.0705536	0.0549352	0	0.268522	4.2921
TCGA-BLCA(N=405)	TCGA-BT-A20J-01	0.355038	0.283323	0.116948	0.229304	0.0758682	0.884973	-1.8836
TCGA-BLCA(N=405)	TCGA-DK-A1AF-01	0.0830902	0.173175	0.339566	0.221845	0.168207	0.66713	5.251
TCGA-BLCA(N=405)	TCGA-GC-A3BM-01	0.073452	0.108848	0.189215	0.111363	0.0188967	0.415134	-6.5064
TCGA-BLCA(N=405)	TCGA-GU-A764-01	0.0982545	0.185837	0.181411	0.144697	0.0532914	0.596275	-5.0116
TCGA-BLCA(N=405)	TCGA-DK-A6B1-01	0.0773361	0.0957192	0.149243	0.0936077	0.0383728	0.413178	-9.9658
TCGA-BLCA(N=405)	TCGA-FD-A43U-01	0.0352218	0.245794	0.142958	0.114004	0.0847954	0.564098	-3.816
TCGA-BLCA(N=405)	TCGA-E7-A3Y1-01	0.0683795	0.112077	0.0723584	0.0582303	0	0.32142	-3.816
TCGA-BLCA(N=405)	TCGA-GD-A3OS-01	0.0304808	0.28344	0.0368303	0.102616	0.227441	0.467194	2.2421
TCGA-BLCA(N=405)	TCGA-2F-A9KT-01	0.0529666	0.0994513	0.212692	0.110178	0.0304868	0.451576	-9.9658
TCGA-BLCA(N=405)	TCGA-4Z-AA81-01	0.0226627	0.146599	0.171397	0.123363	0	0.524629	-9.9658
TCGA-BLCA(N=405)	TCGA-CF-A5UA-01	0.0637786	0.101845	0.107118	0.0628	0	0.339969	-5.0116
TCGA-BLCA(N=405)	TCGA-FD-A6TI-01	0.0414116	0.0361966	0.244546	0.146578	0.0846088	0.440109	-9.9658
TCGA-BLCA(N=405)	TCGA-ZF-A9RF-01	0.212173	0.130385	0.350316	0.121341	0.194524	0.753457	-6.5064
TCGA-BLCA(N=405)	TCGA-ZF-AA54-01	0.130152	0.122202	0.462102	0.206261	0.512529	0.760583	-2.4659
TCGA-BLCA(N=405)	TCGA-DK-A1AE-01	0.0693721	0.0598437	0.16782	0.165502	0	0.327234	-9.9658
TCGA-BLCA(N=405)	TCGA-DK-A3IU-01	0.268413	0.412067	0.180253	0.273889	0	0.832076	-9.9658
TCGA-BLCA(N=405)	TCGA-GU-A763-01	0.0708069	0.106531	0.101363	0.0564084	0	0.346514	-9.9658
TCGA-BLCA(N=405)	TCGA-G2-A3IB-01	0.0193922	0.104302	0.200855	0.169062	0.0198036	0.515244	-9.9658
TCGA-BLCA(N=405)	TCGA-S5-A6DX-01	0.0388016	0.177011	0.126592	0.0945931	0.0747457	0.410241	-1.7322
TCGA-BLCA(N=405)	TCGA-FD-A5BR-01	0.110159	0.162823	0.12807	0.103064	0.0220411	0.423253	-9.9658
TCGA-BLCA(N=405)	TCGA-G2-A2EC-01	0.077262	0.18336	0.135997	0.0780876	0.0509146	0.473533	6.1587
TCGA-BLCA(N=405)	TCGA-LC-A66R-01	0.103405	0.0788781	0.327163	0.205047	0.0139341	0.599928	-1.7809
TCGA-BLCA(N=405)	TCGA-GV-A3JX-01	0.0934562	0.168907	0.142087	0.153273	0.0474935	0.575342	-5.0116
TCGA-BLCA(N=405)	TCGA-K4-A4AB-01	0.106501	0.101621	0.202257	0.158893	0.116983	0.536392	-1.7322
TCGA-BLCA(N=405)	TCGA-XF-AAN7-01	0.0490187	0.167754	0.288592	0.113301	0.274391	0.312991	-6.5064
TCGA-BLCA(N=405)	TCGA-4Z-AA7N-01	0.665833	0.560933	0.0415771	0.208599	0	0.739262	-9.9658
TCGA-BLCA(N=405)	TCGA-ZF-A9R0-01	0.0345811	0.135313	0.0774383	0.0677801	0	0.331137	-9.9658
TCGA-BLCA(N=405)	TCGA-DK-AA71-01	0.0479758	0.0962288	0.0928723	0.0871896	0.0049789	0.358327	-3.3076
TCGA-BLCA(N=405)	TCGA-XF-AAN4-01	0.0558833	0.226136	0.201619	0.251593	0.151511	0.727677	7.3324
TCGA-BLCA(N=405)	TCGA-DK-A3WX-01	0.00700907	0.193596	0.200576	0.284083	0.0674682	0.572793	7.1697
TCGA-BLCA(N=405)	TCGA-FD-A3B7-01	0.130648	0.145498	0.401509	0.216846	0.150979	0.780709	-1.685
TCGA-BLCA(N=405)	TCGA-G2-AA3C-01	0	0.221399	0.168088	0.124958	0.457845	0.608373	-2.2447
TCGA-BRCA(N=1077)	TCGA-C8-A1HL-01	0.0374858	0.0759039	0.0653849	0.0693571	0.117421	0.206552	7.4945
TCGA-BRCA(N=1077)	TCGA-EW-A2FS-01	0.0712518	0.0824792	0.102232	0.0603963	0	0.289269	8.8127
TCGA-BRCA(N=1077)	TCGA-B6-A402-01	0	0.0992145	0.0218594	0.0162949	0	0.166349	4.4061
TCGA-BRCA(N=1077)	TCGA-A2-A3XX-01	0.0510746	0.159376	0.0889341	0.08624	0.0354979	0.484363	4.4693
TCGA-BRCA(N=1077)	TCGA-Z7-A8R5-01	0.0512228	0.113101	0.159704	0.10456	0.071677	0.429153	7.4957
TCGA-BRCA(N=1077)	TCGA-D8-A1JU-01	0.0240085	0.179388	0.342671	0.181129	0.349666	0.728117	6.3549
TCGA-BRCA(N=1077)	TCGA-B6-A0RL-01	0.267995	0.00599758	0.164887	0	0.0309059	0.143172	7.2356
TCGA-BRCA(N=1077)	TCGA-E9-A3HO-01	0.026156	0.103883	0.00981645	0.0141126	0	0.0677237	6.293
TCGA-BRCA(N=1077)	TCGA-BH-A0B0-01	0.128175	0.211247	0.222858	0.134907	0.0088889	0.644135	5.7698
TCGA-BRCA(N=1077)	TCGA-D8-A1XJ-01	0.0998719	0.0396614	0.0906857	0.0617487	0.0443755	0.330141	3.335
TCGA-BRCA(N=1077)	TCGA-AC-A2FK-01	0.0665935	0.232717	0.335786	0.201782	0.142207	0.646138	7.213
TCGA-BRCA(N=1077)	TCGA-E9-A1R4-01	0.340652	0.312022	0.144542	0.214041	0.21303	1.25778	7.5215
TCGA-BRCA(N=1077)	TCGA-LL-A740-01	0.0330032	0.126041	0.175687	0.108852	0.113399	0.573383	6.0995
TCGA-BRCA(N=1077)	TCGA-BH-A0BZ-01	0.0151348	0.260705	0.227975	0.232743	0.0662804	0.694901	4.841
TCGA-BRCA(N=1077)	TCGA-EW-A423-01	0.0862285	0.179535	0.0373313	0.047968	0.015071	0.355951	8.0772
TCGA-BRCA(N=1077)	TCGA-C8-A3M8-01	0.000944438	0.0626649	0.0300444	0.0529557	0.0367225	0.218337	7.8608
TCGA-BRCA(N=1077)	TCGA-BH-A28O-01	0.0406654	0.216589	0.205327	0.116158	0.0648813	0.54734	7.4188
TCGA-BRCA(N=1077)	TCGA-A7-A4SC-01	0.0441355	0.192397	0.188044	0.142454	0.0655621	0.525292	7.7266
TCGA-BRCA(N=1077)	TCGA-E9-A24A-01	0.0611215	0.171795	0.189006	0.226051	0.419667	0.54789	7.4525
TCGA-BRCA(N=1077)	TCGA-AC-A6IV-01	0.0345244	0.34055	0.243477	0.225258	0.393968	0.880181	7.8836
TCGA-BRCA(N=1077)	TCGA-D8-A1JB-01	0.172871	0.274899	0.559358	0.263658	0.100602	0.760389	5.7772
TCGA-BRCA(N=1077)	TCGA-E9-A1N4-01	0.136907	0.221384	0.314732	0.21425	0.263882	1.07906	6.6904
TCGA-BRCA(N=1077)	TCGA-C8-A12X-01	0	0	0	0	0	0.0144192	3.3605
TCGA-BRCA(N=1077)	TCGA-A7-A13D-01	0	0.0474741	0	0.0269643	0	0.0726183	3.92265
TCGA-BRCA(N=1077)	TCGA-A8-A07W-01	0.0993697	0.0941533	0.105181	0.112472	0.152109	0.469877	2.7847
TCGA-BRCA(N=1077)	TCGA-AN-A0FN-01	0.12095	0.337517	0.487635	0.310832	0.182317	0.981429	6.7145
TCGA-BRCA(N=1077)	TCGA-E2-A1L6-01	0.0937517	0.124581	0.216176	0.116084	0.102214	0.462783	7.5666
TCGA-BRCA(N=1077)	TCGA-GM-A2DA-01	0.00150731	0.153917	0.194162	0.105753	0	0.307437	8.4692
TCGA-BRCA(N=1077)	TCGA-A7-A0CH-01	0.0437232	0.0614203	0.104254	0.0591136	0.0484312	0.219522	6.6722
TCGA-BRCA(N=1077)	TCGA-E9-A2JS-01	0.0141092	0.0396531	0.0346067	0.0591531	0.0218325	0.179918	6.9725
TCGA-BRCA(N=1077)	TCGA-A2-A1G6-01	0.0267529	0.110569	0.309137	0.133325	0.210128	0.471079	7.0088
TCGA-BRCA(N=1077)	TCGA-E2-A15P-01	0.0393069	0.108522	0.124587	0.0671464	0.0668549	0.261476	7.7012
TCGA-BRCA(N=1077)	TCGA-B6-A0WV-01	0.0338214	0.0534724	0.0741619	0.028851	0	0.195058	6.9003
TCGA-BRCA(N=1077)	TCGA-A8-A07S-01	0.0637794	0.0723437	0.108864	0.073873	0.0744479	0.30382	6.3393
TCGA-BRCA(N=1077)	TCGA-PL-A8LZ-01	0.0262423	0.479499	0.110806	0.393223	0.0679305	0.889199	5.6562
TCGA-BRCA(N=1077)	TCGA-GM-A2DD-01	0.0217845	0.252009	0.253429	0.161931	0.0632348	0.676803	5.9127
TCGA-BRCA(N=1077)	TCGA-BH-A6R9-01	0	0.18739	0.290655	0.347456	0.47721	0.923928	6.6304
TCGA-BRCA(N=1077)	TCGA-XX-A89A-01	0.154086	0.317298	0.230454	0.233303	0.351803	0.878771	7.4778
TCGA-BRCA(N=1077)	TCGA-D8-A141-01	0.103922	0.417714	0.407452	0.294692	0.168374	0.956041	7.8027
TCGA-BRCA(N=1077)	TCGA-UU-A93S-01	0.150175	0.0539735	0.0701212	0.0331094	0	0.170429	8.0281
TCGA-BRCA(N=1077)	TCGA-AO-A128-01	0	0.54966	0.5669	0.773141	0	1.64023	6.5466
TCGA-BRCA(N=1077)	TCGA-EW-A2FV-01	0.150116	0.110107	0.260247	0.141721	0.0177409	0.593582	6.2044
TCGA-BRCA(N=1077)	TCGA-GM-A3XG-01	0.0167014	0.0819986	0.100395	0.0260272	0	0.254469	7.9649
TCGA-BRCA(N=1077)	TCGA-B6-A0I9-01	0.0390988	0.0826505	0.0217226	0.053871	0	0.274526	8.3137
TCGA-BRCA(N=1077)	TCGA-E2-A1L9-01	0	0.157452	0.133358	0.183616	0.177241	0.556726	7.8016
TCGA-BRCA(N=1077)	TCGA-AR-A1AP-01	0.198512	0.165133	0.200387	0.129445	0.0987108	0.655474	3.9561
TCGA-BRCA(N=1077)	TCGA-BH-A0H5-01	0.539176	0.665404	0.854503	0.393763	0.120435	1.40734	5.9334
TCGA-BRCA(N=1077)	TCGA-OK-A5Q2-01	0.153966	0.369097	0.165249	0.150413	0.0180185	0.551603	7.1879
TCGA-BRCA(N=1077)	TCGA-BH-A0E6-01	0.0570734	0.105303	0	0.059401	0	0.243956	3.668
TCGA-BRCA(N=1077)	TCGA-D8-A1JA-01	0.169327	0.033498	0.219745	0.223089	0.174291	0.477486	6.7716
TCGA-BRCA(N=1077)	TCGA-BH-A0BW-01	0.0789446	0.518224	0.135873	0.597501	0.034175	1.32655	6.7081
TCGA-BRCA(N=1077)	TCGA-AO-A0JG-01	0.165477	0.24459	0.430185	0.170054	0.0891923	0.65995	6.5353
TCGA-BRCA(N=1077)	TCGA-LL-A442-01	0.110071	0.0966973	0.124878	0.144114	0.329587	0.358482	8.0566
TCGA-BRCA(N=1077)	TCGA-B6-A0WZ-01	0.0520108	0.0558737	0.100326	0.0260801	0	0.14953	7.1506
TCGA-BRCA(N=1077)	TCGA-C8-A135-01	0.0664498	0.0868262	0.192645	0.0727849	0.0792073	0.367854	3.3979
TCGA-BRCA(N=1077)	TCGA-AC-A2FE-01	0.0608385	0.337745	0.401677	0.268368	0.0272191	0.943866	6.497
TCGA-BRCA(N=1077)	TCGA-BH-A0E2-01	0.0428605	0.079158	0.0850821	0.093786	0.0166327	0.358989	5.6194
TCGA-BRCA(N=1077)	TCGA-BH-A0BJ-01	0.0801865	0.153148	0.190858	0.103303	0.0962226	0.507086	5.7709
TCGA-BRCA(N=1077)	TCGA-BH-A203-01	0.078679	0.0850444	0.131936	0.108324	0.055704	0.498723	7.0848
TCGA-BRCA(N=1077)	TCGA-BH-A0C7-01	0.0146038	0.14677	0.138742	0.152309	0.130846	0.380196	6.3903
TCGA-BRCA(N=1077)	TCGA-AR-A1AR-01	0.053785	0.208453	0.375323	0.27913	0.446887	1.24415	6.6961
TCGA-BRCA(N=1077)	TCGA-D8-A13Z-01	0.130054	0.158767	0.222835	0.293851	0.155023	0.85797	5.0588
TCGA-BRCA(N=1077)	TCGA-A7-A6VX-01	0.0581458	0.130784	0.0493931	0.100643	0.060594	0.396396	7.126
TCGA-BRCA(N=1077)	TCGA-AR-A1AT-01	0.127318	0.185378	0.307341	0.182	0.14204	0.555557	5.6273
TCGA-BRCA(N=1077)	TCGA-A2-A0CU-01	0	0.242506	0.371355	0.0104114	0	0.325412	7.0441
TCGA-BRCA(N=1077)	TCGA-BH-A0AZ-01	0.0311054	0.0890617	0.214734	0.128311	0.118116	0.459397	4.1194
TCGA-BRCA(N=1077)	TCGA-B6-A0IB-01	0.0711385	0.0235607	0.0556821	0	0	0.0419709	5.3223
TCGA-BRCA(N=1077)	TCGA-A2-A1G1-01	0.04374	0.275969	0.236036	0.289851	0.078069	0.898235	4.433
TCGA-BRCA(N=1077)	TCGA-AC-A4ZE-01	0.0152156	0.136471	0.0879722	0.0484455	0.0490999	0.203388	4.0445
TCGA-BRCA(N=1077)	TCGA-B6-A0RS-01	0	0.0835898	0.124205	0.141374	0.0653755	0.426321	6.3203
TCGA-BRCA(N=1077)	TCGA-AR-A24H-01	0.0263068	0.135123	0.173107	0.147883	0.113629	0.402461	4.5922
TCGA-BRCA(N=1077)	TCGA-A8-A099-01	0.169993	0.106897	0.135713	0.0991657	0.017264	0.425316	2.2872
TCGA-BRCA(N=1077)	TCGA-C8-A8HQ-01	0.0624351	0.194855	0.105832	0.176524	0.0523371	0.597237	5.2381
TCGA-BRCA(N=1077)	TCGA-AC-A23H-01	0.128463	0.0349164	0.189936	0.0976184	0.0425364	0.458882	5.2173
TCGA-BRCA(N=1077)	TCGA-A8-A09R-01	0.0664753	0.196752	0.132427	0.227892	0.12356	0.751896	6.114
TCGA-BRCA(N=1077)	TCGA-EW-A6SC-01	0	0.0412756	0.199042	0.249	0	0.637692	7.0975
TCGA-BRCA(N=1077)	TCGA-BH-A0HU-01	0.0765869	0.0291772	0.0556425	0.0181011	0	0.184207	4.6142
TCGA-BRCA(N=1077)	TCGA-D8-A1XC-01	0.0274797	0.00207059	0.192813	0.0542831	0.0484722	0.250817	6.0088
TCGA-BRCA(N=1077)	TCGA-EW-A1P0-01	0.0425789	0.0950723	0.0198718	0.0485103	0.0423856	0.251116	3.1409
TCGA-BRCA(N=1077)	TCGA-E2-A15M-01	0.0886751	0.431013	0.511306	0.315507	0.332014	0.949437	6.4335
TCGA-BRCA(N=1077)	TCGA-E2-A1II-01	0.2266	0.323408	0.429674	0.373158	0	1.06114	6.3363
TCGA-BRCA(N=1077)	TCGA-S3-AA14-01	0.107166	0.0989393	0.116001	0.0550866	0.0525514	0.320698	7.1663
TCGA-BRCA(N=1077)	TCGA-A8-A09B-01	0.0301603	0.0733374	0.0645943	0.054724	0.0151093	0.236345	6.2533
TCGA-BRCA(N=1077)	TCGA-AR-A5QP-01	0.0594181	0.116079	0.114487	0.0884197	0.080656	0.333756	7.1298
TCGA-BRCA(N=1077)	TCGA-E9-A6HE-01	0.000665641	0.0968009	0.0375734	0.0560424	0.00849033	0.336258	7.4395
TCGA-BRCA(N=1077)	TCGA-EW-A1P1-01	0	0.213179	0.424981	0.271499	0.14886	0.960245	5.7869
TCGA-BRCA(N=1077)	TCGA-E2-A573-01	0.0274182	0.247588	0.138174	0.261361	0	0.636092	6.7749
TCGA-BRCA(N=1077)	TCGA-A2-A0EV-01	0.160362	0.147991	0.18234	0.104377	0.12818	0.648876	3.4398
TCGA-BRCA(N=1077)	TCGA-E9-A1RG-01	0.0386719	0.0829325	0	0.0274818	0	0.321382	3.8054
TCGA-BRCA(N=1077)	TCGA-A2-A25B-01	0.0697553	0.103466	0.110786	0.121474	0.0683492	0.460408	7.1476
TCGA-BRCA(N=1077)	TCGA-AO-A03R-01	0.0785163	0.0476847	0.133003	0.0209221	0	0.162949	4.3506
TCGA-BRCA(N=1077)	TCGA-A2-A0ER-01	0.0291616	0.0477859	0.123411	0.0447178	0.0540393	0.378956	5.2589
TCGA-BRCA(N=1077)	TCGA-OL-A66K-01	0.00337469	0.134502	0.0728467	0.0849548	0.00952933	0.33963	7.8402
TCGA-BRCA(N=1077)	TCGA-BH-A0B8-01	0.0368111	0.0452968	0.0475898	0.0360583	0	0.131199	4.6623
TCGA-BRCA(N=1077)	TCGA-BH-A0BA-01	0.0821284	0.20651	0.203036	0.110754	0.0419428	0.428613	5.2323
TCGA-BRCA(N=1077)	TCGA-S3-AA10-01	0	0.37173	0	0.373496	0	0.576025	4.711
TCGA-BRCA(N=1077)	TCGA-A8-A08J-01	0	0.0530924	0.0513045	0.0768767	0.162135	0.304162	6.369
TCGA-BRCA(N=1077)	TCGA-LD-A66U-01	0.0797238	0.197601	0.112658	0.080142	0	0.422067	7.8834
TCGA-BRCA(N=1077)	TCGA-A8-A0A9-01	0.0428114	0.11109	0.0978587	0.110234	0.0022354	0.397187	4.0867
TCGA-BRCA(N=1077)	TCGA-AC-A3TN-01	0.0428204	0.0784012	0.0272053	0.00864356	0	0.150888	8.4054
TCGA-BRCA(N=1077)	TCGA-BH-A0BM-01	0.00526316	0.0883428	0.0948817	0.0407578	0	0.23146	7.2246
TCGA-BRCA(N=1077)	TCGA-A2-A04T-01	0.0719459	0.132297	0.110635	0.134055	0	0.451832	6.8197
TCGA-BRCA(N=1077)	TCGA-OL-A5S0-01	0	0.163061	0	0.154827	0	0.604519	5.0558
TCGA-BRCA(N=1077)	TCGA-E2-A14R-01	0.0527175	0.106734	0	0.0996359	0	0.358523	7.0183
TCGA-BRCA(N=1077)	TCGA-AN-A0XW-01	0.085249	0.20856	0.235412	0.24651	0.164019	0.817414	7.1805
TCGA-BRCA(N=1077)	TCGA-A8-A07J-01	0.0526008	0.211048	0.30967	0.22848	0.42261	1.04648	6.5677
TCGA-BRCA(N=1077)	TCGA-A2-A0SX-01	0.0880874	0.426527	0.356603	0.265386	0.130296	0.906368	6.4395
TCGA-BRCA(N=1077)	TCGA-A7-A26G-01	0.193433	0.156511	0.403489	0.240312	0.275352	0.807436	5.7785
TCGA-BRCA(N=1077)	TCGA-BH-A2L8-01	0.0951882	0.262623	0.400613	0.216564	0.128223	0.774911	7.1236
TCGA-BRCA(N=1077)	TCGA-BH-A0B6-01	0.379904	0.334742	0.52698	0.222734	0	1.13416	2.2901
TCGA-BRCA(N=1077)	TCGA-BH-A0BS-01	0.088588	0.0336339	0.176051	0.073093	0.0252423	0.308131	4.6171
TCGA-BRCA(N=1077)	TCGA-EW-A1P7-01	0.675586	0.720438	0.270205	0.361098	0	1.27874	6.2403
TCGA-BRCA(N=1077)	TCGA-AN-A0AJ-01	0.0892637	0.106236	0.159811	0.117246	0.0124933	0.495549	4.197
TCGA-BRCA(N=1077)	TCGA-B6-A0IC-01	0.0536328	0.0839618	0.0442246	0.0450899	0	0.189949	7.8685
TCGA-BRCA(N=1077)	TCGA-OL-A66L-01	0.0139469	0.118158	0.131638	0.0788793	0	0.484659	8.1234
TCGA-BRCA(N=1077)	TCGA-BH-A0DO-01	0.0774428	0.104986	0.166558	0.0769304	0.0467182	0.305035	7.116
TCGA-BRCA(N=1077)	TCGA-E2-A14N-01	0.0222573	0.154629	0.0691046	0.133753	0	0.361386	3.9719
TCGA-BRCA(N=1077)	TCGA-LL-A73Y-01	0.026369	0.312773	0.109303	0.159088	0	0.92683	5.8738
TCGA-BRCA(N=1077)	TCGA-GM-A2DF-01	0.130937	0.092475	0.0381471	0.0800746	0	0.349663	5.961
TCGA-BRCA(N=1077)	TCGA-BH-A0BG-01	0.197608	0.317857	0.0905512	0.243739	0	0.831453	3.8054
TCGA-BRCA(N=1077)	TCGA-A8-A06Z-01	0.0408181	0.0238594	0.0807519	0.0121686	0.0262071	0.206197	6.9911
TCGA-BRCA(N=1077)	TCGA-AR-A24W-01	0.00516666	0.0971703	0.204473	0.142079	0.0254408	0.441613	5.8076
TCGA-BRCA(N=1077)	TCGA-AN-A0AT-01	0.0722532	0.0817057	0.0804724	0.111616	0	0.45801	4.9482
TCGA-BRCA(N=1077)	TCGA-LL-A5YL-01	0.0230555	0.0836221	0.0735902	0.0590233	0	0.284527	7.515
TCGA-BRCA(N=1077)	TCGA-BH-A201-01	0.0501073	0.0940658	0.174488	0.127471	0.173344	0.397856	6.5938
TCGA-BRCA(N=1077)	TCGA-GM-A2DL-01	0.0615146	0.0942617	0.10086	0.0996177	0.0701163	0.572683	7.0379
TCGA-BRCA(N=1077)	TCGA-E2-A14U-01	0.0361004	0.108425	0.145374	0.0649202	0.0738479	0.356525	7.7333
TCGA-BRCA(N=1077)	TCGA-D8-A1XS-01	0.017472	0.10053	0.129516	0.102482	0.123616	0.357836	-9.9658
TCGA-BRCA(N=1077)	TCGA-AR-A5QM-01	0.0476545	0.17938	0.0854989	0.147914	0.0069785	0.625563	7.605
TCGA-BRCA(N=1077)	TCGA-A1-A0SB-01	0.0182943	0.0432401	0.119824	0.0420689	0.0501624	0.216946	6.5312
TCGA-BRCA(N=1077)	TCGA-EW-A1P5-01	0.0173337	0.164157	0.0777815	0.175576	0.0238404	0.47524	6.974
TCGA-BRCA(N=1077)	TCGA-BH-A1FN-01	0	0.0957248	0.103537	0.154456	0.0463785	0.387599	7.0583
TCGA-BRCA(N=1077)	TCGA-E9-A3X8-01	0.0130865	0.102126	0.157326	0.0269952	0	0.322551	7.9825
TCGA-BRCA(N=1077)	TCGA-A1-A0SJ-01	0.0510173	0.0851081	0.166173	0.0770913	0.08626	0.370173	5.3685
TCGA-BRCA(N=1077)	TCGA-BH-A18I-01	0.131257	0.20457	0.235824	0.214152	0.121539	0.806212	7.3263
TCGA-BRCA(N=1077)	TCGA-AN-A0FY-01	0.0633743	0.14277	0.026032	0.0575619	0.0480485	0.390193	5.2342
TCGA-BRCA(N=1077)	TCGA-A8-A09E-01	0.0388388	0.0540008	0.0138444	0.0237621	0	0.123427	5.0794
TCGA-BRCA(N=1077)	TCGA-D8-A27V-01	0.048587	0.109326	0.215698	0.0917699	0.0518812	0.383745	5.8498
TCGA-BRCA(N=1077)	TCGA-AO-A03U-01	0.0983457	0	0.663706	0.387418	0.305227	0.955087	5.4363
TCGA-BRCA(N=1077)	TCGA-B6-A400-01	0	0.212742	0	0.135227	0	0.911133	4.8778
TCGA-BRCA(N=1077)	TCGA-E2-A14Y-01	0	0	0.151256	0.0196586	0	0.72738	6.0624
TCGA-BRCA(N=1077)	TCGA-A8-A06Y-01	0.0891174	0.0275973	0.0647112	0.00803852	0	0.155737	7.2978
TCGA-BRCA(N=1077)	TCGA-AN-A041-01	0.0274446	0.110955	0.0615632	0.0909349	0	0.365329	6.2018
TCGA-BRCA(N=1077)	TCGA-B6-A409-01	0.088357	0.156111	0	0.0537139	0	0.384919	5.623
TCGA-BRCA(N=1077)	TCGA-E9-A1R2-01	0.102422	0.153453	0.102254	0.0881747	0.0391176	0.347387	7.6135
TCGA-BRCA(N=1077)	TCGA-A7-A0CJ-01	0.0631376	0.0255876	0.0786653	0.0731781	0	0.133378	3.7507
TCGA-BRCA(N=1077)	TCGA-3C-AALI-01	0.0850948	0.235523	0.105871	0.128405	0	0.45316	4.8495
TCGA-BRCA(N=1077)	TCGA-A2-A4S2-01	0.101806	0.263217	0.277878	0.207707	0.0437523	0.632231	6.6956
TCGA-BRCA(N=1077)	TCGA-BH-A0H0-01	0.0276971	0.0749044	0.0899225	0.0261088	0.0123812	0.161194	7.0951
TCGA-BRCA(N=1077)	TCGA-LL-A5YO-01	0.522992	0.428346	0.244238	0.193187	0	1.16603	6.3322
TCGA-BRCA(N=1077)	TCGA-AN-A0FW-01	0.0207883	0.0369759	0.0711915	0.0247962	0	0.184851	2.4412
TCGA-BRCA(N=1077)	TCGA-AC-A6IX-01	0.0693839	0.172677	0.168036	0.151336	0.134352	0.541857	5.3882
TCGA-BRCA(N=1077)	TCGA-E2-A1B0-01	0.107827	0.0673973	0.300902	0.145095	0.0847316	0.59562	5.2483
TCGA-BRCA(N=1077)	TCGA-E2-A156-01	0.0990007	0.0514338	0.0963852	0.0646376	0.0387272	0.248284	7.3298
TCGA-BRCA(N=1077)	TCGA-D8-A1JP-01	0.0151279	0.123473	0.173175	0.135108	0.21127	0.453585	4.8294
TCGA-BRCA(N=1077)	TCGA-AR-A2LE-01	0.0273282	0.0293358	0.12039	0.0187398	0	0.279522	6.4935
TCGA-BRCA(N=1077)	TCGA-BH-A0HK-01	0.0386986	0.0329485	0.0668047	0.0286261	0	0.122274	4.5687
TCGA-BRCA(N=1077)	TCGA-AC-A7VC-01	0.0339345	0.117921	0.0381955	0.0786043	0.0525677	0.351004	7.3642
TCGA-BRCA(N=1077)	TCGA-AR-A250-01	0.0837989	0.127982	0.118129	0.161524	0.134163	0.601562	4.7751
TCGA-BRCA(N=1077)	TCGA-D8-A1JG-01	0.108423	0.162674	0.186414	0.197958	0.0740481	0.675536	4.3263
TCGA-BRCA(N=1077)	TCGA-C8-A134-01	0.0638152	0.251297	0	0.351723	0.0297404	0.67025	6.6616
TCGA-BRCA(N=1077)	TCGA-AN-A0FX-01	0.0282118	0.13282	0.149546	0.0964359	0	0.466617	5.9876
TCGA-BRCA(N=1077)	TCGA-A8-A0AB-01	0.0266282	0.107072	0.0986265	0.0467059	0.0422238	0.168761	7.1508
TCGA-BRCA(N=1077)	TCGA-GM-A3XN-01	0.0605807	0.210037	0.136409	0.116418	0.0220362	0.541217	6.3263
TCGA-BRCA(N=1077)	TCGA-C8-A275-01	0.13028	0.145733	0.263258	0.196676	0.0853471	0.725444	6.3432
TCGA-BRCA(N=1077)	TCGA-BH-A1F8-01	0.102182	0.009723	0.22746	0.118789	0.101558	0.266881	3.3336
TCGA-BRCA(N=1077)	TCGA-D8-A1JK-01	0	0.0843553	0.197223	0.249262	0.0450183	0.607636	3.2267
TCGA-BRCA(N=1077)	TCGA-A2-A0YJ-01	0	0.0955291	0.0774376	0.0446307	0	0.304886	1.3846
TCGA-BRCA(N=1077)	TCGA-A8-A08X-01	0.143457	0.0949558	0.0647661	0.0379749	0	0.343069	3.3464
TCGA-BRCA(N=1077)	TCGA-AR-A2LN-01	0.0678152	0.251082	0.298312	0.245856	0.102947	0.745664	6.9669
TCGA-BRCA(N=1077)	TCGA-E9-A1R6-01	0.0300107	0.0850602	0.00964754	0.0574004	0.0210796	0.213903	6.5949
TCGA-BRCA(N=1077)	TCGA-AO-A0J4-01	0.213936	0.37491	0.102316	0.210098	0	0.717164	3.9374
TCGA-BRCA(N=1077)	TCGA-A8-A09A-01	0.0357157	0.119579	0.18206	0.117106	0.102299	0.375135	5.3049
TCGA-BRCA(N=1077)	TCGA-A8-A08O-01	0.0568758	0.0983833	0.136117	0.089573	0.0386964	0.334512	8.4745
TCGA-BRCA(N=1077)	TCGA-A2-A4RY-01	0.109191	0.286348	0.179988	0.14904	0.0674862	0.629567	7.3083
TCGA-BRCA(N=1077)	TCGA-A2-A0SY-01	0.13063	0.132014	0.158196	0.105359	0.0737205	0.416133	5.0497
TCGA-BRCA(N=1077)	TCGA-AC-A8OP-01	0.0181656	0.128237	0.0969281	0.109647	0.0582052	0.297137	7.9256
TCGA-BRCA(N=1077)	TCGA-EW-A1PA-01	0.069837	0.12196	0.0877828	0.0880218	0.0309326	0.336363	7.4207
TCGA-BRCA(N=1077)	TCGA-D8-A3Z5-01	0.0543914	0.121634	0.0889866	0.0559124	0	0.292481	7.7704
TCGA-BRCA(N=1077)	TCGA-AO-A126-01	0.0481321	0.10248	0.0732814	0.0294234	0.0419252	0.270631	7.7346
TCGA-BRCA(N=1077)	TCGA-AO-A0J6-01	0.0330523	0.0980076	0.0965776	0.225899	0	0.493785	2.4279
TCGA-BRCA(N=1077)	TCGA-EW-A6SB-01	0.204978	0.0885498	0.0153874	0.0869883	0	0.275563	4.6933
TCGA-BRCA(N=1077)	TCGA-E9-A54X-01	0.0397514	0.0028109	0	0	0	0.0361289	7.603
TCGA-BRCA(N=1077)	TCGA-AO-A0JB-01	0.0169058	0	0	0	0	0	6.8115
TCGA-BRCA(N=1077)	TCGA-AC-A3W5-01	0.171971	0.222141	0.221993	0.191861	0.108211	0.80801	5.7811
TCGA-BRCA(N=1077)	TCGA-A7-A13G-01	0.0165363	0.0347232	0.026456	0.0118929	0	0	7.22272
TCGA-BRCA(N=1077)	TCGA-AR-A1AS-01	0.0218904	0.0594715	0.0628624	0.0626409	0.0465224	0.28008	6.7332
TCGA-BRCA(N=1077)	TCGA-C8-A1HJ-01	0.0175536	0.017755	0.134004	0.0674113	0	0.2673	7.8867
TCGA-BRCA(N=1077)	TCGA-D8-A1Y1-01	0.113985	0.078538	0.100115	0.099142	0.181407	0.544076	4.6764
TCGA-BRCA(N=1077)	TCGA-B6-A0IE-01	0.0851479	0.0444007	0.00353963	0	0	0.141368	7.016
TCGA-BRCA(N=1077)	TCGA-BH-A0DD-01	0.06393	0.0919061	0.12884	0.090129	0	0.304815	-9.9658
TCGA-BRCA(N=1077)	TCGA-A2-A0YT-01	0.0186033	0.0766861	0.107787	0.0762354	0.0540003	0.314098	7.2057
TCGA-BRCA(N=1077)	TCGA-A2-A0EN-01	0.121342	0.28796	0.276086	0.197513	0.110651	0.780459	5.2219
TCGA-BRCA(N=1077)	TCGA-E2-A10C-01	0.0701048	0.138748	0.123125	0.0847794	0	0.440173	7.4867
TCGA-BRCA(N=1077)	TCGA-A2-A25F-01	0.391157	0.858693	0.949646	0.657579	0.334115	2.4733	5.5919
TCGA-BRCA(N=1077)	TCGA-A8-A08L-01	0.0577198	0.182	0.269899	0.145442	0.0235932	0.532484	6.6813
TCGA-BRCA(N=1077)	TCGA-A7-A3RF-01	0.0675192	0.0349115	0	0.0136388	0	0.13293	5.2593
TCGA-BRCA(N=1077)	TCGA-A2-A0D4-01	0.02755	0.0384026	0.0818982	0.0177296	0	0.136288	6.3468
TCGA-BRCA(N=1077)	TCGA-EW-A1IW-01	0.0302948	0.143992	0.199573	0.143765	0.167033	0.383613	5.0981
TCGA-BRCA(N=1077)	TCGA-B6-A0IQ-01	0	0.0256873	0.0122545	0.107915	0	0.133127	7.4779
TCGA-BRCA(N=1077)	TCGA-BH-A1EW-01	0.0860638	0.246282	0.293569	0.19247	0.0956715	0.688811	6.0242
TCGA-BRCA(N=1077)	TCGA-BH-A1FG-01	0	0	0.0345598	0.00303374	0	0.0398951	4.8475
TCGA-BRCA(N=1077)	TCGA-AR-A0TS-01	0.533913	0.884968	0.307558	0.324555	0.197654	1.15128	6.0007
TCGA-BRCA(N=1077)	TCGA-A8-A06X-01	0.0734943	0.0559799	0.149198	0.116345	0.0621073	0.350248	2.5707
TCGA-BRCA(N=1077)	TCGA-D8-A140-01	0.118248	0.151905	0.156912	0.10476	0.00820256	0.409882	7.1071
TCGA-BRCA(N=1077)	TCGA-A2-A0CZ-01	0.0640553	0.126493	0.141622	0.0900189	0.0152576	0.512045	5.8354
TCGA-BRCA(N=1077)	TCGA-AN-A0XS-01	0.128554	0.21129	0.193952	0.124118	0.0503403	0.594861	5.6885
TCGA-BRCA(N=1077)	TCGA-B6-A3ZX-01	0.630056	1.01695	0.14103	0.276053	0	0.997281	6.4811
TCGA-BRCA(N=1077)	TCGA-A2-A04Q-01	0.272353	0.2072	0.353696	0.237687	0	0.965206	5.4877
TCGA-BRCA(N=1077)	TCGA-GM-A5PV-01	0.0623375	0.0553366	0.135561	0.0544038	0.0162693	0.26592	5.8115
TCGA-BRCA(N=1077)	TCGA-A8-A076-01	0.157591	0.0909677	0.225527	0.121327	0.161591	0.548103	4.5528
TCGA-BRCA(N=1077)	TCGA-WT-AB41-01	0.159814	0.263083	0.169303	0.0903117	0	0.649058	7.0164
TCGA-BRCA(N=1077)	TCGA-BH-A0BV-01	0.0520503	0.18356	0.166965	0.158777	0.0850397	0.531872	3.4304
TCGA-BRCA(N=1077)	TCGA-AC-A5XS-01	0.0332433	0.178993	0.164815	0.15695	0.1819	0.578061	7.4417
TCGA-BRCA(N=1077)	TCGA-E2-A109-01	0.0299131	0.0976547	0.119435	0.0784403	0.0429272	0.273029	7.7603
TCGA-BRCA(N=1077)	TCGA-BH-A1FL-01	0.147444	0.119453	0.166503	0.0716523	0.0204746	0.353477	7.7518
TCGA-BRCA(N=1077)	TCGA-E9-A1NI-01	0.0208207	0.0724543	0.0170983	0.0611888	0.0111933	0.238825	7.3956
TCGA-BRCA(N=1077)	TCGA-A8-A07R-01	0.0617968	0.0837303	0	0.0815584	0	0.38568	1.5758
TCGA-BRCA(N=1077)	TCGA-AN-A03Y-01	0.116904	0.0376092	0.125811	0.00593753	0	0.150959	3.1908
TCGA-BRCA(N=1077)	TCGA-E9-A5FL-01	0.0195773	0.0751549	0.0160174	0	0	0.834527	4.2721
TCGA-BRCA(N=1077)	TCGA-BH-A1FH-01	0	0.197842	0.294922	0.20406	0.239872	0.561627	6.3745
TCGA-BRCA(N=1077)	TCGA-E2-A572-01	0.0230764	0.031878	0.0572654	0	0	0.0702265	6.6963
TCGA-BRCA(N=1077)	TCGA-LD-A74U-01	0.0281489	0.188327	0.160712	0.123605	0.254881	0.585871	7.7311
TCGA-BRCA(N=1077)	TCGA-JL-A3YW-01	0	0.156888	0.143348	0.223974	0.114318	0.762317	6.7939
TCGA-BRCA(N=1077)	TCGA-AN-A0XN-01	0	0.108796	0.17835	0.238855	0.266731	0.742471	4.7809
TCGA-BRCA(N=1077)	TCGA-A1-A0SK-01	0.530927	0	0	0.113101	0	0.162111	6.9369
TCGA-BRCA(N=1077)	TCGA-PE-A5DC-01	0.0613259	0.084935	0.0360266	0.0308506	0	0.154114	8.2804
TCGA-BRCA(N=1077)	TCGA-BH-A0AU-01	0.0471907	0.16899	0.0975965	0.0986417	0.0682674	0.355064	6.6045
TCGA-BRCA(N=1077)	TCGA-AR-A1AQ-01	0.0525964	0.147922	0.145342	0.173439	0	0.506523	4.2119
TCGA-BRCA(N=1077)	TCGA-GM-A2DB-01	0.100954	0.0875208	0.0193762	0.0405284	0	0.156184	7.6042
TCGA-BRCA(N=1077)	TCGA-E9-A244-01	0.0564929	0.0941272	0.0839344	0.069795	0	0.3035	4.4868
TCGA-BRCA(N=1077)	TCGA-A2-A3XV-01	0	0	0	0	0	0.0265207	7.385
TCGA-BRCA(N=1077)	TCGA-AN-A04A-01	0.00961354	0.0201241	0.0839637	0.0831051	0.0547543	0.194619	4.309
TCGA-BRCA(N=1077)	TCGA-E2-A14O-01	0.00706073	0.00126348	0	0	0	0.0436121	7.1626
TCGA-BRCA(N=1077)	TCGA-A7-A0D9-01	0.0425903	0.0485706	0.132913	0.036576	0	0.359682	6.7103
TCGA-BRCA(N=1077)	TCGA-GM-A3XL-01	0.0281004	0.0966655	0.11916	0.117611	0	0.495613	7.306
TCGA-BRCA(N=1077)	TCGA-AO-A0JJ-01	0.0792048	0.246497	0.311932	0.195216	0.196929	0.705864	5.774
TCGA-BRCA(N=1077)	TCGA-E9-A1RE-01	0.0277586	0.0355696	0.0475961	0.023306	0	0.0990609	7.0933
TCGA-BRCA(N=1077)	TCGA-A2-A3XT-01	0.0335742	0.150067	0	0.376958	0	0.728943	6.3236
TCGA-BRCA(N=1077)	TCGA-AN-A046-01	0.0232092	0.0960708	0.154194	0.104744	0	0.357562	6.8563
TCGA-BRCA(N=1077)	TCGA-AO-A0JF-01	0.156964	0.162035	0.334743	0.147467	0.207704	0.859473	5.4999
TCGA-BRCA(N=1077)	TCGA-A2-A0T0-01	0.0191531	0.0426767	0.0815543	0.112374	0.00696115	0.439665	3.3278
TCGA-BRCA(N=1077)	TCGA-A8-A07P-01	0.0996903	0.0328053	0.117736	0.0648832	0.104823	0.317321	4.1128
TCGA-BRCA(N=1077)	TCGA-A7-A3J0-01	0.158408	0.125211	0.0914136	0.0687422	0.0201483	0.445234	4.916
TCGA-BRCA(N=1077)	TCGA-E9-A54Y-01	0.0293254	0	0	0	0	0	4.208
TCGA-BRCA(N=1077)	TCGA-LL-A5YN-01	0.273069	0.43897	0.118289	0.116368	0	0.587048	8.226
TCGA-BRCA(N=1077)	TCGA-C8-A26Y-01	0.0945612	0.0922449	0.0802122	0.167089	0	0.390553	7.5163
TCGA-BRCA(N=1077)	TCGA-A7-A26F-01	0.00414897	0.0669608	0.0550993	0.138508	2.0156e-05	0.248512	6.99063
TCGA-BRCA(N=1077)	TCGA-BH-A1EV-01	0.105595	0.0602668	0.113545	0.0750223	0.0515417	0.303749	6.2173
TCGA-BRCA(N=1077)	TCGA-AO-A03V-01	0.0749844	0.122984	0.143764	0.0737299	0	0.314997	6.5677
TCGA-BRCA(N=1077)	TCGA-OL-A5RX-01	0.0443192	0.179455	0.107104	0.111649	0	0.359454	7.1729
TCGA-BRCA(N=1077)	TCGA-AO-A125-01	0	0.0634076	0	0	0.00531469	0.0176102	9.4769
TCGA-BRCA(N=1077)	TCGA-E2-A15E-01	0.0247137	0.101185	0.115363	0.0625056	0.0476492	0.263705	7.1931
TCGA-BRCA(N=1077)	TCGA-E2-A15D-01	0.0412789	0.144659	0.169391	0.0834424	0.0094766	0.408691	7.3342
TCGA-BRCA(N=1077)	TCGA-A7-A13F-01	0.0447935	0.08385	0.0512057	0.0553575	0.0614325	0.328931	5.1256
TCGA-BRCA(N=1077)	TCGA-D8-A1J9-01	0.188627	0.0699636	0.336054	0.149065	0.19453	0.679517	3.4464
TCGA-BRCA(N=1077)	TCGA-AO-A0J9-01	0	0.106492	0.103535	0.0440876	0.0324513	0.378719	6.5146
TCGA-BRCA(N=1077)	TCGA-C8-A12M-01	0.0430229	0.119335	0.0983601	0.0485855	0.00468753	0.260049	8.5727
TCGA-BRCA(N=1077)	TCGA-C8-A26V-01	0.107709	0.0532633	0.12039	0.0941141	0	0.522837	5.9596
TCGA-BRCA(N=1077)	TCGA-BH-A1FM-01	0.0184902	0.0244768	0.105572	0.0791247	0.152733	0.209153	7.1915
TCGA-BRCA(N=1077)	TCGA-D8-A1XK-01	0	0.0217585	0.139822	0.296366	0	0.605295	6.4965
TCGA-BRCA(N=1077)	TCGA-BH-A0HF-01	0.0466466	0.0844063	0.171494	0.117465	0.0757104	0.508396	5.0383
TCGA-BRCA(N=1077)	TCGA-A7-A4SA-01	0.0401148	0.258424	0.200753	0.191836	0.0550933	0.590258	5.6648
TCGA-BRCA(N=1077)	TCGA-E2-A15S-01	0.0682918	0.0425125	0.0559568	0.0324096	0	0.138418	8.408
TCGA-BRCA(N=1077)	TCGA-A8-A09T-01	0.188968	0.0463389	0.0839258	0.0869808	0.02539	0.509419	3.011
TCGA-BRCA(N=1077)	TCGA-D8-A1X9-01	0.0384173	0.147188	0.143835	0.154999	0.0955844	0.588408	6.9123
TCGA-BRCA(N=1077)	TCGA-A8-A09C-01	0.0303721	0.0337681	0.00848747	0.0156482	0	0.150241	7.2703
TCGA-BRCA(N=1077)	TCGA-D8-A1XG-01	0.0389439	0.0303074	0.188816	0.0926929	0.0984878	0.279924	7.6048
TCGA-BRCA(N=1077)	TCGA-GM-A2DK-01	0	0.117286	0.0864799	0.0598067	0.0552337	0.465458	8.413
TCGA-BRCA(N=1077)	TCGA-BH-A1FC-01	0.0738804	0.11738	0.199048	0.128931	0	0.462864	3.772
TCGA-BRCA(N=1077)	TCGA-AC-A3YJ-01	0.0279382	0.0708646	0.0553911	0.0565968	0.0789276	0.316446	7.823
TCGA-BRCA(N=1077)	TCGA-A7-A0DC-01	0	0	0.0408459	0	0	0	7.45558
TCGA-BRCA(N=1077)	TCGA-AC-A23C-01	0.155207	0.11564	0.204516	0.1436	0.0992088	0.615288	7.2868
TCGA-BRCA(N=1077)	TCGA-D8-A1XM-01	0.143801	0.228066	0.328806	0.211173	0.258447	0.852982	6.2236
TCGA-BRCA(N=1077)	TCGA-BH-A1EU-01	0.140563	0.40584	0.571405	0.337646	0.420485	1.01754	7.3911
TCGA-BRCA(N=1077)	TCGA-PE-A5DD-01	0.163998	0.191121	0.200204	0.078687	0	0.429274	7.526
TCGA-BRCA(N=1077)	TCGA-WT-AB44-01	0.0286499	0.0928829	0.0134933	0.0181804	0	0.23382	6.5024
TCGA-BRCA(N=1077)	TCGA-C8-A8HR-01	0.00427732	0.278622	0.206114	0.220754	0.193297	0.651234	7.3729
TCGA-BRCA(N=1077)	TCGA-A2-A0YG-01	0.100443	0.107086	0.126954	0.106738	0.0817711	0.391176	6.8137
TCGA-BRCA(N=1077)	TCGA-B6-A0IG-01	0.0505053	0.0766584	0.0247191	0.0333021	0	0.153828	6.9272
TCGA-BRCA(N=1077)	TCGA-EW-A6SA-01	0.00175683	0.0129009	0	0.00556283	0	0.0243726	-2.7274
TCGA-BRCA(N=1077)	TCGA-A2-A0T7-01	0.0775754	0.17163	0.230225	0.157257	0.168883	0.603253	6.2428
TCGA-BRCA(N=1077)	TCGA-E2-A10B-01	0.0858962	0.16473	0.139878	0.105628	0.0925334	0.452257	5.8438
TCGA-BRCA(N=1077)	TCGA-D8-A1XA-01	0.0681477	0.136379	0.0167327	0.0826203	0.0699793	0.378102	3.8551
TCGA-BRCA(N=1077)	TCGA-AR-A1AJ-01	0.0200571	0.589377	0.339068	0.491967	0.245815	1.54217	6.0394
TCGA-BRCA(N=1077)	TCGA-BH-A0W4-01	0.0289808	0.1068	0.174571	0.0894922	0.112413	0.2937	6.2989
TCGA-BRCA(N=1077)	TCGA-D8-A1JD-01	0.149731	0.123164	0.162938	0.148633	0.221653	0.674461	6.4558
TCGA-BRCA(N=1077)	TCGA-AR-A1AY-01	0.0397964	0.217103	0.0413113	0.161381	0.0589226	0.515275	3.7094
TCGA-BRCA(N=1077)	TCGA-D8-A1XV-01	0.0328924	0	0.016844	0	0	9.40554e-05	6.4118
TCGA-BRCA(N=1077)	TCGA-AR-A0TU-01	0	0.0933864	0	0.209191	0	0.324298	8.3839
TCGA-BRCA(N=1077)	TCGA-A8-A093-01	0.0246778	0.0726511	0.042234	0.0492213	0.0124998	0.163557	5.4486
TCGA-BRCA(N=1077)	TCGA-D8-A1JN-01	0.0681144	0.0535881	0.133796	0.0512018	0.00843702	0.130589	7.4171
TCGA-BRCA(N=1077)	TCGA-AC-A2FG-01	0.0762572	0.110692	0.16879	0.0810858	0.0324222	0.426898	6.6893
TCGA-BRCA(N=1077)	TCGA-E2-A15R-01	0.0475968	0.0542888	0.0174969	0.0296727	0	0.0968242	7.0273
TCGA-BRCA(N=1077)	TCGA-AR-A24P-01	0.0835076	0.128558	0.152067	0.130828	0.0832535	0.42406	6.4331
TCGA-BRCA(N=1077)	TCGA-AR-A1AU-01	0.029094	0.107027	0.151217	0.0919285	0.0429495	0.444831	6.5968
TCGA-BRCA(N=1077)	TCGA-E9-A1NG-01	0.105097	0.143832	0.258271	0.28362	0.416738	0.938885	6.0009
TCGA-BRCA(N=1077)	TCGA-AC-A6NO-01	0.100104	0.100341	0.00659456	0.0352605	0	0.223522	8.4865
TCGA-BRCA(N=1077)	TCGA-AN-A0FZ-01	0.0596781	0.0842088	0.0994463	0.0496673	0.04211	0.297593	6.4499
TCGA-BRCA(N=1077)	TCGA-AN-A0FL-01	0.0879433	0.0238937	0	0.0178137	0	0.132342	4.6611
TCGA-BRCA(N=1077)	TCGA-A2-A0YD-01	0.151996	0.229105	0.279495	0.27153	0.1135	0.954532	6.6502
TCGA-BRCA(N=1077)	TCGA-EW-A1J2-01	0.0600774	0.192172	0.308302	0.189999	0.279592	0.749035	7.4146
TCGA-BRCA(N=1077)	TCGA-C8-A12N-01	0.0896722	0.0901242	0.0723525	0.111269	0.0382996	0.466158	6.735
TCGA-BRCA(N=1077)	TCGA-A2-A0CV-01	0.0641406	0.0762345	0.192053	0.140767	0	0.506553	5.3484
TCGA-BRCA(N=1077)	TCGA-A8-A0A1-01	0.100804	0.237144	0.280611	0.307488	0.256496	0.991074	6.9712
TCGA-BRCA(N=1077)	TCGA-EW-A1IZ-01	0.31927	0.119216	0.747502	0.209775	0	0.948348	6.3621
TCGA-BRCA(N=1077)	TCGA-A8-A08Z-01	0.0561849	0.195098	0.191099	0.263116	0.430499	0.721833	7.0596
TCGA-BRCA(N=1077)	TCGA-E2-A15T-01	0.024904	0.0568182	0.0566941	0.0384701	0	0.153719	6.5413
TCGA-BRCA(N=1077)	TCGA-AR-A2LL-01	0.0299879	0.122365	0.0843022	0.0756134	0.189232	0.496404	7.6452
TCGA-BRCA(N=1077)	TCGA-BH-A0BC-01	0.121094	0.187808	0.190106	0.157378	0.173618	0.612342	3.2662
TCGA-BRCA(N=1077)	TCGA-AR-A0TV-01	0.0514879	0.145014	0.09974	0.124241	0	0.442045	6.5016
TCGA-BRCA(N=1077)	TCGA-E2-A154-01	0.0439506	0.0464827	0.0644575	0.0440121	0.0188226	0.223487	7.6834
TCGA-BRCA(N=1077)	TCGA-AC-A3OD-01	0	0.0761431	0.065778	0.0257335	0	0.110836	4.31508
TCGA-BRCA(N=1077)	TCGA-AR-A1AX-01	0.397092	0.623002	0.338391	0.299302	0.0956464	0.963714	6.0433
TCGA-BRCA(N=1077)	TCGA-GM-A4E0-01	0.0118543	0.240089	0.278326	0.164471	0.167821	0.691813	7.9164
TCGA-BRCA(N=1077)	TCGA-AO-A124-01	0.0686436	0.123334	0.0779725	0.163291	0	0.371068	1.4652
TCGA-BRCA(N=1077)	TCGA-S3-A6ZF-01	0.14525	0.154463	0.13278	0.11453	0.0360217	0.454496	8.1524
TCGA-BRCA(N=1077)	TCGA-A8-A09D-01	0.0446989	0.137462	0.169215	0.123786	0.287888	0.577184	6.1283
TCGA-BRCA(N=1077)	TCGA-GM-A5PX-01	0	0.141517	0.115458	0.0733204	0.0438251	0.322109	7.7567
TCGA-BRCA(N=1077)	TCGA-AN-A0XO-01	0.0144814	0.0489112	0.0607583	0.027978	0	0.181061	5.9296
TCGA-BRCA(N=1077)	TCGA-A2-A4S3-01	0.0605106	0.166219	0.0310577	0.0889388	0	0.388657	4.6376
TCGA-BRCA(N=1077)	TCGA-A2-A0D1-01	0.0573199	0.0103002	0.0457849	0.00548829	0	0.0161137	7.1293
TCGA-BRCA(N=1077)	TCGA-AO-A0J3-01	0.0033371	0	0.00789986	0.00986634	0	0.0546398	7.1364
TCGA-BRCA(N=1077)	TCGA-A7-A6VV-01	0.121905	0.261407	0.0583917	0.189833	0.111379	0.81545	4.8136
TCGA-BRCA(N=1077)	TCGA-A2-A0ST-01	0.262894	0.442651	0.363064	0.37505	0	1.11731	6.1067
TCGA-BRCA(N=1077)	TCGA-A2-A25A-01	0.12044	0.203273	0.384266	0.199578	0.158379	0.786917	6.9972
TCGA-BRCA(N=1077)	TCGA-C8-A1HK-01	0.0564025	0	0.139251	0.0785	0.0897843	0.183634	4.9322
TCGA-BRCA(N=1077)	TCGA-AR-A0TR-01	0.0725871	0.149763	0.0534516	0.0454417	0	0.155999	6.7302
TCGA-BRCA(N=1077)	TCGA-E9-A1R3-01	0.125293	0.159591	0.119237	0.162329	0.0880865	0.916476	7.3901
TCGA-BRCA(N=1077)	TCGA-E2-A1LG-01	0.0482913	0.00488238	0.262546	0.104998	0	0.429044	7.2362
TCGA-BRCA(N=1077)	TCGA-A7-A6VW-01	0	0.0461419	0	0.148762	0	0.295413	4.0445
TCGA-BRCA(N=1077)	TCGA-E2-A1LK-01	0	0.00357139	0.0178776	0.121571	0	0.296068	6.2352
TCGA-BRCA(N=1077)	TCGA-B6-A0RT-01	0.330182	0.835807	0.955222	0.431924	0.0206483	1.46709	8.5538
TCGA-BRCA(N=1077)	TCGA-BH-A0HB-01	0.0148728	0.0621767	0.115456	0.0661672	0	0.325431	5.1052
TCGA-BRCA(N=1077)	TCGA-C8-A3M7-01	0.0345391	0.178806	0.210929	0.0941157	0.100048	0.396064	6.8021
TCGA-BRCA(N=1077)	TCGA-A2-A25E-01	0.0913836	0.0517459	0.135675	0.0737491	0.0411908	0.330196	7.6622
TCGA-BRCA(N=1077)	TCGA-A8-A07C-01	0.0956606	0.10166	0.185892	0.161446	0.163714	0.549702	3.8095
TCGA-BRCA(N=1077)	TCGA-D8-A73W-01	0.00070494	0.209701	0.0381167	0.184727	0.0363188	0.483268	7.4582
TCGA-BRCA(N=1077)	TCGA-E9-A245-01	0.0481824	0.0205724	0.0874874	0.0481367	0.0306375	0.226587	6.191
TCGA-BRCA(N=1077)	TCGA-B6-A0X0-01	0.0378123	0.0500651	0.0413422	0.00829345	0	0.0981849	5.3491
TCGA-BRCA(N=1077)	TCGA-BH-A42V-01	0.0409376	0.211986	0.0822616	0.0807557	0	0.435693	7.6961
TCGA-BRCA(N=1077)	TCGA-AR-A2LM-01	0.136984	0.194574	0.304321	0.165415	0.176473	0.657791	7.6221
TCGA-BRCA(N=1077)	TCGA-A8-A06Q-01	0.0465509	0	0.0321153	0	0	0.0487493	6.1173
TCGA-BRCA(N=1077)	TCGA-E9-A1R0-01	0.0941278	0.139393	0.237985	0.0763404	0.0243155	0.495762	6.1081
TCGA-BRCA(N=1077)	TCGA-BH-A0DZ-01	0.0811625	0.0345826	0.0987064	0.127699	0.0459082	0.498889	4.3527
TCGA-BRCA(N=1077)	TCGA-AN-A0XP-01	0.0217407	0.126586	0.0811193	0.0879295	0	0.273122	6.1609
TCGA-BRCA(N=1077)	TCGA-EW-A6S9-01	0.161821	0.102172	0.165101	0.120274	0.0724361	0.458352	7.1108
TCGA-BRCA(N=1077)	TCGA-E2-A1IN-01	0.0344243	0.0345106	0.0886814	0.0717422	0.104642	0.270622	5.336
TCGA-BRCA(N=1077)	TCGA-E2-A1L7-01	0.0918489	0.202154	0.275948	0.200694	0.0430573	0.622698	8.2812
TCGA-BRCA(N=1077)	TCGA-AR-A5QQ-01	0.0193203	0.139507	0.286165	0.317289	0	0.833812	5.899
TCGA-BRCA(N=1077)	TCGA-A8-A095-01	0.0640657	0.132384	0.138418	0.0836013	0.0601428	0.390397	5.9937
TCGA-BRCA(N=1077)	TCGA-BH-A0EA-01	0.0267504	0.142756	0.188586	0.121807	0.038122	0.48967	4.3944
TCGA-BRCA(N=1077)	TCGA-BH-AB28-01	0.178658	0.25309	0.0984446	0.11054	0.0843554	0.482777	7.5966
TCGA-BRCA(N=1077)	TCGA-E2-A15A-01	0.063094	0.154939	0.177579	0.113546	0.0773133	0.527401	6.9341
TCGA-BRCA(N=1077)	TCGA-E9-A2JT-01	1.73543	1.36453	0.594208	0.546913	0	1.7577	7.03
TCGA-BRCA(N=1077)	TCGA-BH-A0HQ-01	0.0481566	0.101978	0.0664803	0.0612617	0.019939	0.316297	6.1757
TCGA-BRCA(N=1077)	TCGA-E2-A3DX-01	0.245643	0.379865	0.566137	0.239166	0.214341	0.971227	6.4767
TCGA-BRCA(N=1077)	TCGA-B6-A0I2-01	0.0808252	0.0522768	0.244942	0.143231	0	0.481789	4.6329
TCGA-BRCA(N=1077)	TCGA-EW-A1PF-01	0.0619158	0.1728	0.146999	0.165702	0.0962145	0.495013	7.2685
TCGA-BRCA(N=1077)	TCGA-D8-A73X-01	0.0917908	0.102374	0.081466	0.0874778	0.070554	0.388731	7.7787
TCGA-BRCA(N=1077)	TCGA-A8-A084-01	0.0367594	0.0839354	0.0983625	0.0948848	0	0.314581	6.8712
TCGA-BRCA(N=1077)	TCGA-AC-A62V-01	0	0.0241991	0	0.0141507	0	0.163901	-9.9658
TCGA-BRCA(N=1077)	TCGA-AR-A252-01	0.243504	0.350858	0.786515	0.300769	0.123275	1.19221	6.3338
TCGA-BRCA(N=1077)	TCGA-AR-A24L-01	0.0225023	0.0766378	0.185735	0.151484	0.21323	0.333115	6.2436
TCGA-BRCA(N=1077)	TCGA-AN-A0XR-01	0.0688504	0.0953433	0.0386525	0.0475044	0	0.266495	7.5054
TCGA-BRCA(N=1077)	TCGA-BH-A18V-01	0.148732	0.298873	0.061416	0.29108	0.0525252	0.966955	4.0207
TCGA-BRCA(N=1077)	TCGA-BH-A0BQ-01	0.0155	0.148889	0.167318	0.112345	0.0287635	0.487647	5.0431
TCGA-BRCA(N=1077)	TCGA-B6-A0WY-01	0.0538127	0.14335	0.12609	0.105461	0.045987	0.462453	5.2068
TCGA-BRCA(N=1077)	TCGA-BH-A0C0-01	0.33598	0.258289	0.364118	0.248849	0.0711426	1.30218	4.9222
TCGA-BRCA(N=1077)	TCGA-A8-A09I-01	0.0801347	0.0522332	0.164361	0.15039	0.0331109	0.570963	6.3171
TCGA-BRCA(N=1077)	TCGA-E2-A15F-01	0.0731159	0.111249	0.102234	0.105033	0.0403352	0.393905	7.4298
TCGA-BRCA(N=1077)	TCGA-D8-A27L-01	0.269063	0.221146	0.271503	0.193394	0.19321	0.892749	7.5963
TCGA-BRCA(N=1077)	TCGA-D8-A1X5-01	0.235242	0.0909832	0.24573	0.122905	0.202017	0.645914	4.3292
TCGA-BRCA(N=1077)	TCGA-C8-A12O-01	0.0355078	0.122986	0.140479	0.147109	0.196579	0.451925	6.0168
TCGA-BRCA(N=1077)	TCGA-AO-A0JD-01	0.0591239	0.0295805	0.0831872	0.055329	0	0.247314	4.717
TCGA-BRCA(N=1077)	TCGA-A2-A0YI-01	0.1578	0.243136	0.402333	0.25611	0.340973	0.788969	6.9127
TCGA-BRCA(N=1077)	TCGA-A2-A0CW-01	0.164355	0.154116	0.0423569	0.0783393	0	0.478974	6.1767
TCGA-BRCA(N=1077)	TCGA-A8-A092-01	0.0405556	0.0831746	0.0439041	0.0469299	0.0789093	0.258843	5.8349
TCGA-BRCA(N=1077)	TCGA-BH-A18Q-01	0.110033	0.239885	0.194489	0.188906	0	0.726547	7.8958
TCGA-BRCA(N=1077)	TCGA-AO-A12B-01	0.0065943	0	0.163045	0.0311537	0.00746121	0.168846	6.5034
TCGA-BRCA(N=1077)	TCGA-AN-A0FJ-01	0.0197704	0.0110545	0	0.0503378	0	0.107057	1.1184
TCGA-BRCA(N=1077)	TCGA-AC-A3EH-01	0.203311	0.0996206	0.153083	0.0418729	0.045949	0.450983	5.3692
TCGA-BRCA(N=1077)	TCGA-GI-A2C8-01	0.146195	0.0735306	0.248604	0.162653	0.307336	0.568408	5.2784
TCGA-BRCA(N=1077)	TCGA-AO-A12F-01	0	0.029938	0	0.104014	0.0341321	0.206873	3.8116
TCGA-BRCA(N=1077)	TCGA-BH-A1FD-01	0.0643146	0.0509235	0.0932379	0.130247	0.0350024	0.420103	5.4964
TCGA-BRCA(N=1077)	TCGA-EW-A1P6-01	0.0689954	0.0686035	0.0711644	0.0299106	0.0248377	0.268823	6.4653
TCGA-BRCA(N=1077)	TCGA-E2-A14X-01	0.143665	0.174935	0.134627	0.105356	0	0.352135	4.7924
TCGA-BRCA(N=1077)	TCGA-BH-A8FZ-01	0.176935	0.252443	0.155232	0.294948	0	1.16261	7.0841
TCGA-BRCA(N=1077)	TCGA-S3-AA17-01	0.194695	0.330595	0.271495	0.203844	0.0488535	0.718941	7.4845
TCGA-BRCA(N=1077)	TCGA-A8-A09Q-01	0.194049	0.130559	0.13032	0.104524	0.193549	0.594606	4.3249
TCGA-BRCA(N=1077)	TCGA-AC-A2FF-01	0.118078	0.247633	0.332538	0.149568	0.177947	0.696491	5.4529
TCGA-BRCA(N=1077)	TCGA-AN-A0AM-01	0.0476113	0.0835101	0.0237035	0.127414	0	0.330888	5.8861
TCGA-BRCA(N=1077)	TCGA-D8-A1XD-01	0.0841699	0.0600728	0.111687	0.0652188	0.0855247	0.266012	8.1882
TCGA-BRCA(N=1077)	TCGA-D8-A27R-01	0.025363	0.134115	0.0871411	0.0629654	0.145908	0.457528	6.7144
TCGA-BRCA(N=1077)	TCGA-AQ-A1H2-01	0.0468658	0.0900391	0.101502	0.0738161	0.0655831	0.265944	7.2853
TCGA-BRCA(N=1077)	TCGA-AR-A24O-01	0.106027	0.169537	0.362968	0.226909	0.192231	0.736866	7.1838
TCGA-BRCA(N=1077)	TCGA-A8-A0AD-01	0.0640976	0.0908782	0.163796	0.194002	0.258592	0.534864	7.2336
TCGA-BRCA(N=1077)	TCGA-A7-A3J1-01	0.290611	0.474549	0.287105	0.228374	0.167407	1.08434	7.4808
TCGA-BRCA(N=1077)	TCGA-LD-A7W6-01	0.0345752	0.189729	0.133303	0.099194	0.034081	0.315741	7.9769
TCGA-BRCA(N=1077)	TCGA-D8-A1JH-01	0.0821111	0.188713	0.276149	0.189692	0.292633	0.685005	6.625
TCGA-BRCA(N=1077)	TCGA-BH-A1FR-01	0.108048	0.104519	0.146189	0.10394	0.121797	0.420107	6.7489
TCGA-BRCA(N=1077)	TCGA-3C-AAAU-01	0.0567399	0.105648	0	0.0427212	0.00275179	0.189218	3.7867
TCGA-BRCA(N=1077)	TCGA-A8-A06U-01	0.0226162	0.0801991	0.103207	0.0730239	0.0383087	0.293676	3.5742
TCGA-BRCA(N=1077)	TCGA-BH-A0BT-01	0.0164188	0.149984	0.0191041	0.057252	0	0.180876	7.9899
TCGA-BRCA(N=1077)	TCGA-E9-A1RI-01	0.0449901	0.130795	0.191415	0.147864	0.206123	0.415461	8.3232
TCGA-BRCA(N=1077)	TCGA-E9-A5UP-01	0	0.0541838	0	0.0579744	0	0.182566	5.7355
TCGA-BRCA(N=1077)	TCGA-AR-A255-01	0.0787843	0.22306	0.237066	0.19477	0.149843	0.666669	6.5179
TCGA-BRCA(N=1077)	TCGA-AC-A8OS-01	0.0812722	0.226423	0.155755	0.109474	0.118246	0.445979	7.6241
TCGA-BRCA(N=1077)	TCGA-LL-A7SZ-01	0.249126	0.163861	0	0.0329642	0	0.236268	6.5418
TCGA-BRCA(N=1077)	TCGA-A2-A0ES-01	0.00170939	0.161941	0.329989	0.168301	0.174513	0.602342	6.4803
TCGA-BRCA(N=1077)	TCGA-AN-A03X-01	0.00426629	0.0402826	0.130718	0.089745	0.0711885	0.32762	4.6525
TCGA-BRCA(N=1077)	TCGA-E2-A14Q-01	0.0757015	0.137277	0.127609	0.0676947	0	0.36732	6.0581
TCGA-BRCA(N=1077)	TCGA-OL-A5D6-01	0.0965001	0.094739	0.108337	0.0477364	0.071609	0.451177	6.1121
TCGA-BRCA(N=1077)	TCGA-BH-A0B9-01	0.1005	0.156902	0.123445	0.131213	0	0.579952	3.7204
TCGA-BRCA(N=1077)	TCGA-A2-A0ET-01	0.0237234	0.0980237	0.117157	0.100606	0	0.2372	6.6116
TCGA-BRCA(N=1077)	TCGA-AO-A12A-01	0.144331	0.146609	0.189154	0.118508	0.0157147	0.599248	7.5287
TCGA-BRCA(N=1077)	TCGA-D8-A1X7-01	0.132758	0.0913054	0.153007	0.0945978	0.0977029	0.399516	5.9729
TCGA-BRCA(N=1077)	TCGA-A8-A08B-01	0.0372494	0.0748614	0.0512195	0.0778729	0	0.159616	4.1915
TCGA-BRCA(N=1077)	TCGA-AN-A0FS-01	0.0937089	0.117704	0.200153	0.0794675	0.058261	0.463981	5.9894
TCGA-BRCA(N=1077)	TCGA-E9-A226-01	0.0980481	0.126228	0.24794	0.18617	0.219542	0.516505	7.3044
TCGA-BRCA(N=1077)	TCGA-E9-A1NF-01	0.00221275	0.0954745	0.14885	0.123691	0.194656	0.388895	4.6949
TCGA-BRCA(N=1077)	TCGA-B6-A0RH-01	0.0752889	0.0258119	0.0635717	0.0502684	0	0.16938	5.4033
TCGA-BRCA(N=1077)	TCGA-BH-A0DL-01	0	0.0837212	0.159243	0.369319	0	1.07026	7.781
TCGA-BRCA(N=1077)	TCGA-A2-A4S1-01	0	0.176415	0.438429	0.258216	0.783682	0.71225	8.2356
TCGA-BRCA(N=1077)	TCGA-B6-A0RV-01	0.0986963	0.138549	0.190453	0.0962813	0.0391081	0.413776	4.5675
TCGA-BRCA(N=1077)	TCGA-D8-A27F-01	0.000633397	0.216893	0.125395	0.203906	0.00168576	0.67597	3.2496
TCGA-BRCA(N=1077)	TCGA-UL-AAZ6-01	0.0888487	0.03681	0	0.0290333	0	0.145315	7.6498
TCGA-BRCA(N=1077)	TCGA-E9-A1RB-01	0.0548446	0.0597997	0.000888487	0.0732454	0.0319209	0.247577	4.4189
TCGA-BRCA(N=1077)	TCGA-AC-A2FM-01	0.0153559	0.0558964	0.0500856	0.0462415	0	0.199403	6.6785
TCGA-BRCA(N=1077)	TCGA-AO-A1KR-01	0	0.0750064	0.0154596	0.044148	0	0	4.3674
TCGA-BRCA(N=1077)	TCGA-AN-A0AL-01	0.248226	0.179137	0.0871108	0.165015	0.00169255	0.519749	5.2289
TCGA-BRCA(N=1077)	TCGA-E2-A1LI-01	0	0.1576	0	0.21501	0	0.332551	4.4115
TCGA-BRCA(N=1077)	TCGA-E9-A3Q9-01	0	0.0558966	0.0405102	0.0446522	0	0.186195	6.8518
TCGA-BRCA(N=1077)	TCGA-B6-A0WW-01	0.000199614	0.0360271	0.0357528	0.0651744	0.00395813	0.177705	5.7544
TCGA-BRCA(N=1077)	TCGA-AR-A1AI-01	0.161489	0.192912	0.248195	0.27315	0	0.796111	4.0019
TCGA-BRCA(N=1077)	TCGA-BH-A18R-01	0.0717541	0.0813184	0.134134	0.0838708	0	0.298337	6.7702
TCGA-BRCA(N=1077)	TCGA-D8-A1JL-01	0	0.382256	0.197935	0.409652	0.0121267	1.30226	5.14
TCGA-BRCA(N=1077)	TCGA-A7-A0DB-01	0.00826267	0.0505497	0.0427027	0.013949	0.0588295	0.134833	6.90409
TCGA-BRCA(N=1077)	TCGA-OL-A5RZ-01	0.0937321	0.0135071	0.00568485	0.00024575	0	0.0767197	6.8878
TCGA-BRCA(N=1077)	TCGA-EW-A1OW-01	0.108322	0.168522	0.10664	0.189619	0.0402429	0.642277	6.7199
TCGA-BRCA(N=1077)	TCGA-B6-A2IU-01	0.0715338	0.0760483	0.11984	0.0374109	0	0.220339	6.691
TCGA-BRCA(N=1077)	TCGA-C8-A137-01	0.123589	0.0357085	0.145421	0.0535615	0	0.283902	6.1067
TCGA-BRCA(N=1077)	TCGA-BH-A18H-01	0.133369	0.131053	0.365306	0.14865	0	0.681403	7.3656
TCGA-BRCA(N=1077)	TCGA-A8-A08R-01	0.0374793	0.236762	0.192744	0.235554	0.104242	0.813707	4.4081
TCGA-BRCA(N=1077)	TCGA-BH-A0C1-01	0.0945903	0.203049	0.305513	0.15104	0.102034	0.611257	5.2657
TCGA-BRCA(N=1077)	TCGA-D8-A73U-01	0.302227	0.453811	0.461376	0.340069	0.205504	1.36197	7.3159
TCGA-BRCA(N=1077)	TCGA-LL-A8F5-01	0.101196	0.0645463	0.00364631	0.033641	0	0.313776	4.8355
TCGA-BRCA(N=1077)	TCGA-C8-A8HP-01	0.216227	0.180492	0.0783198	0.0992156	0	0.722346	6.6327
TCGA-BRCA(N=1077)	TCGA-BH-A6R8-01	0.0331826	0.12239	0	0.116021	0	0.410558	7.5519
TCGA-BRCA(N=1077)	TCGA-BH-A202-01	0.0657283	0.0669693	0.148892	0.113726	0.129556	0.539998	6.12
TCGA-BRCA(N=1077)	TCGA-OL-A5RY-01	0.303439	0.314896	0.299936	0.233498	0.115882	0.836122	6.1268
TCGA-BRCA(N=1077)	TCGA-OL-A66I-01	0.287606	0.347091	0.562708	0.371595	0.0262997	1.40078	8.1475
TCGA-BRCA(N=1077)	TCGA-C8-A12V-01	0.128512	0.428996	0.635158	0.479069	0.105609	1.27325	6.7768
TCGA-BRCA(N=1077)	TCGA-A7-A26E-01	0.0155724	0.0138514	0.0613675	0.046333	0	0.11221	6.99124
TCGA-BRCA(N=1077)	TCGA-AO-A03N-01	0.0444637	0.0317353	0	0.00030873	0	0.0520236	5.5562
TCGA-BRCA(N=1077)	TCGA-BH-A0HO-01	0.0493688	0.0818537	0.13084	0.120722	0.0416679	0.450975	5.2631
TCGA-BRCA(N=1077)	TCGA-AR-A1AN-01	0.0171127	0.129552	0.0705847	0.0845207	0.0276359	0.406103	5.8625
TCGA-BRCA(N=1077)	TCGA-A8-A09X-01	0.160689	0.102028	0.23474	0.135834	0.112028	0.613691	4.944
TCGA-BRCA(N=1077)	TCGA-AR-A254-01	0	0.168459	0.158648	0.202371	0.227832	0.575788	6.57
TCGA-BRCA(N=1077)	TCGA-PE-A5DE-01	0.232445	0.37921	0.572165	0.270196	0	1.06472	6.6827
TCGA-BRCA(N=1077)	TCGA-BH-A0HL-01	0.00472648	0.0318592	0.0242571	0.00937738	0.0179211	0.105159	7.8017
TCGA-BRCA(N=1077)	TCGA-D8-A27E-01	0.0589718	0.0341474	0.129309	0.0832831	0.00478189	0.281708	6.3992
TCGA-BRCA(N=1077)	TCGA-A2-A0CO-01	0.0403548	0.433887	0.248316	0.257713	0	0.741075	6.8198
TCGA-BRCA(N=1077)	TCGA-AC-A3HN-01	0.126405	0.242434	0.210008	0.200164	0.138709	0.787921	6.8535
TCGA-BRCA(N=1077)	TCGA-A1-A0SF-01	0.129113	0.15184	0.261676	0.0768413	0.0194653	0.429796	4.9635
TCGA-BRCA(N=1077)	TCGA-AC-A6IW-01	0.020264	0.334964	0.0812536	0.323521	0.166778	0.933913	3.9929
TCGA-BRCA(N=1077)	TCGA-EW-A1J5-01	0.0909795	0.339113	0.26813	0.269258	0.182963	0.713948	7.9835
TCGA-BRCA(N=1077)	TCGA-D8-A27T-01	0.0645839	0.184452	0.197612	0.154513	0.0854483	0.582754	6.7965
TCGA-BRCA(N=1077)	TCGA-B6-A1KN-01	0.0319709	0.057634	0.154152	0.10868	0	0.324738	6.992
TCGA-BRCA(N=1077)	TCGA-D8-A1JC-01	0.127077	0.102762	0.25181	0.137942	0.124645	0.623171	5.996
TCGA-BRCA(N=1077)	TCGA-OL-A6VO-01	0	0.118371	0	0.223917	0	0.435969	3.3464
TCGA-BRCA(N=1077)	TCGA-AC-A23E-01	0.0214289	0.0745478	0.171324	0.154243	0.22116	0.428491	5.1946
TCGA-BRCA(N=1077)	TCGA-EW-A1OZ-01	0	0.0672578	0	0.0504118	0.0314317	0.209923	3.5547
TCGA-BRCA(N=1077)	TCGA-A8-A09W-01	0.173571	0.0355591	0.161519	0.0566561	0.0551977	0.518563	3.5923
TCGA-BRCA(N=1077)	TCGA-B6-A0IM-01	0.0319178	0.0640565	0.0762147	0.0955095	0.0249441	0.280968	6.9971
TCGA-BRCA(N=1077)	TCGA-E2-A1IG-01	0	0.0746279	0.0830207	0.108894	0.0644913	0.406037	7.6515
TCGA-BRCA(N=1077)	TCGA-E2-A107-01	0.0653418	0.0921142	0.068578	0.0266699	0	0.199808	6.3886
TCGA-BRCA(N=1077)	TCGA-BH-A1F0-01	0.100172	0.363061	0.401857	0.476142	0.331932	1.07131	5.7716
TCGA-BRCA(N=1077)	TCGA-AC-A5EH-01	0.0587632	0.0957277	0.134761	0.140766	0.0359397	0.622237	3.5694
TCGA-BRCA(N=1077)	TCGA-EW-A1PD-01	0.0552285	0.112861	0.115345	0.117771	0.0922725	0.478805	-4.2934
TCGA-BRCA(N=1077)	TCGA-D8-A1J8-01	0.0573145	0.0286625	0.479475	0.368602	0.143014	1.0086	4.7597
TCGA-BRCA(N=1077)	TCGA-AR-A24N-01	0.0572618	0.103985	0.0640113	0.0877518	0	0.268164	7.0346
TCGA-BRCA(N=1077)	TCGA-A2-A0EQ-01	0.300884	0.210296	0.341453	0.152961	0	0.699347	5.2612
TCGA-BRCA(N=1077)	TCGA-C8-A131-01	0	0.0582458	0.111982	0.144335	0.0145375	0.324565	5.0588
TCGA-BRCA(N=1077)	TCGA-AR-A24M-01	0.105278	0.107207	0.204887	0.142525	0.179239	0.441014	5.1469
TCGA-BRCA(N=1077)	TCGA-BH-A1FJ-01	0.0515996	0.0812437	0.118627	0.0558672	0.139189	0.14894	7.4704
TCGA-BRCA(N=1077)	TCGA-B6-A40C-01	0.0328593	0.145113	0	0.0797835	0.0145598	0.343902	7.539
TCGA-BRCA(N=1077)	TCGA-AR-A1AK-01	0.0999545	0.290121	0.356344	0.279128	0.222744	0.990991	6.5841
TCGA-BRCA(N=1077)	TCGA-E2-A1IF-01	0	0.146922	0.065795	0.0575435	0	0.348259	7.5479
TCGA-BRCA(N=1077)	TCGA-E2-A1L8-01	0.0402508	0.073285	0.147087	0.075881	0	0.284281	7.374
TCGA-BRCA(N=1077)	TCGA-AO-A0JE-01	0.226176	0.11965	0.232366	0.179738	0.0228181	0.888461	6.6651
TCGA-BRCA(N=1077)	TCGA-S3-AA11-01	0.0442801	0.0748353	0.0435716	0.0561513	0.0365386	0.196331	8.4208
TCGA-BRCA(N=1077)	TCGA-E2-A158-01	0.0644006	0.0492767	0.113429	0.0443763	0	0.231249	7.3192
TCGA-BRCA(N=1077)	TCGA-D8-A27I-01	0.111231	0.253673	0.31261	0.180338	0.161228	0.785154	5.643
TCGA-BRCA(N=1077)	TCGA-AC-A3W6-01	0.0361051	0.323052	0.214508	0.167609	0.122531	0.618943	7.3813
TCGA-BRCA(N=1077)	TCGA-BH-A0H3-01	0.0628381	0.156852	0.26309	0.158411	0.113104	0.51763	6.4185
TCGA-BRCA(N=1077)	TCGA-AR-A0TX-01	0.217702	0.254925	0.369644	0.219012	0.184492	0.859978	6.0991
TCGA-BRCA(N=1077)	TCGA-A8-A07L-01	0.0209947	0.0495333	0.0549986	0.0449567	0.0198159	0.250318	6.3023
TCGA-BRCA(N=1077)	TCGA-A2-A0SV-01	0.0873	0.111814	0.0639696	0.133419	0.0953324	0.761827	6.7461
TCGA-BRCA(N=1077)	TCGA-E9-A1RD-01	0.0955826	0.0843616	0.157994	0.10268	0.0538017	0.358594	8.3913
TCGA-BRCA(N=1077)	TCGA-A2-A04U-01	0.0537179	0.0112196	0	0.0143571	0	0.128924	5.7751
TCGA-BRCA(N=1077)	TCGA-A7-A5ZW-01	0.0111434	0.135525	0.168374	0.122616	0.142161	0.383486	6.3279
TCGA-BRCA(N=1077)	TCGA-AN-A0FT-01	0.0489295	0.0650031	0	0.0198188	0	0.247424	3.0145
TCGA-BRCA(N=1077)	TCGA-A7-A26J-01	0.0124966	0.0659424	0.0510734	0.0673446	0	0.132271	6.944
TCGA-BRCA(N=1077)	TCGA-E9-A1NE-01	0.296323	0.396549	0.844814	0.362742	0.0834498	1.2907	6.7301
TCGA-BRCA(N=1077)	TCGA-AO-A0JM-01	0.0202217	0.08134	0.100093	0.124645	0	0.403206	5.2453
TCGA-BRCA(N=1077)	TCGA-E2-A1B4-01	0.0466612	0.0619248	0.0612664	0.0261691	0	0.123821	7.7397
TCGA-BRCA(N=1077)	TCGA-BH-A0BR-01	0.244515	0.171824	0.400325	0.201928	0.220604	0.916018	4.0627
TCGA-BRCA(N=1077)	TCGA-BH-A0H9-01	0.0632408	0.0947719	0.132927	0.0609044	0.0585348	0.429303	5.523
TCGA-BRCA(N=1077)	TCGA-OL-A5D8-01	0.0512712	0.131999	0.00210985	0.0760953	0	0.292366	8.0561
TCGA-BRCA(N=1077)	TCGA-B6-A0IJ-01	0.199156	0.233102	0	0.249834	0	0.828378	5.9711
TCGA-BRCA(N=1077)	TCGA-AC-A2QH-01	0	0	0	0	0	0	7.23326
TCGA-BRCA(N=1077)	TCGA-A2-A1FW-01	0.0120691	0.0505107	0.180395	0.0873503	0.19395	0.288696	8.4808
TCGA-BRCA(N=1077)	TCGA-AC-A3W7-01	0.0750557	0.185639	0.106848	0.101596	0.0801313	0.367743	5.5729
TCGA-BRCA(N=1077)	TCGA-E9-A243-01	0.247574	0.241552	0.535446	0.437485	0.249961	1.01633	6.5993
TCGA-BRCA(N=1077)	TCGA-A7-A13H-01	0.189629	0.240396	0.193433	0.205987	0.0944872	1.00978	7.3958
TCGA-BRCA(N=1077)	TCGA-A2-A0EO-01	0.0470266	0.105564	0.148755	0.0931923	0.175744	0.327094	5.314
TCGA-BRCA(N=1077)	TCGA-AN-A049-01	0.112328	0.121822	0.155336	0.111978	0.0969403	0.469199	7.5004
TCGA-BRCA(N=1077)	TCGA-AR-A5QN-01	0.0952164	0.146474	0.161882	0.152729	0.0799415	0.504304	7.0996
TCGA-BRCA(N=1077)	TCGA-A2-A04V-01	0	0.0492883	0	0.0228918	0	0.157323	7.2344
TCGA-BRCA(N=1077)	TCGA-E2-A14T-01	0.0119226	0.0784595	0.0532615	0.0716341	0.0580798	0.371781	6.4378
TCGA-BRCA(N=1077)	TCGA-E2-A1LL-01	0	0.0623374	0.226638	0.145142	0.0710941	0.400871	3.0619
TCGA-BRCA(N=1077)	TCGA-EW-A1P4-01	0.126758	0.146132	0.347166	0.329777	0	0.765356	2.59
TCGA-BRCA(N=1077)	TCGA-A2-A0T4-01	0.00550047	0.108433	0.209418	0.137588	0.0615964	0.53684	5.6032
TCGA-BRCA(N=1077)	TCGA-BH-A0W3-01	0.138383	0.099062	0.143668	0.100589	0.0543955	0.390843	7.5122
TCGA-BRCA(N=1077)	TCGA-BH-A42U-01	0.0861795	0.175655	0.156064	0.111798	0	0.525036	7.4437
TCGA-BRCA(N=1077)	TCGA-A8-A08G-01	0.00736714	0.132257	0.0436643	0.106968	0.0731497	0.380328	4.0918
TCGA-BRCA(N=1077)	TCGA-EW-A1IX-01	0.0912007	0.146382	0.230927	0.186852	0.0374886	0.702518	7.1859
TCGA-BRCA(N=1077)	TCGA-A1-A0SH-01	0.0592382	0.121778	0.231216	0.13774	0.230477	0.487057	5.067
TCGA-BRCA(N=1077)	TCGA-B6-A401-01	0.0579133	0.232406	0.031013	0.0811718	0	0.438243	7.9904
TCGA-BRCA(N=1077)	TCGA-C8-A1HG-01	0.146883	0.0403808	0.238137	0.083367	0.00372804	0.533771	5.7955
TCGA-BRCA(N=1077)	TCGA-E2-A10E-01	0.0661573	0.0863234	0.14635	0.113195	0.0282636	0.356122	7.4627
TCGA-BRCA(N=1077)	TCGA-D8-A27N-01	0.0207235	0.103395	0.136602	0.160487	0.247555	0.558513	5.9605
TCGA-BRCA(N=1077)	TCGA-A2-A0CS-01	0.0829861	0.113891	0.0838909	0.0494699	0	0.528493	5.4935
TCGA-BRCA(N=1077)	TCGA-A1-A0SG-01	0.176135	0.176171	0.106104	0.0907116	0.0951197	0.414477	3.6136
TCGA-BRCA(N=1077)	TCGA-E9-A22A-01	0.0658055	0.157055	0.198545	0.158713	0.128944	0.647327	5.4867
TCGA-BRCA(N=1077)	TCGA-OL-A66P-01	0.184408	0.0284461	0.390097	0.0842843	0.0214511	0.621206	6.1675
TCGA-BRCA(N=1077)	TCGA-E2-A1BD-01	0.031908	0.0957469	0.0440415	0.0191274	0	0.197506	6.4975
TCGA-BRCA(N=1077)	TCGA-E2-A14Z-01	0.10017	0.267078	0.160099	0.140646	0.0192529	0.686862	6.5835
TCGA-BRCA(N=1077)	TCGA-A2-A1G4-01	0.0505077	0	0.129062	0.0212817	0.632079	0	6.4301
TCGA-BRCA(N=1077)	TCGA-E9-A1RF-01	0	0.0623689	0.182145	0.11411	0.0424736	0.411588	6.1906
TCGA-BRCA(N=1077)	TCGA-D8-A1XQ-01	0.0608299	0.196649	0.0703821	0.239331	0.138482	0.70042	5.425
TCGA-BRCA(N=1077)	TCGA-AR-A1AH-01	0	0.0557815	0.0563624	0.109627	0.108631	0.191766	8.2827
TCGA-BRCA(N=1077)	TCGA-A2-A0YC-01	0.0444355	0.126683	0.108077	0.122047	0.0680481	0.383282	6.597
TCGA-BRCA(N=1077)	TCGA-BH-A1EN-01	0.215371	0	0.124714	0.0593802	0.00259957	0.257874	4.4115
TCGA-BRCA(N=1077)	TCGA-E9-A3QA-01	0.112326	0.377272	0	0.427202	0	0.837331	6.2832
TCGA-BRCA(N=1077)	TCGA-BH-A0EB-01	0.135762	0.123249	0.117853	0.125733	0.0752037	0.609137	5.5491
TCGA-BRCA(N=1077)	TCGA-E2-A574-01	0.0588441	0.02712	0	0	0	0.139881	3.668
TCGA-BRCA(N=1077)	TCGA-D8-A27P-01	0.105596	0.091412	0.183264	0.0954908	0.0366007	0.368206	6.6772
TCGA-BRCA(N=1077)	TCGA-LL-A5YM-01	0.0327136	0	0.00729418	0	0	0.0960153	7.1509
TCGA-BRCA(N=1077)	TCGA-A8-A0A6-01	0.184721	0.12428	0.347774	0.17634	0.0522166	0.743346	6.9179
TCGA-BRCA(N=1077)	TCGA-E2-A15J-01	0.032418	0.0330751	0.0165659	0.0372804	0	0.115765	7.1699
TCGA-BRCA(N=1077)	TCGA-AR-A1AV-01	0.0988036	0.13675	0.0865136	0.0930299	0.0687992	0.455445	-9.9658
TCGA-BRCA(N=1077)	TCGA-A1-A0SQ-01	0.0841507	0.0758831	0.100422	0.055891	0.0585762	0.272424	4.1327
TCGA-BRCA(N=1077)	TCGA-AQ-A04J-01	0.266528	0.330891	0.179695	0.19544	0.0558442	0.660492	6.6577
TCGA-BRCA(N=1077)	TCGA-A7-A26H-01	0.0386893	0.112707	0.128689	0.128566	0.0850324	0.480601	7.4528
TCGA-BRCA(N=1077)	TCGA-AR-A24S-01	0.0654361	0.242318	0.211529	0.260214	0.361196	0.912603	6.4506
TCGA-BRCA(N=1077)	TCGA-E2-A15K-01	0.0943275	0.236618	0.2034	0.133021	0	0.54956	7.2129
TCGA-BRCA(N=1077)	TCGA-AO-A12G-01	0.0324096	0.0451144	0.0537431	0.0087491	0	0.177216	3.3979
TCGA-BRCA(N=1077)	TCGA-BH-A0HA-01	0.133407	0.133063	0.181069	0.09491	0.00823057	0.559815	6.9534
TCGA-BRCA(N=1077)	TCGA-D8-A3Z6-01	0.0767016	0.0990202	0.0763814	0.0578356	0.0134763	0.312356	7.5061
TCGA-BRCA(N=1077)	TCGA-W8-A86G-01	0.00246033	0.115303	0.0670624	0.0511802	0	0.221271	8.5856
TCGA-BRCA(N=1077)	TCGA-E2-A153-01	0	0.0982596	0.132306	0.131491	0.171302	0.40743	6.0807
TCGA-BRCA(N=1077)	TCGA-D8-A1JJ-01	0.10868	0.0954084	0.148232	0.14567	0.170765	0.561146	6.6496
TCGA-BRCA(N=1077)	TCGA-3C-AALK-01	0.0634274	0.118676	0.0808355	0.0896425	0.0406835	0.353954	7.4189
TCGA-BRCA(N=1077)	TCGA-A8-A079-01	0.119639	0.0471697	0.125316	0	0	0.374832	5.4209
TCGA-BRCA(N=1077)	TCGA-BH-A204-01	0.0284982	0.00197297	0.0865531	0.0556924	0.0507906	0.19035	6.8133
TCGA-BRCA(N=1077)	TCGA-BH-A0B4-01	0.0600625	0.0750774	0.100417	0.0452295	0	0.367197	-3.1714
TCGA-BRCA(N=1077)	TCGA-GM-A2DM-01	0	0.00846846	0.134399	0.121095	0.127333	0.326648	5.6165
TCGA-BRCA(N=1077)	TCGA-D8-A1XL-01	0.116685	0.124597	0.158114	0.134627	0	0.473949	6.8993
TCGA-BRCA(N=1077)	TCGA-A2-A4RX-01	0.114769	0.35849	0.218866	0.225692	0.0223772	0.807993	5.466
TCGA-BRCA(N=1077)	TCGA-D8-A27H-01	0.135364	0.278229	0.150714	0.194962	0.0749482	0.710803	3.7783
TCGA-BRCA(N=1077)	TCGA-E9-A1NC-01	0.0536859	0.117112	0.0839149	0.151026	0	0.42587	6.4479
TCGA-BRCA(N=1077)	TCGA-A2-A3XS-01	0.0440203	0.246963	0.0639868	0.0776612	0	0.435794	5.0237
TCGA-BRCA(N=1077)	TCGA-BH-A18J-01	0.0902036	0.0807124	0.110211	0.102424	0.0864238	0.393892	6.2497
TCGA-BRCA(N=1077)	TCGA-AR-A0TZ-01	0.0721017	0.0768709	0.109169	0.131381	0	0.36725	7.6869
TCGA-BRCA(N=1077)	TCGA-AO-A0J7-01	0.0221524	0.00637018	0.0276881	0.00443977	0	0.0187338	7.2103
TCGA-BRCA(N=1077)	TCGA-D8-A1XY-01	0.0222455	0.0677797	0.138045	0.123248	0.159278	0.357954	6.7526
TCGA-BRCA(N=1077)	TCGA-A2-A0CK-01	0.0078302	0.104995	0.106825	0.0620048	0.0119067	0.33024	7.3269
TCGA-BRCA(N=1077)	TCGA-A2-A4RW-01	0.0653172	0.223756	0.165661	0.113718	0.178199	0.413647	7.394
TCGA-BRCA(N=1077)	TCGA-A2-A0YH-01	0.0624333	0.169752	0.165843	0.206031	0.244292	0.7256	5.2083
TCGA-BRCA(N=1077)	TCGA-D8-A13Y-01	0.104413	0.0250281	0.138581	0.0629975	0	0.29083	3.8481
TCGA-BRCA(N=1077)	TCGA-AQ-A7U7-01	0.311738	0.66598	0.549342	0.416881	0.122443	1.3265	7.9104
TCGA-BRCA(N=1077)	TCGA-E2-A10A-01	0.0650857	0.0958845	0.121954	0.173089	0.120809	0.421048	7.9929
TCGA-BRCA(N=1077)	TCGA-C8-A12P-01	0.25454	0.0650105	0.258035	0.0915262	0.0658789	0.559874	3.6382
TCGA-BRCA(N=1077)	TCGA-D8-A1JI-01	0.024769	0.0468196	0.108297	0.0589944	0.0691858	0.20302	6.9741
TCGA-BRCA(N=1077)	TCGA-D8-A1Y0-01	0.192774	0.19506	0.362755	0.227824	0.102306	0.818296	4.7426
TCGA-BRCA(N=1077)	TCGA-EW-A1PG-01	0.0112642	0.110903	0.213085	0.171584	0.0981314	0.449621	6.1044
TCGA-BRCA(N=1077)	TCGA-E9-A1RH-01	0.00672098	0.0766846	0.0487063	0.0794864	0.136103	0.531715	5.1567
TCGA-BRCA(N=1077)	TCGA-AR-A2LH-01	0.35464	0.351917	0.343471	0.226207	0.065292	1.12028	5.8043
TCGA-BRCA(N=1077)	TCGA-AO-A03L-01	0.11078	0.113356	0.153432	0.130449	0.0106358	0.370061	6.5878
TCGA-BRCA(N=1077)	TCGA-EW-A1IY-01	0.166042	0.181439	0.508067	0.28254	0.111426	0.946515	7.9119
TCGA-BRCA(N=1077)	TCGA-A2-A0CL-01	0.409069	0.788878	0.584279	0.479951	0.0778891	1.57007	6.0573
TCGA-BRCA(N=1077)	TCGA-A2-A0D0-01	0.0278427	0.0379233	0.115954	0.131056	0	0.322451	2.4386
TCGA-BRCA(N=1077)	TCGA-A8-A08S-01	0.0322465	0.06833	0.0844094	0.0816551	0	0.245783	6.966
TCGA-BRCA(N=1077)	TCGA-E9-A1R7-01	0.0865204	0.0272084	0.167924	0.0569283	0.0524886	0.259229	2.9618
TCGA-BRCA(N=1077)	TCGA-E9-A249-01	0.0119677	0.0755891	0.0184534	0.0389602	0	0.167408	7.7465
TCGA-BRCA(N=1077)	TCGA-B6-A0I6-01	0.0230991	0.124401	0.0814071	0.107579	0.0231982	0.383618	7.0701
TCGA-BRCA(N=1077)	TCGA-BH-A0DP-01	0.0614602	0.158062	0.21523	0.132463	0.142923	0.53969	5.341
TCGA-BRCA(N=1077)	TCGA-BH-A1F5-01	0.0639432	0.0108729	0.149795	0.061422	0.162547	0.121828	8.1374
TCGA-BRCA(N=1077)	TCGA-BH-A0WA-01	0.0258337	0.216985	0.103017	0.179038	0.0717152	0.604846	7.4193
TCGA-BRCA(N=1077)	TCGA-A8-A08F-01	0.058067	0.162403	0.11604	0.21527	0.147925	0.667558	3.5994
TCGA-BRCA(N=1077)	TCGA-AC-A5XU-01	0.0446042	0.0888873	0.0244327	0.0398517	0.046821	0.24656	6.8833
TCGA-BRCA(N=1077)	TCGA-E9-A22G-01	0.0566853	0.0217515	0.0132782	0.117223	0	0.226082	2.59
TCGA-BRCA(N=1077)	TCGA-AN-A0XL-01	0.00353564	0.144583	0.209222	0.118841	0.0987239	0.498499	7.3946
TCGA-BRCA(N=1077)	TCGA-E9-A1ND-01	0	0.121806	0.11792	0.457805	0.0921416	0.903706	6.7862
TCGA-BRCA(N=1077)	TCGA-GM-A2DC-01	0.0101861	0.0683327	0.0189599	0.0163986	0	0.132357	8.7307
TCGA-BRCA(N=1077)	TCGA-AN-A04C-01	0.0871116	0.0177943	0.0480456	0.0139059	0	0.203141	7.0976
TCGA-BRCA(N=1077)	TCGA-A2-A04W-01	0.103279	0.032489	0.138541	0.074194	0	0.366796	5.4826
TCGA-BRCA(N=1077)	TCGA-AN-A0G0-01	0.098054	0.0183289	0.118468	0.093575	0.206286	0.321607	3.154
TCGA-BRCA(N=1077)	TCGA-AQ-A04L-01	0.0316679	0.029517	0.0712496	0.00599212	0.0544193	0.397539	6.6326
TCGA-BRCA(N=1077)	TCGA-BH-A0RX-01	0.0440836	0.0814331	0.316047	0.212996	0	0.661805	4.7981
TCGA-BRCA(N=1077)	TCGA-A2-A3KD-01	0.014159	0.101508	0.15118	0.0789433	0.134176	0.308627	5.6404
TCGA-BRCA(N=1077)	TCGA-D8-A1JM-01	0	0.0820243	0.161239	0.112404	0	0.34703	5.3622
TCGA-BRCA(N=1077)	TCGA-GM-A2DO-01	0.824337	0.616729	0.536998	0.28529	0	1.16366	8.2692
TCGA-BRCA(N=1077)	TCGA-A2-A0T1-01	0.119631	0.182796	0.250452	0.1321	0.0360381	0.793169	5.1599
TCGA-BRCA(N=1077)	TCGA-BH-A1ET-01	0.0816085	0.121604	0.213368	0.137454	0.178731	0.333673	4.859
TCGA-BRCA(N=1077)	TCGA-BH-A0EI-01	0	0.0674817	0	0.0973236	0.0865747	0.202116	6.3949
TCGA-BRCA(N=1077)	TCGA-BH-A0GY-01	0.118395	0.0946808	0.13681	0.113883	0.0483278	0.515456	6.2582
TCGA-BRCA(N=1077)	TCGA-AC-A2QJ-01	0	0.198387	0.0164729	0.107231	0.355923	0.738069	6.6829
TCGA-BRCA(N=1077)	TCGA-BH-A42T-01	0.107371	0.0586339	0.0190572	0.122891	0	0.447242	4.1788
TCGA-BRCA(N=1077)	TCGA-D8-A147-01	0.0716094	0.297293	0.167855	0.257379	0.0518966	0.668078	6.2217
TCGA-BRCA(N=1077)	TCGA-E2-A1IL-01	0.0725226	0.121037	0.150637	0.0841716	0.106882	0.323553	6.8586
TCGA-BRCA(N=1077)	TCGA-C8-A27B-01	0	0.139347	0	0.420818	0	0.600546	3.838
TCGA-BRCA(N=1077)	TCGA-AN-A0AS-01	0	0.0765352	0.0409534	0.0879635	0.154958	0.388303	5.9572
TCGA-BRCA(N=1077)	TCGA-D8-A4Z1-01	0.080705	0.221348	0.236435	0.12173	0.100535	0.582118	7.557
TCGA-BRCA(N=1077)	TCGA-A8-A06R-01	0.0234116	0.0897076	0.0479757	0.117819	0.037761	0.339636	6.5308
TCGA-BRCA(N=1077)	TCGA-OL-A6VR-01	0.0316469	0.0894046	0.057993	0.0217251	0.025542	0.15855	6.9451
TCGA-BRCA(N=1077)	TCGA-AO-A1KP-01	0.0171352	0	0.0257286	0.0308826	0	0.0309495	8.7271
TCGA-BRCA(N=1077)	TCGA-BH-A1FB-01	0.19424	0.384044	0.411867	0.300799	0.155648	0.937958	6.5569
TCGA-BRCA(N=1077)	TCGA-BH-A18L-01	0.0309448	0.0238203	0.118187	0.048577	0	0.157014	5.5604
TCGA-BRCA(N=1077)	TCGA-E9-A1RC-01	0.0427102	0.0602275	0.0731023	0.0442231	0	0.224972	7.1035
TCGA-BRCA(N=1077)	TCGA-BH-A8FY-01	0.0269676	0.0792554	0.054874	0.0352883	0.0345788	0.182058	8.6422
TCGA-BRCA(N=1077)	TCGA-A2-A0CT-01	0.0179918	0.0202561	0.0835722	0.0648377	0.0864221	0.180784	2.2482
TCGA-BRCA(N=1077)	TCGA-GM-A3NY-01	0.071779	0.114668	0.0293098	0.0215907	0	0.194442	8.4396
TCGA-BRCA(N=1077)	TCGA-BH-A5J0-01	0.232873	0.18856	0.106891	0.0894206	0.107058	0.954256	7.2199
TCGA-BRCA(N=1077)	TCGA-AR-A2LO-01	0.0930818	0.315771	0.239986	0.199514	0.0369962	0.667294	7.6476
TCGA-BRCA(N=1077)	TCGA-AO-A0JI-01	0.058432	0.0910508	0.0595221	0.0409948	0	0.114862	6.4787
TCGA-BRCA(N=1077)	TCGA-AO-A0JL-01	0	0	0	0.0126754	0	0.00981914	6.8658
TCGA-BRCA(N=1077)	TCGA-AC-A3YI-01	0	0.113038	0.146311	0.221285	0.0394976	0.476282	7.5263
TCGA-BRCA(N=1077)	TCGA-GM-A2DH-01	0.314037	0.399485	0.41464	0.270628	0.0106118	0.990287	6.7105
TCGA-BRCA(N=1077)	TCGA-BH-A1ES-01	0.0572006	0.0459891	0.134848	0.0900205	0.0982817	0.251869	7.8354
TCGA-BRCA(N=1077)	TCGA-AO-A03M-01	0.112107	0.208653	0.277729	0.179848	0.0922081	0.625876	4.1796
TCGA-BRCA(N=1077)	TCGA-OL-A5RW-01	0.0692294	0.0340538	0.062491	0.108581	0	0.309484	7.5442
TCGA-BRCA(N=1077)	TCGA-BH-A18M-01	0.0865439	0.140584	0.194715	0.122965	0.12102	0.493447	6.1833
TCGA-BRCA(N=1077)	TCGA-A8-A09M-01	0.106744	0.0820197	0.100702	0.0869377	0	0.427864	6.9355
TCGA-BRCA(N=1077)	TCGA-EW-A1OV-01	0.349147	0.326086	0.488541	0.231979	0	1.00317	6.6235
TCGA-BRCA(N=1077)	TCGA-A1-A0SN-01	0.151069	0.147848	0.278646	0.171745	0.126727	0.529941	5.2346
TCGA-BRCA(N=1077)	TCGA-AC-A62X-01	0	0.0413197	0	0.207413	0	0.161636	6.8966
TCGA-BRCA(N=1077)	TCGA-BH-A18F-01	0.145688	0.232059	0.240303	0.144699	0.024983	0.69937	6.2244
TCGA-BRCA(N=1077)	TCGA-A2-A0CM-01	0	0.368752	0.020295	0.319285	0	0.786243	4.6894
TCGA-BRCA(N=1077)	TCGA-AR-A0TW-01	0.0971453	0.0273497	0.223026	0.0997289	0.0637299	0.41117	2.3337
TCGA-BRCA(N=1077)	TCGA-BH-A0W5-01	0.426439	0.657071	0.29881	0.240976	0.0734554	0.883087	7.782
TCGA-BRCA(N=1077)	TCGA-AR-A24K-01	0.0640834	0.011668	0.037934	0.010822	0	0.086443	3.3307
TCGA-BRCA(N=1077)	TCGA-BH-A0HY-01	0.196789	0.0874648	0.167788	0.0156076	0	0.303565	5.5317
TCGA-BRCA(N=1077)	TCGA-XX-A899-01	0.198568	0.471058	0.242452	0.233846	0.197027	0.830938	7.1213
TCGA-BRCA(N=1077)	TCGA-A2-A0EU-01	0.0356146	0.0613714	0.105203	0.0855462	0.0721557	0.24848	6.6909
TCGA-BRCA(N=1077)	TCGA-LL-A5YP-01	0.0541028	0.163019	0.0937791	0.168657	0.090467	0.683343	6.7589
TCGA-BRCA(N=1077)	TCGA-AC-A7VB-01	0.0880528	0.0367621	0.0521414	0.0109114	0	0.117803	7.3891
TCGA-BRCA(N=1077)	TCGA-E9-A5UO-01	0.0758687	0.0304525	0.00630972	0.0213121	0	0.116779	2.9929
TCGA-BRCA(N=1077)	TCGA-BH-A0E7-01	0.104722	0.0716936	0.1385	0.0602695	0.0490359	0.26406	6.8486
TCGA-BRCA(N=1077)	TCGA-BH-A0EE-01	0.0748292	0.0283568	0.0224031	0.108459	0	0.066125	5.9296
TCGA-BRCA(N=1077)	TCGA-AQ-A54N-01	0.000838539	0.0121794	0	0.015432	0	0.109997	2.6693
TCGA-BRCA(N=1077)	TCGA-BH-A1FE-01	0.0992245	0.306729	0.49627	0.248807	0.131041	0.764989	6.9697
TCGA-BRCA(N=1077)	TCGA-AC-A2FB-01	0.316777	0.323582	0.741407	0.292045	0.156396	1.14648	4.8125
TCGA-BRCA(N=1077)	TCGA-C8-A12L-01	0.0584328	0.0564035	0.127526	0.175042	0.00944209	0.49486	6.5077
TCGA-BRCA(N=1077)	TCGA-C8-A1HN-01	0.0112489	0.0468438	0.091556	0.0844243	0.108863	0.235759	7.8162
TCGA-BRCA(N=1077)	TCGA-AN-A04D-01	0.0363004	0.00674069	0	0.0241268	0.00831165	0.169354	6.8648
TCGA-BRCA(N=1077)	TCGA-GM-A2D9-01	0.0570208	0.11249	0.0159472	0.045671	0	0.232844	7.3733
TCGA-BRCA(N=1077)	TCGA-AO-A1KO-01	0.0209659	0.0421518	0.217207	0.110284	0.0574039	0.241095	6.3693
TCGA-BRCA(N=1077)	TCGA-B6-A0IK-01	0.100697	0.0934522	0.132358	0.070674	0.00555494	0.440308	5.8936
TCGA-BRCA(N=1077)	TCGA-AR-A0TP-01	0.111409	0.0634225	0.0734168	0.0870914	0	0.436798	1.7532
TCGA-BRCA(N=1077)	TCGA-A2-A0EY-01	0.0994528	0.165532	0.0994223	0.10163	0.0868927	0.466192	6.0609
TCGA-BRCA(N=1077)	TCGA-A8-A06O-01	0.0297123	0.0687484	0.0352186	0.040624	0.0263641	0.255219	7.3497
TCGA-BRCA(N=1077)	TCGA-AC-A3QQ-01	0.0119055	0.0239745	0.0125819	0	0	0	6.51285
TCGA-BRCA(N=1077)	TCGA-D8-A27W-01	0.0735891	0.0625367	0.131764	0.0652385	0.0357908	0.325597	4.0357
TCGA-BRCA(N=1077)	TCGA-A8-A091-01	0.0224253	0.107257	0.0887016	0.0679455	0.133262	0.230725	6.6307
TCGA-BRCA(N=1077)	TCGA-D8-A1XT-01	0.0408477	0.165499	0.164736	0.245182	0.272299	0.744188	7.2401
TCGA-BRCA(N=1077)	TCGA-PL-A8LY-01	0.0402146	0.0450815	0.107215	0.0430928	0	0.230022	8.0023
TCGA-BRCA(N=1077)	TCGA-A8-A08P-01	0.0125119	0.236986	0.155095	0.210701	0.136826	0.735807	5.1384
TCGA-BRCA(N=1077)	TCGA-D8-A1X8-01	0.0652352	0.141135	0.261346	0.157681	0.180989	0.579396	4.2684
TCGA-BRCA(N=1077)	TCGA-C8-A1HM-01	0.0726998	0.0215524	0.760627	0.33589	0	0.811676	6.9058
TCGA-BRCA(N=1077)	TCGA-E2-A570-01	0.0521679	0.0857595	0.0547146	0.0711472	0.0154137	0.293529	8.1584
TCGA-BRCA(N=1077)	TCGA-S3-A6ZG-01	0.101369	0.148404	0.0999613	0.0926838	0.0267669	0.487738	7.9599
TCGA-BRCA(N=1077)	TCGA-AO-A0J5-01	0.0311753	0.127744	0.106843	0.106087	0.150128	0.364478	6.0462
TCGA-BRCA(N=1077)	TCGA-A8-A08T-01	0.07866	0.0868496	0.0367002	0.0663957	0.0123784	0.25468	6.8739
TCGA-BRCA(N=1077)	TCGA-AC-A2BK-01	0.071043	0.0210176	0.220392	0.0840108	0.0574848	0.400977	0.6517
TCGA-BRCA(N=1077)	TCGA-S3-AA12-01	0.0316382	0.0601068	0	0.0161269	0.0183655	0.089498	8.0087
TCGA-BRCA(N=1077)	TCGA-A2-A0YM-01	0	0.232857	0.0309868	0.334934	0	0.854361	2.694
TCGA-BRCA(N=1077)	TCGA-A1-A0SO-01	0.091266	0.0851787	0.137355	0.079278	0.0880598	0.380044	1.5115
TCGA-BRCA(N=1077)	TCGA-AO-A129-01	0.132911	0.197811	0.0996551	0.173264	0	0.470948	5.7597
TCGA-BRCA(N=1077)	TCGA-E2-A9RU-01	0.0227843	0	0	0.0254124	0	0.116476	7.4158
TCGA-BRCA(N=1077)	TCGA-A8-A08I-01	0.312453	0.184908	0.468563	0.411628	0.0251829	1.69216	4.5199
TCGA-BRCA(N=1077)	TCGA-C8-A130-01	0.0197966	0.060267	0.0872552	0.0369969	0	0.237437	6.8025
TCGA-BRCA(N=1077)	TCGA-LL-A73Z-01	0.0231088	0.178767	0.147248	0.123149	0.0505488	0.458168	6.672
TCGA-BRCA(N=1077)	TCGA-C8-A1HI-01	0.0251676	0.027399	0.0980525	0.0595897	0.0320416	0.239109	6.23
TCGA-BRCA(N=1077)	TCGA-AO-A1KT-01	0	0.0170189	0.0545449	0.118824	0.122637	0.321982	6.1324
TCGA-BRCA(N=1077)	TCGA-C8-A12W-01	0.11323	0.133338	0.0664428	0.101609	0.0941534	0.529343	3.5187
TCGA-BRCA(N=1077)	TCGA-E9-A247-01	0.0270383	0.0449642	0.017859	0.0282049	0	0.0820059	7.2513
TCGA-BRCA(N=1077)	TCGA-AQ-A1H3-01	0.0240122	0.182432	0.210972	0.1444	0.0350684	0.488462	6.2479
TCGA-BRCA(N=1077)	TCGA-B6-A1KI-01	0.0195157	0.0684174	0.108542	0.0432873	0	0.167237	6.24
TCGA-BRCA(N=1077)	TCGA-EW-A1J1-01	0.0519163	0.0745743	0.158709	0.105699	0.0861923	0.404378	7.9374
TCGA-BRCA(N=1077)	TCGA-A2-A3XZ-01	0.453215	0.414173	0.0478772	0.153797	0	0.849863	7.4779
TCGA-BRCA(N=1077)	TCGA-B6-A0RN-01	0.0434456	0.063845	0.0656421	0.0525786	0	0.183679	6.1502
TCGA-BRCA(N=1077)	TCGA-LD-A7W5-01	0.203221	0.502857	0.268697	0.190009	0	0.786382	8.3529
TCGA-BRCA(N=1077)	TCGA-BH-A0BL-01	0.17149	0.315005	0.261648	0.307898	0.185843	1.12098	5.4202
TCGA-BRCA(N=1077)	TCGA-AN-A0XV-01	0.0362814	0.138133	0.218743	0.0925981	0.0253201	0.388248	7.9547
TCGA-BRCA(N=1077)	TCGA-A7-A4SB-01	0.0357521	0.0876577	0.0813172	0.0223077	0.0127392	0.169436	4.6451
TCGA-BRCA(N=1077)	TCGA-AR-A2LQ-01	0.0592556	0.195315	0.250221	0.169387	0.27562	0.586913	5.9244
TCGA-BRCA(N=1077)	TCGA-AO-A03P-01	0.0375348	0.00302301	0.00343548	0.00110429	0	0.0258815	6.6761
TCGA-BRCA(N=1077)	TCGA-B6-A0X7-01	0.0427016	0.101141	0.0984388	0.0399171	0.0269244	0.246461	7.157
TCGA-BRCA(N=1077)	TCGA-A2-A0EP-01	0.21817	0.676999	0.340755	0.420886	0.0695066	1.95541	7.4927
TCGA-BRCA(N=1077)	TCGA-A7-A426-01	0.0413176	0.187999	0.172748	0.0891296	0.0157627	0.467448	8.1097
TCGA-BRCA(N=1077)	TCGA-A8-A07B-01	0.0775289	0.0439171	0.0904509	0.0323669	0.0711066	0.174509	5.3761
TCGA-BRCA(N=1077)	TCGA-A8-A086-01	0.0135067	0.0516979	0.0822124	0.0856484	0.107955	0.248082	5.8478
TCGA-BRCA(N=1077)	TCGA-BH-A1FU-01	0.160998	0.208302	0.286954	0.165839	0.119318	0.609583	4.7127
TCGA-BRCA(N=1077)	TCGA-B6-A0RI-01	0.0693482	0.0948676	0.107853	0.119197	0.0952575	0.488847	7.0463
TCGA-BRCA(N=1077)	TCGA-E9-A248-01	0.268752	0.236129	0.541435	0.225031	0.190333	0.831306	6.1971
TCGA-BRCA(N=1077)	TCGA-A7-A26I-01	0	0.0578955	0.0165889	0.0422973	0.0264575	0.206184	7.11934
TCGA-BRCA(N=1077)	TCGA-E2-A1B6-01	0.470638	0.859939	0.408926	0.28755	0	0.910832	7.8112
TCGA-BRCA(N=1077)	TCGA-E2-A14W-01	0.0410039	0.000800827	0.0633645	0.000796609	0	0.145771	-3.1714
TCGA-BRCA(N=1077)	TCGA-OL-A66O-01	0.000449458	0	0	0	0	0.0368262	8.4377
TCGA-BRCA(N=1077)	TCGA-A7-A6VY-01	0.311034	0.100732	0.0536731	0.178017	0	1.046	4.95
TCGA-BRCA(N=1077)	TCGA-B6-A0I1-01	0.0238162	0.1809	0	0.00750346	0	0.237911	3.0774
TCGA-BRCA(N=1077)	TCGA-GM-A2DI-01	0.342397	0.557422	0.877804	0.398883	0.159216	1.50851	6.0611
TCGA-BRCA(N=1077)	TCGA-EW-A1PE-01	0.0858642	0.248088	0.234225	0.253073	0.205601	0.71037	5.8455
TCGA-BRCA(N=1077)	TCGA-BH-A1F2-01	0.0314539	0.0523148	0.229178	0.179909	0.177093	0.440885	6.1498
TCGA-BRCA(N=1077)	TCGA-BH-A0BD-01	0.0575604	0.250003	0.0760004	0.134587	0.00706694	0.613934	5.2103
TCGA-BRCA(N=1077)	TCGA-OL-A5RU-01	0.209536	0.313924	0.161632	0.151215	0	0.582143	7.1358
TCGA-BRCA(N=1077)	TCGA-A7-A0DA-01	0	0.153333	0.0729126	0.135251	0.0355266	0.424544	5.5626
TCGA-BRCA(N=1077)	TCGA-A2-A25C-01	0.0976352	0.170611	0.202583	0.150286	0.0311372	0.560276	7.1852
TCGA-BRCA(N=1077)	TCGA-E2-A14V-01	0.09898	0.0697171	0.145399	0.0497556	0	0.29061	6.0486
TCGA-BRCA(N=1077)	TCGA-B6-A0WX-01	0.111463	0.246817	0.113963	0.116974	0.087747	0.484381	7.1653
TCGA-BRCA(N=1077)	TCGA-BH-A0DV-01	0.0213045	0.135202	0.32062	0.155532	0.122003	0.702966	4.9566
TCGA-BRCA(N=1077)	TCGA-A8-A09V-01	0.0701631	0.134617	0.0993726	0.102839	0.0879888	0.317549	8.3705
TCGA-BRCA(N=1077)	TCGA-BH-A0HP-01	0.0751636	0.130049	0.148749	0.0849287	0.112985	0.377406	5.498
TCGA-BRCA(N=1077)	TCGA-B6-A0I8-01	0.0323149	0.0409726	0.139907	0.030215	0.0326052	0.186027	5.9743
TCGA-BRCA(N=1077)	TCGA-E9-A1N8-01	0.050624	0.00213045	0.0937122	0.109735	0	0.349952	6.8808
TCGA-BRCA(N=1077)	TCGA-AR-A24Q-01	0.16613	0.101765	0.243017	0.156496	0	0.647935	4.5053
TCGA-BRCA(N=1077)	TCGA-AR-A0U0-01	0.0906903	0.224798	0.146644	0.322821	0	0.756186	3.864
TCGA-BRCA(N=1077)	TCGA-B6-A0RG-01	0.00767536	0.0280312	0.0438758	0.0412194	0	0.171778	6.1435
TCGA-BRCA(N=1077)	TCGA-A7-A0CE-01	0	0.0495307	0.177525	0.151362	0	0.314242	2.7615
TCGA-BRCA(N=1077)	TCGA-AC-A2FO-01	0.107092	0.339748	0.386627	0.221893	0.19755	0.723013	6.765
TCGA-BRCA(N=1077)	TCGA-C8-A12Y-01	0.0515206	0.0932365	0.0474669	0.059253	0	0.211145	6.5972
TCGA-BRCA(N=1077)	TCGA-B6-A0X4-01	0.0200032	0	0.0848342	0.0189033	0	0.0990236	7.4371
TCGA-BRCA(N=1077)	TCGA-AC-A2BM-01	0.102043	0.143835	0.132883	0.128832	0.00146254	0.474098	7.6388
TCGA-BRCA(N=1077)	TCGA-E2-A15G-01	0.0946947	0.124789	0.101557	0.0632022	0.0189198	0.310685	7.3416
TCGA-BRCA(N=1077)	TCGA-D8-A146-01	0.0890619	0.143657	0.221053	0.175024	0.169007	0.522266	7.3203
TCGA-BRCA(N=1077)	TCGA-C8-A12U-01	0.0205106	0.0146312	0.217456	0.101442	0	0.245749	4.3807
TCGA-BRCA(N=1077)	TCGA-B6-A0WT-01	0.121364	0.0915506	0.119016	0.0947743	0.0409769	0.339316	7.1766
TCGA-BRCA(N=1077)	TCGA-C8-A27A-01	0.186394	0	0.164465	0.114355	0.0723305	0.265099	7.2398
TCGA-BRCA(N=1077)	TCGA-AO-A03O-01	0.0191936	0.142158	0.125786	0.143942	0	0.377241	6.1455
TCGA-BRCA(N=1077)	TCGA-D8-A1XW-01	0.103129	0.312732	0.218733	0.286454	0.323648	1.00474	4.5255
TCGA-BRCA(N=1077)	TCGA-E2-A15L-01	0.0673397	0.0807502	0.166701	0.128529	0.175014	0.286397	8.36
TCGA-BRCA(N=1077)	TCGA-E2-A105-01	0	0.0301175	0.00780223	0.0249905	0	0.148033	8.4395
TCGA-BRCA(N=1077)	TCGA-E2-A15H-01	0.0331992	0.0781275	0.0682151	0.0419679	0	0.211967	6.6921
TCGA-BRCA(N=1077)	TCGA-BH-A18S-01	0.124337	0.0161575	0.145573	0.0583669	0.00337872	0.261043	4.3342
TCGA-BRCA(N=1077)	TCGA-AR-A1AO-01	0.0163586	0.289864	0.534833	0.429513	0.606304	1.64894	5.9165
TCGA-BRCA(N=1077)	TCGA-AC-A23G-01	0.0191549	0.155447	0.212573	0.169627	0.150278	0.745628	5.2653
TCGA-BRCA(N=1077)	TCGA-AN-A0FV-01	0.0560088	0.0130301	0.130675	0.0693024	0.0321133	0.374442	2.1313
TCGA-BRCA(N=1077)	TCGA-AR-A24Z-01	0.0384135	0.0515864	0.128157	0.16351	0.151608	0.323583	7.5689
TCGA-BRCA(N=1077)	TCGA-D8-A145-01	0.136991	0.186943	0.178241	0.110628	0.153077	0.426179	6.6655
TCGA-BRCA(N=1077)	TCGA-D8-A1XB-01	0.0291659	0.11601	0.117899	0.113466	0.150776	0.311891	7.753
TCGA-BRCA(N=1077)	TCGA-A2-A0YL-01	0.138218	0.153996	0.328097	0.13376	0.14071	0.551614	6.392
TCGA-BRCA(N=1077)	TCGA-A7-A5ZX-01	0.0270255	0.124073	0.111515	0.0624366	0.0853006	0.336726	7.9112
TCGA-BRCA(N=1077)	TCGA-S3-AA15-01	0.37937	0.242917	0.0804141	0.149238	0.0912815	0.504251	6.5594
TCGA-BRCA(N=1077)	TCGA-C8-A12Q-01	0.0857944	0.129461	0.237916	0.194232	0.241376	0.66316	4.048
TCGA-BRCA(N=1077)	TCGA-BH-A0HI-01	0.0480432	0.0882169	0.136	0.100599	0.0333011	0.39593	4.8495
TCGA-BRCA(N=1077)	TCGA-A2-A0EW-01	0.118739	0.21465	0.427497	0.192636	0.256978	0.737881	6.8207
TCGA-BRCA(N=1077)	TCGA-A2-A0D2-01	0.077471	0.167805	0.168532	0.180902	0.0514733	0.614476	6.2508
TCGA-BRCA(N=1077)	TCGA-EW-A1J3-01	0.0343844	0.0197715	0.147137	0.0956683	0	0.297765	8.4156
TCGA-BRCA(N=1077)	TCGA-EW-A1P3-01	0.0319119	0.085021	0.0191972	0.0552154	0	0.225104	5.0153
TCGA-BRCA(N=1077)	TCGA-EW-A424-01	0.01951	0.0872111	0	0.032343	0	0.138032	8.3852
TCGA-BRCA(N=1077)	TCGA-BH-A1EY-01	0.170219	0.251984	0.275174	0.195786	0.27783	0.839399	7.2899
TCGA-BRCA(N=1077)	TCGA-A2-A259-01	0.0695306	0.201757	0.150595	0.181592	0.0300711	0.532483	6.6366
TCGA-BRCA(N=1077)	TCGA-E2-A1B1-01	0.162314	0.269071	0.475405	0.291725	0.255057	1.07172	6.9572
TCGA-BRCA(N=1077)	TCGA-AR-A2LR-01	0.0298795	0.0330087	0.324891	0.0900987	0.302364	0.400738	5.8084
TCGA-BRCA(N=1077)	TCGA-D8-A1XF-01	0.0996285	0.0378471	0.0727325	0.0226349	0	0.195825	3.668
TCGA-BRCA(N=1077)	TCGA-EW-A3U0-01	0.377866	0.35959	0.444152	0.26767	0.16065	1.31499	6.1809
TCGA-BRCA(N=1077)	TCGA-AR-A0U4-01	0.0195825	0.137771	0.103866	0.929465	0	1.21018	6.0429
TCGA-BRCA(N=1077)	TCGA-C8-A26X-01	0.0971356	0.0235335	0.192007	0.117409	0.0512383	0.485077	5.0635
TCGA-BRCA(N=1077)	TCGA-E9-A1N6-01	0.0656094	0.117107	0.12225	0.124932	0.117489	0.511839	4.4081
TCGA-BRCA(N=1077)	TCGA-A8-A08C-01	0.0778493	0.0730071	0.0856971	0.0538423	0	0.268213	5.7071
TCGA-BRCA(N=1077)	TCGA-BH-A0H7-01	0.0281306	0.0314068	0.141125	0.0521082	0.0360669	0.277978	2.2482
TCGA-BRCA(N=1077)	TCGA-BH-A0E1-01	0.0268988	0.0574489	0.133201	0.0302316	0	0.253772	4.3299
TCGA-BRCA(N=1077)	TCGA-LL-A7T0-01	0.0808018	0.112916	0.00374573	0.0609467	0	0.295071	8.6806
TCGA-BRCA(N=1077)	TCGA-BH-A28Q-01	0.062463	0.136211	0.124081	0.109373	0.0630206	0.331528	6.935
TCGA-BRCA(N=1077)	TCGA-A2-A1FX-01	0.0302585	0.125389	0.114702	0.151588	0.138165	0.376354	6.9236
TCGA-BRCA(N=1077)	TCGA-E2-A10F-01	0.031773	0.211024	0.223544	0.222303	0.17677	0.679628	6.7832
TCGA-BRCA(N=1077)	TCGA-A7-A4SD-01	0.135758	0.271668	0.011465	0.224299	0	0.704325	6.4853
TCGA-BRCA(N=1077)	TCGA-A1-A0SE-01	0.074248	0.0896166	0.145898	0.0546459	0	0.277302	4.9279
TCGA-BRCA(N=1077)	TCGA-E2-A1B5-01	0.302578	0.640159	0.371209	0.188875	0	0.894697	5.726
TCGA-BRCA(N=1077)	TCGA-BH-A0DE-01	0.037149	0.112138	0.155892	0.140774	0.14097	0.575474	7.3839
TCGA-BRCA(N=1077)	TCGA-E2-A14P-01	0.113799	0.0543054	0.163828	0.0845465	0	0.408482	4.1219
TCGA-BRCA(N=1077)	TCGA-E9-A227-01	0.0944247	0.116199	0.286765	0.0852228	0	0.631162	6.3001
TCGA-BRCA(N=1077)	TCGA-OL-A5D7-01	0.189619	0.245223	0	0.285359	0	0.440783	3.9022
TCGA-BRCA(N=1077)	TCGA-A8-A07O-01	0.00724124	0.0596794	0.0269084	0.171248	0	0.464579	2.6464
TCGA-BRCA(N=1077)	TCGA-BH-A18T-01	0.0296533	0.13311	0	0.15017	0	0.505161	2.6828
TCGA-BRCA(N=1077)	TCGA-AO-A0JA-01	0.158506	0.169375	0.176899	0.165906	0.220305	0.613705	6.2992
TCGA-BRCA(N=1077)	TCGA-B6-A0IO-01	0.0355263	0.0477578	0.0355388	0.0455287	0	0.14551	7.5517
TCGA-BRCA(N=1077)	TCGA-E9-A1QZ-01	0.134148	0.343933	0.396854	0.209238	0.0516631	0.813991	6.7908
TCGA-BRCA(N=1077)	TCGA-AC-A2B8-01	0.113346	0.220591	0.299031	0.217507	0.197354	0.769832	6.8371
TCGA-BRCA(N=1077)	TCGA-E2-A1LH-01	0.139285	0.176735	0.180153	0.131531	0	0.555964	4.855
TCGA-BRCA(N=1077)	TCGA-OL-A66J-01	0.0103432	0.0649904	0.180443	0.0956068	0.0930038	0.441751	7.8449
TCGA-BRCA(N=1077)	TCGA-HN-A2OB-01	0.0301089	0.151976	0.140525	0.0882355	0.148009	0.368723	6.7334
TCGA-BRCA(N=1077)	TCGA-EW-A1OY-01	0.016832	0.0268412	0	0.0212624	0	0.0832384	5.3712
TCGA-BRCA(N=1077)	TCGA-A2-A0CQ-01	0.0739771	0.07019	0.0985429	0.061965	0	0.37784	7.5619
TCGA-BRCA(N=1077)	TCGA-AR-A1AL-01	0.0785127	0.23278	0.282015	0.199713	0.0990921	0.684389	6.9216
TCGA-BRCA(N=1077)	TCGA-E9-A22B-01	0	0.0250691	0.0834864	0.0753258	0.032578	0.23162	5.9563
TCGA-BRCA(N=1077)	TCGA-C8-A26Z-01	0.0203519	0.0199323	0.101104	0.0559982	0	0.198964	7.5079
TCGA-BRCA(N=1077)	TCGA-E2-A1IH-01	0.13177	0.158612	0.44425	0.224512	0.128633	0.810705	7.8425
TCGA-BRCA(N=1077)	TCGA-E2-A14S-01	0.00770291	0.0254109	0.264899	0.0925212	0.0874771	0.374563	7.8266
TCGA-BRCA(N=1077)	TCGA-A8-A07E-01	0.113406	0.152297	0.33254	0.147762	0.118164	0.722163	5.9315
TCGA-BRCA(N=1077)	TCGA-C8-A1HO-01	0.0199656	0.0646624	0.061931	0.0563912	0	0.0793992	3.9709
TCGA-BRCA(N=1077)	TCGA-A2-A1FZ-01	0.118028	0.190646	0.276453	0.155635	0.391225	0.820676	6.808
TCGA-BRCA(N=1077)	TCGA-D8-A27M-01	0.175873	0.59673	0.0711565	0.477718	0.0294253	1.22309	6.6581
TCGA-BRCA(N=1077)	TCGA-E9-A228-01	0.089314	0.056573	0.107237	0.0565944	0.163683	0.355021	7.4538
TCGA-BRCA(N=1077)	TCGA-E9-A1RA-01	0.0779253	0.126401	0.0636889	0.0757648	0	0.315487	6.8097
TCGA-BRCA(N=1077)	TCGA-AR-A1AW-01	0.546679	0.513302	0.478803	0.367684	0.0239319	1.18386	6.7762
TCGA-BRCA(N=1077)	TCGA-A7-A4SE-01	0.0203736	0.203571	0.065226	0.207874	0	0.691402	6.9117
TCGA-BRCA(N=1077)	TCGA-EW-A1P8-01	0.0624925	0.182791	0.0688299	0.210806	0.231365	0.812836	3.7149
TCGA-BRCA(N=1077)	TCGA-BH-A0H6-01	0.0231847	0.0937879	0.115256	0.0804971	0.147706	0.323212	7.4587
TCGA-BRCA(N=1077)	TCGA-D8-A1JF-01	0.118526	0.0448293	0.187498	0.0584827	0.148126	0.480148	5.437
TCGA-BRCA(N=1077)	TCGA-OL-A6VQ-01	0.0370916	0.246402	0.286215	0.216348	0.0466482	0.678635	6.9618
TCGA-BRCA(N=1077)	TCGA-C8-A273-01	0.0360213	0.0881948	0.0396843	0.0739302	0	0.372897	5.4848
TCGA-BRCA(N=1077)	TCGA-C8-A132-01	0.112607	0.0992692	0.64789	0.19248	0.0624776	0.772409	6.8215
TCGA-BRCA(N=1077)	TCGA-AR-A2LJ-01	0.0428253	0.183664	0.092198	0.0730336	0.161698	0.755259	6.4438
TCGA-BRCA(N=1077)	TCGA-A8-A075-01	0.127942	0.146688	0.0999734	0.117494	0.0597456	0.574845	6.9664
TCGA-BRCA(N=1077)	TCGA-A1-A0SD-01	0.0325448	0.134825	0.17954	0.139386	0.0536875	0.421846	4.9069
TCGA-BRCA(N=1077)	TCGA-A2-A3Y0-01	0.0349404	0.103973	0.0656674	0.145908	0	0.819158	6.7961
TCGA-BRCA(N=1077)	TCGA-EW-A6SD-01	0.171541	0.133489	0.147735	0.127374	0.0601332	0.632893	6.8397
TCGA-BRCA(N=1077)	TCGA-LQ-A4E4-01	0.0232329	0.0544489	0.0226562	0.0357483	0.0319194	0.149184	4.449
TCGA-BRCA(N=1077)	TCGA-AR-A256-01	0.1106	0.116553	0.163246	0.237208	0.00410912	0.668694	3.5274
TCGA-BRCA(N=1077)	TCGA-A2-A0T3-01	0	0.0862891	0.113013	0.0927209	0.0975362	0.26196	6.3844
TCGA-BRCA(N=1077)	TCGA-BH-A0HN-01	0.0169062	0.0653509	0	0.0139358	0	0.124318	8.8076
TCGA-BRCA(N=1077)	TCGA-E2-A2P5-01	0.0445847	0.0805395	0.0537994	0.0296437	0	0.154109	5.7586
TCGA-BRCA(N=1077)	TCGA-A7-A0CD-01	0.0314178	0.0626609	0.123099	0.0526743	0.0440968	0.202689	5.3335
TCGA-BRCA(N=1077)	TCGA-A8-A07I-01	0.121721	0.14759	0.164155	0.192754	0.13578	0.546397	6.3867
TCGA-BRCA(N=1077)	TCGA-BH-A208-01	0.0954442	0.0649119	0.257466	0.117466	0.185483	0.498375	5.243
TCGA-BRCA(N=1077)	TCGA-BH-A1F6-01	0.0072056	0.087127	0.223453	0.198467	0.0994384	0.591783	3.4183
TCGA-BRCA(N=1077)	TCGA-E2-A1IK-01	0.105561	0.0358947	0.22042	0.0934294	0	0.37631	4.7044
TCGA-BRCA(N=1077)	TCGA-AR-A24X-01	0.0703245	0.124165	0.172155	0.118778	0.0109137	0.349577	7.0995
TCGA-BRCA(N=1077)	TCGA-E2-A1IE-01	0.0875212	0.0275121	0.0748444	0.0388798	0	0.1703	8.2245
TCGA-BRCA(N=1077)	TCGA-A7-A2KD-01	0.0760341	0.184374	0.177302	0.192652	0.155635	0.591079	7.7775
TCGA-BRCA(N=1077)	TCGA-AR-A24T-01	0.0297111	0.136609	0.236166	0.184342	0.349339	0.448515	6.6381
TCGA-BRCA(N=1077)	TCGA-E2-A150-01	0.000280253	0.346096	0.285265	0.205317	0.144956	0.80029	3.8511
TCGA-BRCA(N=1077)	TCGA-AR-A251-01	0.126984	0.141952	0.325837	0.234102	0.198196	0.611754	3.7248
TCGA-BRCA(N=1077)	TCGA-BH-A0B1-01	0.0695067	0.099527	0.153084	0.0756056	0.0272986	0.307505	3.1327
TCGA-BRCA(N=1077)	TCGA-D8-A1JE-01	0.0117329	0.0557279	0.265354	0.17719	0.266656	0.509521	4.3328
TCGA-BRCA(N=1077)	TCGA-A2-A0CP-01	0.00949554	0.0770582	0.0641102	0.0438981	0	0.249292	6.3744
TCGA-BRCA(N=1077)	TCGA-C8-A274-01	0.0756261	0.0837121	0.123017	0.0773816	0	0.280312	8.2138
TCGA-BRCA(N=1077)	TCGA-AO-A0JC-01	1.53786	1.75231	0.926863	0.614302	0	2.09829	8.2419
TCGA-BRCA(N=1077)	TCGA-Z7-A8R6-01	0.206455	0.0848917	0.159876	0.0376129	0	0.368288	7.0207
TCGA-BRCA(N=1077)	TCGA-AR-A0U2-01	0.19114	0.0928798	0.31095	0.120024	0.172933	0.52806	4.538
TCGA-BRCA(N=1077)	TCGA-B6-A0IH-01	0.0701293	0.203903	0.337799	0.137091	0.108535	0.518877	6.6469
TCGA-BRCA(N=1077)	TCGA-E9-A5FK-01	0.172039	0.345742	0.347294	0.115553	0	0.648586	6.9097
TCGA-BRCA(N=1077)	TCGA-EW-A1PB-01	0	0.11728	0	0.518832	0	0.995605	4.4183
TCGA-BRCA(N=1077)	TCGA-BH-A0E9-01	0.07988	0.183891	0.291841	0.125617	0.0886695	0.54351	6.9422
TCGA-BRCA(N=1077)	TCGA-E9-A1NH-01	0.0894639	0.142876	0.200568	0.146156	0.0996009	0.511031	6.6165
TCGA-BRCA(N=1077)	TCGA-EW-A2FW-01	0.0230089	0.0480067	0.0127841	0.0274899	0	0.131289	6.6434
TCGA-BRCA(N=1077)	TCGA-A2-A04Y-01	0.0172141	0.103529	0.093508	0.0786365	0.0136156	0.375784	7.5061
TCGA-BRCA(N=1077)	TCGA-A7-A3IY-01	0	0	0.0187411	0.0980402	0	0.268879	4.9982
TCGA-BRCA(N=1077)	TCGA-AO-A0J8-01	0.0821929	0.17083	0.148779	0.112568	0.0230375	0.53846	6.3379
TCGA-BRCA(N=1077)	TCGA-A2-A4S0-01	0.061835	0.0613668	0.0977842	0.0692255	0.0417189	0.27731	7.5427
TCGA-BRCA(N=1077)	TCGA-MS-A51U-01	0.0446866	0.207201	0.14501	0.121474	0.0128537	0.460077	7.1043
TCGA-BRCA(N=1077)	TCGA-AO-A12E-01	0.0547612	0.139783	0.152111	0.145456	0.132888	0.464475	6.3756
TCGA-BRCA(N=1077)	TCGA-A2-A1G0-01	0.0879684	0.171529	0.238658	0.160516	0.0961565	0.542289	6.9889
TCGA-BRCA(N=1077)	TCGA-BH-A0DG-01	0.183101	0.178479	0.231465	0.121764	0.154631	0.56839	6.4268
TCGA-BRCA(N=1077)	TCGA-E2-A1IO-01	0.0621775	0.282724	0.342978	0.192094	0.193359	0.61894	5.6404
TCGA-BRCA(N=1077)	TCGA-D8-A1XZ-01	0.0960136	0.0792733	0.100069	0.11888	0.0398962	0.414801	7.0229
TCGA-BRCA(N=1077)	TCGA-AR-A0TY-01	0.0659553	0.079816	0.0480553	0.0247157	0	0.203285	5.9081
TCGA-BRCA(N=1077)	TCGA-A2-A0SW-01	0.122801	0.133105	0.163733	0.101158	0	0.394212	4.232
TCGA-BRCA(N=1077)	TCGA-D8-A1X6-01	0.0440743	0.0873477	0.0969124	0.122661	0.19713	0.385126	6.2056
TCGA-BRCA(N=1077)	TCGA-OL-A5DA-01	0.0287042	0.13532	0.100028	0.0714425	0	0.232509	4.6634
TCGA-BRCA(N=1077)	TCGA-A7-A5ZV-01	0	0.0884182	0.0676465	0.0594841	0.134922	0.526579	6.2629
TCGA-BRCA(N=1077)	TCGA-LL-A50Y-01	0.0909587	0.147832	0.0420033	0.0704584	0	0.391662	7.7708
TCGA-BRCA(N=1077)	TCGA-EW-A1OX-01	0.0525697	0.0236091	0.0906258	0.0255868	0	0.193282	5.5348
TCGA-BRCA(N=1077)	TCGA-BH-A0HW-01	0.00857152	0.0153207	0	0	0	0.000444248	8.4063
TCGA-BRCA(N=1077)	TCGA-AR-A1AM-01	0.0788923	0.192622	0.165053	0.121824	0.119254	0.535138	7.3252
TCGA-BRCA(N=1077)	TCGA-BH-A0BP-01	0.0326329	0.103313	0.139544	0.121127	0.1067	0.394834	4.7746
TCGA-BRCA(N=1077)	TCGA-4H-AAAK-01	0.0506057	0.148822	0.133693	0.123896	0.174371	0.386421	7.9873
TCGA-BRCA(N=1077)	TCGA-A2-A0CR-01	0.151364	0.508341	0.380186	0.187704	0	0.808174	7.3828
TCGA-BRCA(N=1077)	TCGA-BH-A5IZ-01	0	0.0307993	0.301993	0.205496	0	0.525676	4.6793
TCGA-BRCA(N=1077)	TCGA-AO-A03T-01	0.0225272	0	0.0394183	0	0	0.0496828	6.5521
TCGA-BRCA(N=1077)	TCGA-B6-A1KF-01	0	0	0.0423522	0.0657077	0.0282272	0.0988698	1.6281
TCGA-BRCA(N=1077)	TCGA-D8-A1Y3-01	0.0459763	0.0232737	0	0.0551272	0.027426	0.348612	3.7237
TCGA-BRCA(N=1077)	TCGA-LL-A441-01	0.732985	0.866702	0.0463015	0.313371	0.0148595	0.96796	6.6896
TCGA-BRCA(N=1077)	TCGA-A8-A0A2-01	0.129715	0.0710298	0.152667	0.0951773	0.0999933	0.361422	6.076
TCGA-BRCA(N=1077)	TCGA-E2-A576-01	0.0360722	0.000733807	0	0	0	0.0302694	8.8355
TCGA-BRCA(N=1077)	TCGA-GM-A3NW-01	0.00817223	0.0578527	0.0944712	0.0777965	0.148952	0.203401	7.1139
TCGA-BRCA(N=1077)	TCGA-B6-A1KC-01	0	0.00256388	0.0509004	0.0217203	0.0487209	0.0907689	5.9225
TCGA-BRCA(N=1077)	TCGA-AQ-A54O-01	0.0460243	0.0901659	0	0.018464	0	0.243288	-9.9658
TCGA-BRCA(N=1077)	TCGA-D8-A1JT-01	0	0	0.0978731	0.082735	0.062724	0.195012	7.4736
TCGA-BRCA(N=1077)	TCGA-A2-A04P-01	0.128835	0.102355	0	0.0561086	0	0.258034	6.7561
TCGA-BRCA(N=1077)	TCGA-BH-A18K-01	0.0400075	0.0967781	0.0771833	0.0688486	0.0333457	0.330541	8.0269
TCGA-BRCA(N=1077)	TCGA-E2-A56Z-01	0.0165741	0.0122365	0.0216219	0.0253176	0	0.0643805	7.2004
TCGA-BRCA(N=1077)	TCGA-A7-A13E-01	0.0104909	0.0667425	0.108651	0.0652286	0	0.192404	4.61708
TCGA-BRCA(N=1077)	TCGA-E2-A1LS-01	0	0	0	0.0523127	0	0	1.5854
TCGA-BRCA(N=1077)	TCGA-OL-A66N-01	0.0697896	0.150144	0.0868109	0.0570588	0.0171645	0.347595	7.183
TCGA-BRCA(N=1077)	TCGA-A2-A0CX-01	0.103692	0.0394622	0.144261	0.116068	0.0909707	0.522945	5.8724
TCGA-BRCA(N=1077)	TCGA-A1-A0SM-01	0.102442	0.122897	0.171056	0.124817	0.227427	0.399899	-3.6259
TCGA-BRCA(N=1077)	TCGA-A2-A0EM-01	0.101827	0.0652173	0.135835	0.0671721	0.0166334	0.411154	5.3541
TCGA-BRCA(N=1077)	TCGA-B6-A40B-01	0.047166	0.0930993	0.0299204	0.101224	0	0.323984	7.6862
TCGA-BRCA(N=1077)	TCGA-AQ-A04H-01	0	0.0805709	0.0955926	0.0939559	0.176934	0.251665	2.9655
TCGA-BRCA(N=1077)	TCGA-LL-A6FP-01	0.00157348	0	0	0	0	0	2.2693
TCGA-BRCA(N=1077)	TCGA-A2-A0T5-01	0.0366986	0.0670971	0.0458565	0.0479008	0	0.191039	5.1453
TCGA-BRCA(N=1077)	TCGA-AR-A24V-01	0	0.0557957	0.162616	0.223308	0.266084	0.591382	6.2359
TCGA-BRCA(N=1077)	TCGA-A7-A4SF-01	0.134265	0.126033	0.106355	0.0325453	0.0398369	0.337057	5.9773
TCGA-BRCA(N=1077)	TCGA-A2-A3XW-01	0.0149612	0.211809	0.00871033	0.0466854	0	0.622617	5.5892
TCGA-BRCA(N=1077)	TCGA-A1-A0SI-01	0.131507	0.208888	0.254691	0.226104	0.0800367	0.808981	6.0273
TCGA-BRCA(N=1077)	TCGA-B6-A0RQ-01	0.0278166	0.0540021	0.167875	0.0613213	0.0176206	0.277413	7.0122
TCGA-BRCA(N=1077)	TCGA-B6-A0RP-01	0.0384098	0.13313	0.183558	0.134948	0.105539	0.458969	4.5211
TCGA-BRCA(N=1077)	TCGA-BH-A0AW-01	0.209543	0.166196	0.291515	0.130188	0.0581248	0.733425	3.9118
TCGA-BRCA(N=1077)	TCGA-E9-A1N9-01	0.0470805	0.104942	0.170306	0.0960879	0.0514034	0.274488	4.2373
TCGA-BRCA(N=1077)	TCGA-BH-A0GZ-01	0.0367294	0.0583704	0.021248	0.0300997	0	0.207365	6.7281
TCGA-BRCA(N=1077)	TCGA-E2-A152-01	0.0928971	0.10004	0.23696	0.16277	0.188347	0.510993	5.9514
TCGA-BRCA(N=1077)	TCGA-BH-A0BF-01	0.0656646	0.286114	0.304399	0.257118	0.146508	0.72301	5.4549
TCGA-BRCA(N=1077)	TCGA-LL-A6FQ-01	0	0.0175555	0	0	0	0.107533	7.0663
TCGA-BRCA(N=1077)	TCGA-AC-A2QI-01	0.137585	0.21903	0.254488	0.17743	0.206447	0.66527	6.4914
TCGA-BRCA(N=1077)	TCGA-5L-AAT1-01	0.173907	0.231075	0.402979	0.21089	0.27743	0.687533	7.6741
TCGA-BRCA(N=1077)	TCGA-D8-A27K-01	0.127041	0.209931	0.243874	0.167298	0.117215	0.53532	7.3027
TCGA-BRCA(N=1077)	TCGA-BH-A0HX-01	0.0319917	0.0872034	0.109223	0.0758393	0.0272547	0.31897	5.0229
TCGA-BRCA(N=1077)	TCGA-BH-A8G0-01	0.253691	0.379464	0.235371	0.200759	0.323367	0.892491	7.4653
TCGA-BRCA(N=1077)	TCGA-A2-A0T6-01	0.124543	0.240834	0.370505	0.265851	0.244787	0.78121	6.2007
TCGA-BRCA(N=1077)	TCGA-E2-A15I-01	0.0875129	0.238698	0.355068	0.187554	0.120544	0.556725	8.633
TCGA-BRCA(N=1077)	TCGA-AN-A0FD-01	0	0.0716939	0	0.0602205	0.00149179	0.231193	4.9851
TCGA-BRCA(N=1077)	TCGA-AN-A0AK-01	0.0221047	0.0460287	0.00535965	0.0423336	0.00513161	0.220604	3.9242
TCGA-BRCA(N=1077)	TCGA-D8-A1JS-01	0.0280288	0.0389382	0.0193789	0.00485711	0	0.0548468	5.7942
TCGA-BRCA(N=1077)	TCGA-AO-A1KS-01	0.0329962	0.0940442	0.188919	0.0972867	0.185973	0.282386	8.6879
TCGA-BRCA(N=1077)	TCGA-AR-A24U-01	0.121996	0.244979	0.301299	0.2588	0.138342	0.757473	4.6531
TCGA-BRCA(N=1077)	TCGA-A8-A085-01	0.0319741	0.0616786	0.08276	0.0243498	0	0.162469	-9.9658
TCGA-BRCA(N=1077)	TCGA-A7-A56D-01	0.00573967	0.0705628	0	0.0346301	0	0.267917	7.6523
TCGA-BRCA(N=1077)	TCGA-BH-A0C3-01	0.0591785	0.263028	0.266946	0.144834	0.0967493	0.659324	6.9694
TCGA-BRCA(N=1077)	TCGA-AC-A62Y-01	0.0126621	0.122772	0.1123	0.158538	0.135134	0.567098	7.2709
TCGA-BRCA(N=1077)	TCGA-AO-A1KQ-01	0.00125671	0.0381953	0.226857	0.079379	0	0.259925	-3.816
TCGA-BRCA(N=1077)	TCGA-S3-AA0Z-01	0.0582666	0.168276	0.178129	0.231776	0.182673	0.701863	7.7105
TCGA-BRCA(N=1077)	TCGA-LL-A6FR-01	0	0.0783128	0.0222934	0.0325292	0	0.314343	5.3277
TCGA-BRCA(N=1077)	TCGA-E9-A1N3-01	0.0292719	0	0.0580381	0.0442676	0.000879538	0.108409	6.8827
TCGA-BRCA(N=1077)	TCGA-AO-A0J2-01	0.0315797	0.0376072	0.266543	0.153218	0	0.515314	6.2778
TCGA-BRCA(N=1077)	TCGA-A2-A0T2-01	0	0.0797049	0.120844	0.047037	0.0470806	0.323652	1.6234
TCGA-BRCA(N=1077)	TCGA-BH-A0B5-01	0.0426149	0.208006	0.229291	0.189448	0.093441	0.578294	8.0404
TCGA-BRCA(N=1077)	TCGA-LL-A9Q3-01	0.0922974	0.0664263	0.0334142	0.0523388	0.0308456	0.294126	6.3976
TCGA-BRCA(N=1077)	TCGA-BH-A18N-01	0.0569892	0.0844739	0.0704317	0.0730373	0.0574393	0.243675	4.2781
TCGA-BRCA(N=1077)	TCGA-B6-A0RO-01	0.0772712	0.0601124	0.0835778	0.0259649	0	0.250991	4.6871
TCGA-BRCA(N=1077)	TCGA-E9-A295-01	0.0280553	0.0633019	0.120041	0.0376117	0	0.273143	5.8273
TCGA-BRCA(N=1077)	TCGA-E2-A1IU-01	0.159637	0.105164	0.163876	0.097705	0.000227597	0.343287	6.0142
TCGA-BRCA(N=1077)	TCGA-E9-A1N5-01	0.0144054	0.221278	0.233727	0.178388	0.14324	0.598983	7.0074
TCGA-BRCA(N=1077)	TCGA-E2-A1IJ-01	0.0111709	0.235098	0.216656	0.193066	0.138014	0.572491	7.2278
TCGA-BRCA(N=1077)	TCGA-BH-A209-01	0.2189	0.279075	0.364931	0.239971	0	0.804365	5.5904
TCGA-BRCA(N=1077)	TCGA-C8-A26W-01	0.101078	0.184591	0.204818	0.158537	0.0822591	0.561022	7.4564
TCGA-BRCA(N=1077)	TCGA-E2-A1AZ-01	0.00505138	0.328854	0.198215	0.214276	0.120399	0.839631	5.3817
TCGA-BRCA(N=1077)	TCGA-AN-A0FK-01	0.0667104	0.0623916	0.0582234	0.0346342	0	0.204726	5.7112
TCGA-BRCA(N=1077)	TCGA-D8-A1XO-01	0.0669871	0.123758	0.24668	0.192152	0.133093	0.651266	5.9369
TCGA-BRCA(N=1077)	TCGA-D8-A27G-01	0.0772587	0.141659	0.27881	0.154353	0.0982269	0.60596	4.4223
TCGA-BRCA(N=1077)	TCGA-AR-A0TT-01	0.354808	0.436948	0.236275	0.282467	0.156882	1.12146	7.5024
TCGA-BRCA(N=1077)	TCGA-A8-A0A4-01	0.0679483	0.115203	0.146914	0.0520952	0.0501462	0.34845	6.4861
TCGA-BRCA(N=1077)	TCGA-BH-A0DQ-01	0.0163835	0.125509	0.124608	0.102514	0.102123	0.471497	6.2298
TCGA-BRCA(N=1077)	TCGA-GI-A2C9-01	0.0769385	0.155602	0.0899794	0.166569	0.0253815	0.60141	6.1522
TCGA-BRCA(N=1077)	TCGA-A7-A3IZ-01	0.0233437	0.0218412	0.0834265	0.0818592	0.209782	0.127271	7.573
TCGA-BRCA(N=1077)	TCGA-AO-A12D-01	0.143253	0.180316	0.14533	0.136608	0.0128598	0.501321	7.1408
TCGA-BRCA(N=1077)	TCGA-EW-A1PC-01	0.0293584	0.094026	0	0.0491636	0	0.236495	6.8609
TCGA-BRCA(N=1077)	TCGA-E2-A1LA-01	0.0368468	0.0792867	0.213426	0.145188	0	0.490322	6.6084
TCGA-BRCA(N=1077)	TCGA-D8-A143-01	0.155708	0.0570809	0.111454	0.130892	0	0.445487	4.5034
TCGA-BRCA(N=1077)	TCGA-B6-A0I5-01	0.050662	0.0552813	0	0	0	0.118804	6.0052
TCGA-BRCA(N=1077)	TCGA-AR-A24R-01	0.0575373	0.130339	0.154668	0.10375	0	0.478357	6.8647
TCGA-BRCA(N=1077)	TCGA-A8-A07Z-01	0.0273948	0.155207	0.0381404	0.0624448	0	0.458066	5.5072
TCGA-BRCA(N=1077)	TCGA-A2-A0YF-01	0.124466	0.0535879	0.204426	0.160006	0.233396	0.463519	6.8739
TCGA-BRCA(N=1077)	TCGA-BH-A0DS-01	0.0273205	0.0974978	0.0977361	0.0916557	0.0522135	0.385895	6.9602
TCGA-BRCA(N=1077)	TCGA-E9-A1R5-01	0.0188322	0.125692	0.0104922	0.0527587	0.0062398	0.241367	4.5904
TCGA-BRCA(N=1077)	TCGA-E2-A159-01	0.1369	0.160087	0.466152	0.253947	0.12876	0.93985	6.1538
TCGA-BRCA(N=1077)	TCGA-A8-A0A7-01	0.245188	0.249159	0.561827	0.234078	0.142065	0.897192	5.291
TCGA-BRCA(N=1077)	TCGA-B6-A0X5-01	0.132569	0.0802172	0.0803713	0.0159181	0	0.329564	6.8437
TCGA-BRCA(N=1077)	TCGA-B6-A0RE-01	0	0.124236	0.049764	0.127679	0.000343226	0.523036	3.0038
TCGA-BRCA(N=1077)	TCGA-A2-A0CY-01	0.0615841	0.00696448	0	0.00703309	0	0.03472	2.7444
TCGA-BRCA(N=1077)	TCGA-JL-A3YX-01	0.0292225	0.0536172	0	0.010789	0	0.0957413	7.4015
TCGA-BRCA(N=1077)	TCGA-AC-A3QP-01	0.0265377	0.0913564	0.0848755	0.0929595	0.087225	0.405966	5.2709
TCGA-BRCA(N=1077)	TCGA-EW-A1PH-01	0.0469608	0.0554199	0.165201	0.0994521	0.0491365	0.451102	2.8661
TCGA-BRCA(N=1077)	TCGA-BH-A0DH-01	0.129894	0.0694232	0.0922253	0.043485	0.00818012	0.292086	5.6416
TCGA-BRCA(N=1077)	TCGA-LL-A440-01	0	0.33644	0.184385	0.231408	0.412155	1.12525	7.481
TCGA-BRCA(N=1077)	TCGA-E9-A22H-01	0.0748129	0.0987969	0.200666	0.132436	0.10008	0.330808	6.9535
TCGA-BRCA(N=1077)	TCGA-E2-A155-01	0.0397236	0.00668788	0.133667	0.0643424	0.197463	0.129647	2.651
TCGA-BRCA(N=1077)	TCGA-B6-A0X1-01	0.132132	0.158053	0.193799	0.323479	0	0.785865	7.2444
TCGA-BRCA(N=1077)	TCGA-A8-A07U-01	0.165719	0.247049	0.134224	0.242039	0	0.73413	4.2119
TCGA-BRCA(N=1077)	TCGA-A1-A0SP-01	0.0969985	0.107387	0.0630151	0.152372	0	0.605324	2.6418
TCGA-BRCA(N=1077)	TCGA-S3-A6ZH-01	0.0573086	0.0946391	0.038121	0.0465553	0.0017016	0.33145	3.4156
TCGA-BRCA(N=1077)	TCGA-A2-A3XU-01	0	0	0.00899775	0	0	0.126798	6.3318
TCGA-BRCA(N=1077)	TCGA-AC-A3TM-01	0.0157628	0.0831694	0.048661	0.0213519	0	0.206678	8.022
TCGA-BRCA(N=1077)	TCGA-A8-A07F-01	0.179601	0.161298	0.204314	0.148409	0.168167	0.66052	6.3782
TCGA-BRCA(N=1077)	TCGA-E2-A1LB-01	0.134798	0	0.163017	0.0798953	0.0441225	0.538025	6.4007
TCGA-BRCA(N=1077)	TCGA-BH-A0AV-01	0.000276097	0.103716	0.314655	0.231284	0.15758	0.632564	4.8605
TCGA-BRCA(N=1077)	TCGA-EW-A2FR-01	0.0532398	0.152868	0.187021	0.188974	0.156218	0.680379	5.0747
TCGA-BRCA(N=1077)	TCGA-A2-A3XY-01	0	0.344275	0.102412	0.242399	0.000469969	0.714481	6.6297
TCGA-BRCA(N=1077)	TCGA-AO-A12C-01	0.0217113	0.0666286	0.0572838	0.0623633	0.0559549	0.210983	7.645
TCGA-BRCA(N=1077)	TCGA-EW-A3E8-01	0.119574	0.347156	0.134539	0.172515	0.00608725	0.602912	8.303
TCGA-BRCA(N=1077)	TCGA-A8-A09N-01	0.149906	0.0892185	0.157423	0.0619973	0	0.370825	7.1051
TCGA-BRCA(N=1077)	TCGA-A2-A0SU-01	0.0415015	0.0916997	0.112914	0.06252	0.015034	0.314018	4.2434
TCGA-BRCA(N=1077)	TCGA-A8-A08A-01	0.176503	0.123303	0.092598	0.0823044	0.0662951	0.56792	5.6685
TCGA-BRCA(N=1077)	TCGA-AO-A12H-01	0.0129765	0.0484637	0.0488544	0.0408071	0.0162642	0.169678	6.0097
TCGA-BRCA(N=1077)	TCGA-BH-A0DI-01	0.0595168	0.136177	0.285302	0.16449	0.147608	0.631271	5.8682
TCGA-BRCA(N=1077)	TCGA-E9-A229-01	0.0626815	0.223828	0.17991	0.218313	0.256102	0.689482	8.2128
TCGA-BRCA(N=1077)	TCGA-A2-A04N-01	0.081378	0.087723	0.113456	0.0715706	0.0881359	0.317473	6.8359
TCGA-BRCA(N=1077)	TCGA-B6-A0RM-01	0.0253584	0.0538427	0.0216862	0.0141707	0.0215131	0.0906598	7.1514
TCGA-BRCA(N=1077)	TCGA-BH-A0E0-01	0.134841	0.0509933	0.0683083	0	0	0.365676	6.0239
TCGA-BRCA(N=1077)	TCGA-A2-A0YE-01	0.0439673	0.0717365	0.213362	0.0971603	0.121654	0.388058	2.874
TCGA-BRCA(N=1077)	TCGA-AQ-A0Y5-01	0	0.0500927	0.149624	0.101527	0.130992	0.410652	5.9009
TCGA-BRCA(N=1077)	TCGA-A2-A0D3-01	0.0987149	0.10629	0.146657	0.0675107	0	0.272585	5.9324
TCGA-BRCA(N=1077)	TCGA-5L-AAT0-01	0.103392	0.19678	0.142206	0.120942	0.0866609	0.543603	7.9064
TCGA-BRCA(N=1077)	TCGA-BH-A1EX-01	0.0256011	0.159177	0.184941	0.191102	0.204786	0.569586	7.1859
TCGA-BRCA(N=1077)	TCGA-A7-A0CG-01	0.10526	0.182831	0.309055	0.13817	0.10673	0.50086	5.4179
TCGA-BRCA(N=1077)	TCGA-GM-A2DN-01	0.116016	0.237646	0.253014	0.205521	0	0.649057	6.7176
TCGA-BRCA(N=1077)	TCGA-BH-A0BO-01	0	0.222323	0.115691	0.389782	0.16694	0.722125	6.8632
TCGA-BRCA(N=1077)	TCGA-A8-A06T-01	0.0354129	0.0973121	0.096342	0.0856541	0	0.254155	7.4349
TCGA-BRCA(N=1077)	TCGA-C8-A278-01	0.221539	0.0772733	0.188435	0.129198	0.0963892	0.69181	6.5725
TCGA-BRCA(N=1077)	TCGA-D8-A1Y2-01	0.0838682	0.101244	0.305624	0.273471	0.315733	0.947076	6.6394
TCGA-BRCA(N=1077)	TCGA-AN-A0AR-01	0.0309021	0	0.0176823	0.0267743	0	0.150772	6.0932
TCGA-BRCA(N=1077)	TCGA-A8-A06P-01	0.11566	0.0926112	0.138321	0.0865495	0.12208	0.496192	5.4081
TCGA-BRCA(N=1077)	TCGA-E9-A1NA-01	0.0805336	0.138529	0.11325	0.18133	0.229388	0.525158	6.4983
TCGA-BRCA(N=1077)	TCGA-AR-A0TQ-01	0.0887669	0.231104	0.242492	0.144294	0.0429537	0.555797	6.6048
TCGA-BRCA(N=1077)	TCGA-D8-A142-01	0.103068	0.112539	0.202162	0.126629	0.0859827	0.636403	6.1447
TCGA-BRCA(N=1077)	TCGA-LD-A9QF-01	0.118991	0.345874	0.272417	0.273852	0.0841212	1.0773	6.2597
TCGA-BRCA(N=1077)	TCGA-V7-A7HQ-01	0.0176236	0.0416083	0	0.00145872	0	0.163392	8.4027
TCGA-BRCA(N=1077)	TCGA-BH-A0DT-01	0.101271	0.172054	0.218391	0.113907	0.0152842	0.562085	6.3614
TCGA-BRCA(N=1077)	TCGA-BH-A0DX-01	0.0357969	0.175339	0.245787	0.14735	0.291366	0.881071	4.8197
TCGA-BRCA(N=1077)	TCGA-B6-A0RU-01	0.0520559	0.0873909	0.133746	0.066959	0.0474937	0.341328	5.2028
TCGA-BRCA(N=1077)	TCGA-BH-A18U-01	0.044366	0.0191625	0.03128	0.0719019	0.125866	0.274996	6.7663
TCGA-BRCA(N=1077)	TCGA-EW-A1J6-01	0	0.0300008	0.0328371	0.0191716	0	0.0766342	4.3597
TCGA-BRCA(N=1077)	TCGA-E2-A106-01	0.0775624	0.0728133	0.0391711	0.0272641	0	0.209875	6.3201
TCGA-BRCA(N=1077)	TCGA-AC-A8OR-01	0.00708932	0.106859	0.0157463	0.0605891	0.0507082	0.275728	6.2157
TCGA-BRCA(N=1077)	TCGA-OL-A5RV-01	0.0959211	0.193417	0.148382	0.10081	0.0622086	0.421683	8.3382
TCGA-BRCA(N=1077)	TCGA-E2-A1BC-01	0.0798665	0.108344	0.256634	0.110526	0.16478	0.337863	7.5026
TCGA-BRCA(N=1077)	TCGA-AN-A0XU-01	0.020478	0.109943	0.276963	0.185502	0.12643	0.563852	4.0601
TCGA-BRCA(N=1077)	TCGA-C8-A1HE-01	0.0594487	0.09419	0.125511	0.079984	0.0772835	0.238449	7.6024
TCGA-BRCA(N=1077)	TCGA-BH-A0W7-01	0.0795903	0.213306	0.295328	0.195001	0.0517829	0.626032	7.0549
TCGA-BRCA(N=1077)	TCGA-E2-A15C-01	0.0991972	0.133146	0.13369	0.0993699	0.0458138	0.289948	7.1586
TCGA-BRCA(N=1077)	TCGA-A7-A425-01	0.0956129	0.223619	0.00970491	0.120957	0.115224	0.584414	7.9483
TCGA-BRCA(N=1077)	TCGA-AR-A0U3-01	0.116164	0.0993406	0.0925415	0.076163	0.020869	0.328104	6.9888
TCGA-BRCA(N=1077)	TCGA-BH-A0DK-01	0.0858333	0.217134	0.254651	0.160248	0	0.521834	3.1701
TCGA-BRCA(N=1077)	TCGA-A2-A04R-01	0.00816616	0.00307245	0.0859636	0.0280322	0	0.121211	6.7031
TCGA-BRCA(N=1077)	TCGA-HN-A2NL-01	0.0730494	0.0746321	0.0362239	0.047023	0	0.196488	7.7138
TCGA-BRCA(N=1077)	TCGA-D8-A1XU-01	0.0912162	0.0553472	0.133812	0.0946907	0.0461233	0.418959	7.0785
TCGA-BRCA(N=1077)	TCGA-PL-A8LX-01	0	0.0761934	0	0.0335332	0.155237	0.153034	7.2612
TCGA-BRCA(N=1077)	TCGA-BH-A1EO-01	0.0953238	0.23792	0.257333	0.219963	0.480504	0.783535	5.7687
TCGA-BRCA(N=1077)	TCGA-B6-A0IN-01	0.0749874	0.0768914	0.0365809	0.0272678	0.0104091	0.317083	3.3535
TCGA-BRCA(N=1077)	TCGA-A2-A3KC-01	0.198559	0.244472	0.278109	0.135288	0.155864	0.723424	7.3151
TCGA-BRCA(N=1077)	TCGA-AN-A0FF-01	0.084644	0.212019	0.113166	0.125487	0.114592	0.551848	6.9821
TCGA-BRCA(N=1077)	TCGA-A8-A097-01	0.0458078	0.0968425	0.123644	0.131632	0.118557	0.467311	7.2047
TCGA-BRCA(N=1077)	TCGA-B6-A0IP-01	0.141771	0.119289	0.120801	0.0677051	0.00167717	0.295079	7.2388
TCGA-BRCA(N=1077)	TCGA-A2-A04X-01	0.0799982	0.146359	0.134618	0.136805	0	0.335084	6.6004
TCGA-BRCA(N=1077)	TCGA-B6-A408-01	0.0276839	0.234467	0.00145637	0.123407	0.0637913	0.389786	8.0749
TCGA-BRCA(N=1077)	TCGA-AC-A3BB-01	0.171096	0.289708	0.286221	0.161571	0.0488131	0.844978	6.6897
TCGA-BRCA(N=1077)	TCGA-C8-A12Z-01	0.09031	0.0106358	0.0621619	0.0441197	0	0.135553	4.3463
TCGA-BRCA(N=1077)	TCGA-A8-A082-01	0.0744319	0.0611655	0.278596	0.101317	0.129556	0.442205	6.276
TCGA-BRCA(N=1077)	TCGA-3C-AALJ-01	0.103193	0.223135	0.0535914	0.081677	0	0.520173	8.4444
TCGA-BRCA(N=1077)	TCGA-E9-A22D-01	0	0.0445307	1.04817	0.325902	0.0399834	0.881728	6.1857
TCGA-BRCA(N=1077)	TCGA-E2-A1LE-01	0.0681633	0.181002	0.220142	0.143412	0.0633192	0.593963	4.2503
TCGA-BRCA(N=1077)	TCGA-B6-A0WS-01	0.112152	0.257767	0.284644	0.180853	0.0120628	0.68274	6.0529
TCGA-BRCA(N=1077)	TCGA-AR-A2LK-01	0.0559071	0.11857	0.0619193	0.0973236	0.123589	0.419655	6.7542
TCGA-BRCA(N=1077)	TCGA-C8-A138-01	0.00773604	0.103347	0.269725	0.110354	0	0.500084	7.2473
TCGA-BRCA(N=1077)	TCGA-A8-A07G-01	0.0723429	0.0908224	0.165789	0.0970503	0.107478	0.448096	3.5547
TCGA-BRCA(N=1077)	TCGA-E2-A2P6-01	0.0346303	0.0962082	0.0332384	0.0494446	0	0.320067	8.413
TCGA-BRCA(N=1077)	TCGA-BH-A0B7-01	0.158643	0.266311	0.401025	0.221982	0.101433	0.796861	5.4871
TCGA-BRCA(N=1077)	TCGA-A2-A0EX-01	0.0960674	0.0789031	0.0744715	0.0370566	0.0151012	0.30223	2.9186
TCGA-BRCA(N=1077)	TCGA-D8-A1XR-01	0.0480694	0.0686135	0.0730763	0.0618727	0.0965527	0.218588	7.2987
TCGA-BRCA(N=1077)	TCGA-AC-A8OQ-01	0.154156	0.268095	0	0.119911	0	0.503534	6.0989
TCGA-BRCA(N=1077)	TCGA-BH-A18P-01	0.169678	0.100631	0.258673	0.135302	0.0278616	0.477169	6.786
TCGA-BRCA(N=1077)	TCGA-E9-A22E-01	0.0108966	0.126261	0.187171	0.142477	0.133415	0.524386	5.8555
TCGA-BRCA(N=1077)	TCGA-BH-A0B3-01	0.0814389	0.216076	0	0.193383	0	0.626914	3.1491
TCGA-BRCA(N=1077)	TCGA-E2-A15O-01	0.0195912	0.104771	0	0.0467558	0	0.201254	7.7312
TCGA-BRCA(N=1077)	TCGA-OL-A97C-01	0	0.128144	0.341247	0.11711	0.0893031	0.557004	8.1097
TCGA-BRCA(N=1077)	TCGA-A2-A25D-01	0.0926882	0.147669	0.186526	0.104811	0	0.44248	4.6189
TCGA-BRCA(N=1077)	TCGA-BH-A18G-01	0	0	0.014221	0.118859	0.0979665	0.139785	4.66
TCGA-BRCA(N=1077)	TCGA-B6-A0IA-01	0	0.0201705	0.00568541	0	0	0.0563826	4.9079
TCGA-BRCA(N=1077)	TCGA-5T-A9QA-01	0.078527	0.032291	0.00390325	0.0306551	0	0.117373	6.3646
TCGA-BRCA(N=1077)	TCGA-AN-A0XT-01	0.0227063	0.0962551	0.0947696	0.0471993	0	0.209085	4.17
TCGA-BRCA(N=1077)	TCGA-A2-A0YK-01	0.279155	0.435544	0.595581	0.311924	0.127091	1.03246	6.6938
TCGA-BRCA(N=1077)	TCGA-A8-A09K-01	0.0819406	0.112777	0.194215	0.0788114	0.0219766	0.31684	7.6077
TCGA-BRCA(N=1077)	TCGA-A2-A1FV-01	0	0.0124083	0.0791722	0.0457186	0.0460771	0.0904678	7.9514
TCGA-CESC(N=291)	TCGA-IR-A3L7-01	0.0648278	0.0950008	0.145968	0.0737767	0.0326927	0.40328	7.28
TCGA-CESC(N=291)	TCGA-EA-A44S-01	0.0624753	0.128176	0.182415	0.101406	0.0557213	0.497789	8.2016
TCGA-CESC(N=291)	TCGA-C5-A1MF-01	0.118397	0.0950725	0.148033	0.0768793	0.026357	0.418006	6.7554
TCGA-CESC(N=291)	TCGA-ZJ-A8QQ-01	0.0397938	0.121838	0.101142	0.132458	0	0.459562	7.6685
TCGA-CESC(N=291)	TCGA-EX-A3L1-01	0.0641784	0.127348	0.136671	0.208946	0.0559264	0.569554	2.5087
TCGA-CESC(N=291)	TCGA-VS-A8EG-01	0.0892424	0.111711	0.162535	0.0969154	0.0258682	0.44902	6.6751
TCGA-CESC(N=291)	TCGA-JW-A5VI-01	0.0954581	0.166389	0.190487	0.111878	0.0762597	0.491264	4.2914
TCGA-CESC(N=291)	TCGA-EA-A5FO-01	0.0919772	0.0770107	0.1436	0.0817872	0.0104385	0.406563	7.6401
TCGA-CESC(N=291)	TCGA-JX-A3Q8-01	0.069115	0.14035	0.202383	0.093434	0.0699861	0.469194	3.6804
TCGA-CESC(N=291)	TCGA-UC-A7PG-01	0.0526776	0.118083	0.132054	0.103773	0.000527103	0.4371	6.194
TCGA-CESC(N=291)	TCGA-EA-A97N-01	0.0537664	0.159298	0.112683	0.124174	0.00880727	0.526281	4.784
TCGA-CESC(N=291)	TCGA-C5-A8YR-01	0.15132	0.0328588	0.443507	0.103093	0.125698	0.655353	7.3405
TCGA-CESC(N=291)	TCGA-FU-A40J-01	0.0860487	0.127968	0.204565	0.131033	0.0319132	0.459289	8.9546
TCGA-CESC(N=291)	TCGA-VS-A9V5-01	0.0798349	0.111254	0.123979	0.0797191	0.0495831	0.425015	8.1149
TCGA-CESC(N=291)	TCGA-FU-A3EO-01	0.0783108	0.10077	0.128514	0.0706354	0.0329473	0.455208	6.32
TCGA-CESC(N=291)	TCGA-VS-A8Q9-01	0.0638845	0.135071	0.116414	0.0871804	0.00952373	0.401561	8.3515
TCGA-CESC(N=291)	TCGA-EA-A1QS-01	0.0724559	0.133107	0.180541	0.111074	0.15107	0.509273	7.1489
TCGA-CESC(N=291)	TCGA-Q1-A73Q-01	0.0711637	0.123688	0.139378	0.113804	0	0.454767	7.8562
TCGA-CESC(N=291)	TCGA-VS-A9UU-01	0.0765191	0.0957235	0.131489	0.0984598	0	0.433541	8.0607
TCGA-CESC(N=291)	TCGA-C5-A2LX-01	0.24359	0.318489	0.135373	0.11601	0.0196904	0.646871	5.9912
TCGA-CESC(N=291)	TCGA-C5-A1M8-01	0.0537131	0.100497	0.115892	0.0747022	0.0364692	0.414296	2.9109
TCGA-CESC(N=291)	TCGA-C5-A7CJ-01	0.110057	0.155718	0.261547	0.162774	0.0832731	0.571972	5.5503
TCGA-CESC(N=291)	TCGA-VS-A9UY-01	0.0368595	0.172871	0.126879	0.204557	0	0.515565	7.0495
TCGA-CESC(N=291)	TCGA-EA-A5O9-01	0.0801764	0.101681	0.100813	0.134797	0	0.457599	6.0892
TCGA-CESC(N=291)	TCGA-Q1-A73P-01	0.0939994	0.116101	0.198657	0.115839	0.0643526	0.444688	7.2022
TCGA-CESC(N=291)	TCGA-C5-A8XK-01	0.0776223	0.0951999	0.138929	0.102253	0.0494	0.455013	3.1344
TCGA-CESC(N=291)	TCGA-C5-A2M2-01	0.102978	0.0601703	0.180761	0.148504	0.0335589	0.348702	7.9258
TCGA-CESC(N=291)	TCGA-C5-A7CM-01	0.0938374	0.0665546	0.170024	0.0785575	0.0263249	0.391301	7.7858
TCGA-CESC(N=291)	TCGA-VS-A9V2-01	0.115958	0.195328	0.156382	0.140589	0.0305897	0.557621	7.4882
TCGA-CESC(N=291)	TCGA-VS-A94Y-01	0.113898	0.235664	0	0.145814	0	0.512251	3.4411
TCGA-CESC(N=291)	TCGA-C5-A8ZZ-01	0.0589064	0.125698	0.127621	0.102679	0.0308849	0.438886	7.3335
TCGA-CESC(N=291)	TCGA-Q1-A6DT-01	0.0688963	0.122517	0.107549	0.0799124	0.0273614	0.43919	8.6604
TCGA-CESC(N=291)	TCGA-VS-A9UQ-01	0.0959271	0.144663	0.151813	0.0881103	0.0632084	0.479149	7.5097
TCGA-CESC(N=291)	TCGA-VS-A9UV-01	0.08533	0.0899674	0.136985	0.0894468	0.00450369	0.436484	7.1263
TCGA-CESC(N=291)	TCGA-EX-A69L-01	0.137507	0.242297	0.171338	0.209389	0.110934	0.632657	6.7424
TCGA-CESC(N=291)	TCGA-Q1-A73O-01	0.0353611	0.162544	0.193685	0.153007	0	0.500564	7.7565
TCGA-CESC(N=291)	TCGA-VS-A8QC-01	0.0858538	0.107999	0.148098	0.0823719	0.0216535	0.464242	6.4459
TCGA-CESC(N=291)	TCGA-EA-A5ZE-01	0.156143	0.151432	0.208471	0.13098	0.174787	0.570477	6.691
TCGA-CESC(N=291)	TCGA-JX-A5QV-01	0.0562407	0.110082	0.164411	0.125074	0.0239565	0.495318	8.7481
TCGA-CESC(N=291)	TCGA-EK-A2GZ-01	0.110972	0.0757734	0.207112	0.0915432	0.0178765	0.481548	1.1706
TCGA-CESC(N=291)	TCGA-EA-A1QT-01	0.0677265	0.145931	0.104702	0.131423	0.0293589	0.416546	6.7921
TCGA-CESC(N=291)	TCGA-C5-A901-01	0.0678457	0.0874371	0.192712	0.11045	0.0553706	0.469541	5.6369
TCGA-CESC(N=291)	TCGA-C5-A1M9-01	0.0901649	0.0869754	0.150827	0.0938446	0.0243196	0.466268	6.1813
TCGA-CESC(N=291)	TCGA-DS-A1O9-01	0.0785064	0.156903	0.191537	0.184631	0.140947	0.574617	5.9047
TCGA-CESC(N=291)	TCGA-EA-A50E-01	0.0695548	0.0895853	0.156763	0.0971022	0.0810559	0.451647	5.2646
TCGA-CESC(N=291)	TCGA-EA-A556-01	0.0530975	0.159737	0.074601	0.107424	0.019433	0.420633	8.0473
TCGA-CESC(N=291)	TCGA-VS-A9V3-01	0.0898962	0.219578	0.13728	0.19022	0	0.598465	7.2678
TCGA-CESC(N=291)	TCGA-VS-A8QA-01	0.139915	0.157939	0.145933	0.131349	0.0337362	0.495198	8.5036
TCGA-CESC(N=291)	TCGA-EX-A1H5-01	0.102212	0.108898	0.148424	0.0937585	0.0283574	0.420517	7.6979
TCGA-CESC(N=291)	TCGA-VS-A9UH-01	0.157131	0.23701	0.210401	0.195148	0.109127	0.746099	6.8464
TCGA-CESC(N=291)	TCGA-JX-A3PZ-01	0.121517	0.233881	0.04924	0.099101	0	0.699719	6.3342
TCGA-CESC(N=291)	TCGA-C5-A8XJ-01	0.105871	0.153409	0.203346	0.11126	0.0884	0.511895	8.7046
TCGA-CESC(N=291)	TCGA-EX-A8YF-01	0.132127	0.165514	0.232947	0.147273	0.027102	0.506517	7.3613
TCGA-CESC(N=291)	TCGA-ZJ-A8QR-01	0.0553038	0.125013	0.129106	0.137975	0.0557532	0.43383	6.356
TCGA-CESC(N=291)	TCGA-C5-A7UI-01	0.109989	0.161216	0.176781	0.111456	0.00301733	0.469492	7.9318
TCGA-CESC(N=291)	TCGA-IR-A3LB-01	0.0602175	0.117687	0.157129	0.104368	0.0449537	0.422052	6.0837
TCGA-CESC(N=291)	TCGA-EK-A2PI-01	0.0552414	0.0877011	0.131248	0.0753531	0.0420821	0.400315	8.1851
TCGA-CESC(N=291)	TCGA-HM-A6W2-01	0.0623604	0.118641	0.132851	0.063728	0.1875	0.387006	8.3897
TCGA-CESC(N=291)	TCGA-EK-A2RA-01	0.0895737	0.191734	0.168537	0.176457	0	0.539014	9.056
TCGA-CESC(N=291)	TCGA-IR-A3LF-01	0.093073	0.198274	0.150881	0.0981701	0.0131027	0.503683	8.6619
TCGA-CESC(N=291)	TCGA-VS-A8QF-01	0.122125	0.138894	0.138157	0.0996527	0.0675169	0.500436	6.3858
TCGA-CESC(N=291)	TCGA-VS-AA62-01	0.13088	0.247779	0.240802	0.190401	0.0135408	0.693299	7.0678
TCGA-CESC(N=291)	TCGA-DS-A5RQ-01	0.0788317	0.128153	0.113	0.134355	0.0250032	0.519168	6.2048
TCGA-CESC(N=291)	TCGA-BI-A20A-01	0.129896	0.197134	0.145886	0.137738	0.095533	0.551298	7.576
TCGA-CESC(N=291)	TCGA-C5-A1BJ-01	0.0960232	0.242687	0.150524	0.175817	0.0129445	0.497885	7.0036
TCGA-CESC(N=291)	TCGA-EA-A3HU-01	0.138813	0.134638	0.663697	0.187236	0.0774496	0.671606	5.8291
TCGA-CESC(N=291)	TCGA-EK-A2RM-01	0.0708965	0.106801	0.0709996	0.119003	0.0436019	0.556497	8.174
TCGA-CESC(N=291)	TCGA-DG-A2KK-01	0.0785315	0.104353	0.169982	0.103823	0.0557913	0.442603	7.3752
TCGA-CESC(N=291)	TCGA-C5-A1MI-01	0.0985072	0.189163	0.206298	0.112799	0.0458089	0.553263	7.8108
TCGA-CESC(N=291)	TCGA-GH-A9DA-01	0.0766484	0.123732	0.160668	0.130901	0.0112548	0.528509	6.9824
TCGA-CESC(N=291)	TCGA-VS-A9U6-01	0.113019	0.169028	0.189398	0.138654	0.0814217	0.572573	4.4483
TCGA-CESC(N=291)	TCGA-JW-A852-01	0.101979	0.112018	0.10197	0.0759246	0.0675472	0.431597	7.188
TCGA-CESC(N=291)	TCGA-FU-A5XV-01	0.106049	0.0905445	0.183103	0.113999	0.0650662	0.438223	3.1733
TCGA-CESC(N=291)	TCGA-EK-A2RB-01	0.0587326	0.075272	0.176399	0.0851954	0.000848059	0.417579	8.1283
TCGA-CESC(N=291)	TCGA-C5-A1MJ-01	0.0889871	0.105762	0.156265	0.101141	0.0717475	0.498346	7.6991
TCGA-CESC(N=291)	TCGA-MY-A5BE-01	0.282915	0.289123	0.673174	0.176817	0.165849	0.724875	7.1509
TCGA-CESC(N=291)	TCGA-C5-A1BE-01	0.046765	0.141216	0.10075	0.16986	0	0.469964	8.0045
TCGA-CESC(N=291)	TCGA-EA-A3QD-01	0.203603	0.344398	0.249067	0.150725	0.0884697	0.713795	7.6784
TCGA-CESC(N=291)	TCGA-LP-A7HU-01	0.0859337	0.146232	0.153063	0.10479	0.0435778	0.456368	8.1619
TCGA-CESC(N=291)	TCGA-2W-A8YY-01	0.102942	0.10757	0.159497	0.0863718	0.0584467	0.500544	7.4487
TCGA-CESC(N=291)	TCGA-C5-A1MN-01	0.0561636	0.121893	0.114	0.143951	0.0240788	0.506217	5.7874
TCGA-CESC(N=291)	TCGA-EK-A2PK-01	0.202402	0.119658	0.506004	0.103426	0.0463084	0.577667	6.5895
TCGA-CESC(N=291)	TCGA-EA-A410-01	0.0637735	0.0551598	0.325254	0.0837407	0.0779829	0.447626	6.8551
TCGA-CESC(N=291)	TCGA-VS-A952-01	0.137951	0.110207	0.157147	0.0805192	0	0.506446	8.7525
TCGA-CESC(N=291)	TCGA-EK-A2IP-01	0.0714585	0.0999261	0.141954	0.0796349	0	0.433266	8.868
TCGA-CESC(N=291)	TCGA-EK-A2PG-01	0.0688228	0.0760859	0.131944	0.0599111	0.0471992	0.379066	8.1948
TCGA-CESC(N=291)	TCGA-FU-A3YQ-01	0.135143	0.149927	0.190759	0.158594	0.0574204	0.5542	5.1281
TCGA-CESC(N=291)	TCGA-UC-A7PI-01	0.0772275	0.107873	0.150225	0.0999098	0.0400102	0.42646	8.1745
TCGA-CESC(N=291)	TCGA-DS-A1OB-01	0.0570767	0.0964755	0.154472	0.131216	0.0233678	0.503931	5.9244
TCGA-CESC(N=291)	TCGA-EK-A2R7-01	0.13788	0.126497	0.192836	0.092685	0.105493	0.436421	7.5665
TCGA-CESC(N=291)	TCGA-JW-AAVH-01	0.100852	0.131181	0.144671	0.0922894	0.0687296	0.390099	7.6707
TCGA-CESC(N=291)	TCGA-JW-A5VJ-01	0.065025	0.129936	0.106421	0.0797548	0.0150522	0.452045	7.6644
TCGA-CESC(N=291)	TCGA-C5-A7UH-01	0.0796024	0.119895	0.166578	0.0934579	0.0501187	0.452553	6.0186
TCGA-CESC(N=291)	TCGA-EA-A6QX-01	0.102747	0.176432	0.129556	0.201802	0.0110995	0.515027	7.4644
TCGA-CESC(N=291)	TCGA-MA-AA3Z-01	0.0668046	0.196275	0.268123	0.18354	0.0173464	0.549133	6.4019
TCGA-CESC(N=291)	TCGA-C5-A1MP-01	0.164677	0.18137	0.202502	0.122243	0.169011	0.692433	7.3846
TCGA-CESC(N=291)	TCGA-VS-A9UR-01	0.129347	0.154623	0.126486	0.0946889	0.0227795	0.486622	7.8651
TCGA-CESC(N=291)	TCGA-EK-A3GN-01	0.059925	0.0891732	0.118617	0.0751888	0	0.392078	7.0398
TCGA-CESC(N=291)	TCGA-DS-A3LQ-01	0.0812454	0.0934465	0.149632	0.0948239	0.0937167	0.507133	2.4985
TCGA-CESC(N=291)	TCGA-ZJ-AAXU-01	0.135284	0.141057	0.201393	0.104202	0	0.48968	6.6964
TCGA-CESC(N=291)	TCGA-ZJ-AAXA-01	0.0823314	0.121815	0.102492	0.0821422	0.0169642	0.471955	7.4825
TCGA-CESC(N=291)	TCGA-EK-A2RO-01	0.0376343	0.0370969	0.190448	0.133653	0.0490468	0.389691	8.0001
TCGA-CESC(N=291)	TCGA-MY-A913-01	0.0167088	0.223051	0.0308696	0.250177	0	0.531891	7.4423
TCGA-CESC(N=291)	TCGA-C5-A1BL-01	0.0874433	0.130276	0.219409	0.139378	0.0526028	0.546913	7.0525
TCGA-CESC(N=291)	TCGA-Q1-A73S-01	0.0714291	0.0781373	0.117977	0.0817121	0	0.448064	6.8985
TCGA-CESC(N=291)	TCGA-EK-A2IR-01	0.0375257	0.0688131	0.138979	0.0496502	0.120948	0.37102	7.8274
TCGA-CESC(N=291)	TCGA-VS-A959-01	0.128941	0.184877	0.145782	0.123243	0.110969	0.477926	5.0251
TCGA-CESC(N=291)	TCGA-PN-A8MA-01	0.105017	0.128846	0.1794	0.0871118	0.0820318	0.473342	7.6633
TCGA-CESC(N=291)	TCGA-FU-A3HZ-01	0.0552481	0.0484514	0.284854	0.0811	0.043208	0.475052	5.9395
TCGA-CESC(N=291)	TCGA-DS-A7WF-01	0.111758	0.129267	0.16141	0.143281	0.0139232	0.586974	7.4249
TCGA-CESC(N=291)	TCGA-EA-A411-01	0.0745518	0.148631	0.148771	0.0988756	0.0308384	0.558455	7.7382
TCGA-CESC(N=291)	TCGA-HM-A3JK-01	0.113562	0.140334	0.155335	0.104153	0.119195	0.489452	7.8241
TCGA-CESC(N=291)	TCGA-HM-A4S6-01	0.0652835	0.16887	0.230258	0.195298	0.115562	0.646379	7.0616
TCGA-CESC(N=291)	TCGA-Q1-A5R1-01	0.10813	0.106966	0.156155	0.0799592	0.0614843	0.469913	7.633
TCGA-CESC(N=291)	TCGA-EA-A78R-01	0.0846633	0.12171	0.125742	0.120937	0.0414211	0.471201	8.1031
TCGA-CESC(N=291)	TCGA-VS-A9UC-01	0.136225	0.145311	0.18473	0.11622	0.0106632	0.643653	6.6607
TCGA-CESC(N=291)	TCGA-JW-A5VG-01	0.0138493	0.170709	0.237854	0.162583	0.0244453	0.497009	7.2073
TCGA-CESC(N=291)	TCGA-C5-A3HE-01	0.161896	0.123721	0.25382	0.119592	0	0.588648	7.4702
TCGA-CESC(N=291)	TCGA-VS-A9UI-01	0.0653876	0.152103	0.152587	0.164134	0.0204632	0.534022	3.3421
TCGA-CESC(N=291)	TCGA-C5-A8YT-01	0.0694181	0.111181	0.315446	0.0710303	0.115383	0.482266	7.8799
TCGA-CESC(N=291)	TCGA-ZX-AA5X-01	0.110653	0.179769	0.145018	0.147584	0.108358	0.552997	6.8009
TCGA-CESC(N=291)	TCGA-VS-A958-01	0.147624	0.21794	0.332714	0.183534	0.0212818	0.721374	6.0959
TCGA-CESC(N=291)	TCGA-C5-A2LZ-01	0.089914	0.134424	0.180802	0.125774	0	0.498744	7.5148
TCGA-CESC(N=291)	TCGA-DS-A0VM-01	0.0719347	0.124245	0.139357	0.119155	0.0577671	0.476472	7.4394
TCGA-CESC(N=291)	TCGA-VS-A950-01	0.0956926	0.102721	0.145581	0.0972346	0.0106365	0.470656	7.9066
TCGA-CESC(N=291)	TCGA-IR-A3LK-01	0.0598833	0.146049	0.112837	0.154875	0.0866327	0.431366	7.3117
TCGA-CESC(N=291)	TCGA-FU-A23L-01	0.11482	0.202588	0.230406	0.155879	0.0944749	0.527051	6.6343
TCGA-CESC(N=291)	TCGA-MA-AA3W-01	0.122438	0.273158	0.338871	0.206677	0.0766962	0.663266	7.6254
TCGA-CESC(N=291)	TCGA-VS-A957-01	0.0603958	0.0736536	0.169457	0.102691	0.0175147	0.433479	7.9148
TCGA-CESC(N=291)	TCGA-C5-A7UE-01	0.0679476	0.122493	0.120216	0.0928984	0.0440329	0.421247	8.1176
TCGA-CESC(N=291)	TCGA-VS-A9UL-01	0.053766	0.0878266	0.226148	0.0557494	0.0975898	0.380335	7.9958
TCGA-CESC(N=291)	TCGA-VS-A9UO-01	0.123427	0.105326	0.173559	0.105306	0	0.450491	5.1831
TCGA-CESC(N=291)	TCGA-C5-A7CL-01	0.0883547	0.118412	0.145095	0.118975	0.0486786	0.459489	8.5876
TCGA-CESC(N=291)	TCGA-FU-A3NI-01	0.0954459	0.108683	0.172462	0.0854453	0.0788639	0.4827	4.7209
TCGA-CESC(N=291)	TCGA-VS-A9V0-01	0.0743084	0.0903574	0.149089	0.0818728	0.0148403	0.412661	7.5957
TCGA-CESC(N=291)	TCGA-EK-A3GK-01	0.0772108	0.119085	0.204346	0.107285	0.0563503	0.443856	5.8787
TCGA-CESC(N=291)	TCGA-C5-A7CG-01	0.219523	0.348305	0.375939	0.219769	0.0279636	0.778517	7.5283
TCGA-CESC(N=291)	TCGA-C5-A1BI-01	0.113068	0.15388	0.220254	0.115604	0.0516625	0.570234	6.7133
TCGA-CESC(N=291)	TCGA-EK-A2R8-01	0.0595667	0.0991076	0.14566	0.121895	0	0.417973	7.6933
TCGA-CESC(N=291)	TCGA-VS-A9UP-01	0.0593928	0.129033	0.115071	0.0570866	0.120834	0.402339	7.7808
TCGA-CESC(N=291)	TCGA-C5-A1BF-01	0.0626181	0.0985603	0.219866	0.124967	0.0856098	0.449994	6.4938
TCGA-CESC(N=291)	TCGA-EX-A69M-01	0.125931	0.112797	0.267795	0.13509	0.0444809	0.560181	4.7356
TCGA-CESC(N=291)	TCGA-EA-A5ZD-01	0.0769898	0.172806	0.149891	0.186191	0.138544	0.528481	7.0548
TCGA-CESC(N=291)	TCGA-EA-A3QE-01	0.120112	0.242794	0.33463	0.194592	0.00365323	0.643382	6.4978
TCGA-CESC(N=291)	TCGA-JX-A3Q0-01	0.0631434	0.191903	0.121728	0.207367	0.0109664	0.526507	6.453
TCGA-CESC(N=291)	TCGA-BI-A0VS-01	0.110825	0.16416	0.164833	0.102732	0.0287554	0.547293	6.8695
TCGA-CESC(N=291)	TCGA-VS-A8EJ-01	0.125287	0.14946	0.0732826	0.0798128	0.041919	0.441844	2.9148
TCGA-CESC(N=291)	TCGA-FU-A2QG-01	0.0694427	0.125372	0.186681	0.109004	0.0174706	0.469784	6.5121
TCGA-CESC(N=291)	TCGA-C5-A8XI-01	0.0846174	0.196088	0.166076	0.150561	0	0.509033	7.2039
TCGA-CESC(N=291)	TCGA-LP-A5U2-01	0.0697527	0.0926301	0.163835	0.0833071	0	0.416578	6.5057
TCGA-CESC(N=291)	TCGA-EA-A43B-01	0.0964727	0.181661	0.137405	0.119601	0.0342665	0.503265	7.5004
TCGA-CESC(N=291)	TCGA-C5-A3HD-01	0.0523851	0.0944198	0.146411	0.100181	0	0.399742	7.8477
TCGA-CESC(N=291)	TCGA-IR-A3LI-01	0.079027	0.104079	0.0987728	0.0603679	0.012757	0.416998	5.7827
TCGA-CESC(N=291)	TCGA-VS-A8EI-01	0.0996218	0.173541	0.206976	0.122125	0.0718037	0.493246	6.9202
TCGA-CESC(N=291)	TCGA-EA-A4BA-01	0.0659252	0.160129	0.0919341	0.0454086	0.0571284	0.392978	9.2294
TCGA-CESC(N=291)	TCGA-VS-A8EL-01	0.0795117	0.145346	0.296355	0.166048	0.115002	0.584178	7.4095
TCGA-CESC(N=291)	TCGA-C5-A3HL-01	0.0613378	0.0863468	0.182324	0.103549	0.00872288	0.459614	5.8035
TCGA-CESC(N=291)	TCGA-EA-A3Y4-01	0.170789	0.187693	0.367853	0.0850453	0	0.654264	8.5152
TCGA-CESC(N=291)	TCGA-IR-A3LA-01	0.0578184	0.116715	0.142673	0.0855882	0.0470002	0.424194	8.3297
TCGA-CESC(N=291)	TCGA-UC-A7PF-01	0.108358	0.182336	0.255625	0.162488	0.0753765	0.61824	7.7564
TCGA-CESC(N=291)	TCGA-VS-A9UB-01	0.0871866	0.264916	0.373751	0.222906	0.138671	0.748563	7.1979
TCGA-CESC(N=291)	TCGA-C5-A907-01	0.0358049	0.235173	0.127163	0.151812	0	0.551195	8.9082
TCGA-CESC(N=291)	TCGA-DG-A2KL-01	0.109644	0.135829	0.140846	0.150042	0	0.673036	6.7691
TCGA-CESC(N=291)	TCGA-FU-A57G-01	0.0863535	0.10126	0.185916	0.0846817	0.0454427	0.464108	7.0056
TCGA-CESC(N=291)	TCGA-C5-A1BQ-01	0.0782607	0.134498	0.266058	0.125644	0.0414972	0.519531	3.6872
TCGA-CESC(N=291)	TCGA-MA-AA3Y-01	0.0867913	0.162122	0.235419	0.188019	0.000420044	0.627955	6.0698
TCGA-CESC(N=291)	TCGA-EK-A2PL-01	0.0823709	0.121652	0.12295	0.089863	0.0509024	0.379041	8.1997
TCGA-CESC(N=291)	TCGA-Q1-A6DW-01	0.0751384	0.0636893	0.253955	0.106172	0.0187965	0.468381	7.1452
TCGA-CESC(N=291)	TCGA-C5-A2M1-01	0.202756	0.125463	0.237648	0.0917091	0.0148419	0.762718	6.8612
TCGA-CESC(N=291)	TCGA-R2-A69V-01	0.171564	0.166176	0.509419	0.199487	0.235345	0.875414	7.4554
TCGA-CESC(N=291)	TCGA-EA-A5ZF-01	0.0682469	0.0817452	0.150174	0.0908092	0.0731389	0.449096	6.9915
TCGA-CESC(N=291)	TCGA-C5-A0TN-01	0.0541455	0.127134	0.119154	0.117321	0.0503951	0.491026	6.4736
TCGA-CESC(N=291)	TCGA-DS-A1OA-01	0.0959195	0.174047	0.161257	0.129886	0.0206764	0.550945	4.182
TCGA-CESC(N=291)	TCGA-EK-A2H1-01	0.0897681	0.207386	0.102922	0.139244	0.0403247	0.594535	6.6559
TCGA-CESC(N=291)	TCGA-LP-A4AU-01	0.074053	0.12213	0.201433	0.149085	0	0.448085	8.2621
TCGA-CESC(N=291)	TCGA-VS-A9U7-01	0.132054	0.128307	0.16987	0.144204	0	0.637505	7.2773
TCGA-CESC(N=291)	TCGA-C5-A1ME-01	0.174039	0.0839788	0.183514	0.04935	0.00206675	0.571024	8.4127
TCGA-CESC(N=291)	TCGA-MU-A5YI-01	0.132025	0.134781	0.180027	0.0968911	0.0387796	0.558844	7.4981
TCGA-CESC(N=291)	TCGA-C5-A2LS-01	0.0843344	0.128292	0.0923991	0.0869081	0.0189214	0.403932	8.4238
TCGA-CESC(N=291)	TCGA-VS-A9UJ-01	0.0494819	0.125517	0.113935	0.0727081	0.0506266	0.399896	2.9544
TCGA-CESC(N=291)	TCGA-DG-A2KM-01	0.446845	0.0250872	1.19389	0.227141	0.191163	1.34618	6.2346
TCGA-CESC(N=291)	TCGA-C5-A3HF-01	0.127584	0.150654	0.160121	0.0874105	0.00224013	0.513522	6.3107
TCGA-CESC(N=291)	TCGA-MA-AA42-01	0.234641	0.201475	0.537367	0.18271	0.156322	0.834695	5.6393
TCGA-CESC(N=291)	TCGA-C5-A2LT-01	0.0775063	0.147163	0.209336	0.0949344	0.0376538	0.503315	7.1102
TCGA-CESC(N=291)	TCGA-C5-A8YQ-01	0.0507482	0.124147	0.126738	0.0894656	0.0294164	0.429502	5.8841
TCGA-CESC(N=291)	TCGA-UC-A7PD-01	0.0489163	0.156241	0.0937802	0.10281	0.0352307	0.466107	6.9287
TCGA-CESC(N=291)	TCGA-MY-A5BD-01	0.0828072	0.0939303	0.180734	0.0793127	0.029381	0.45411	7.6374
TCGA-CESC(N=291)	TCGA-VS-A9V1-01	0.0787056	0.0797572	0.190389	0.125938	0.0379218	0.408592	4.0242
TCGA-CESC(N=291)	TCGA-C5-A8XH-01	0.0450721	0.17405	0.122992	0.156382	0.0169724	0.525609	4.5249
TCGA-CESC(N=291)	TCGA-EK-A2RC-01	0.0984409	0.164622	0.198942	0.130047	0.0638236	0.497276	7.8217
TCGA-CESC(N=291)	TCGA-JW-A5VL-01	0.0440649	0.204963	0.188367	0.166045	0.0914424	0.594876	4.3477
TCGA-CESC(N=291)	TCGA-VS-A953-01	0.0464367	0.0813332	0.168939	0.0974448	0.0157514	0.422388	6.1891
TCGA-CESC(N=291)	TCGA-EK-A2RK-01	0.0631185	0.118342	0.13424	0.133156	0.0166305	0.461687	6.2832
TCGA-CESC(N=291)	TCGA-JW-A5VH-01	0.0439962	0.0957511	0.186001	0.0729687	0.0297057	0.420061	7.2598
TCGA-CESC(N=291)	TCGA-MY-A5BF-01	0.0826399	0.110362	0.213769	0.137239	0	0.565276	5.9605
TCGA-CESC(N=291)	TCGA-DS-A0VL-01	0.0497443	0.141579	0.221014	0.134578	0.0367278	0.464415	7.2569
TCGA-CESC(N=291)	TCGA-WL-A834-01	0.0867594	0.110371	0.118212	0.0819056	0.051011	0.422464	5.5916
TCGA-CESC(N=291)	TCGA-JW-A69B-01	0.0997129	0.117561	0.141837	0.122627	0.142796	0.459124	8.9066
TCGA-CESC(N=291)	TCGA-C5-A1M6-01	0.101953	0.11417	0.0963966	0.0912619	0.0610827	0.436181	3.2826
TCGA-CESC(N=291)	TCGA-VS-A9V4-01	0.0570766	0.102044	0.165046	0.0940507	0.0339069	0.421086	6.575
TCGA-CESC(N=291)	TCGA-VS-A8Q8-01	0.0599858	0.184831	0.098861	0.162746	0	0.522689	8.2201
TCGA-CESC(N=291)	TCGA-DS-A0VN-01	0.0782572	0.145616	0.327373	0.14068	0.0390968	0.602805	5.9591
TCGA-CESC(N=291)	TCGA-MU-A8JM-01	0.0984607	0.0817462	0.2212	0.118515	0.0291196	0.561523	6.9539
TCGA-CESC(N=291)	TCGA-C5-A2LY-01	0.160961	0.210182	0.256586	0.110894	0.135906	0.647133	7.9715
TCGA-CESC(N=291)	TCGA-EA-A439-01	0.0685912	0.120862	0.181318	0.137591	0.0292661	0.47731	9.3134
TCGA-CESC(N=291)	TCGA-FU-A23K-01	0.135696	0.114086	0.182028	0.0793471	0.00878355	0.500354	9.1433
TCGA-CESC(N=291)	TCGA-C5-A7CH-01	0.0646058	0.137049	0.0880582	0.0991361	0	0.494667	7.3338
TCGA-CESC(N=291)	TCGA-EK-A2RN-01	0.0707673	0.102278	0.106978	0.102851	0.0253024	0.393355	8.3681
TCGA-CESC(N=291)	TCGA-EK-A2RJ-01	0.0663119	0.109151	0.293565	0.138941	0.0216835	0.536949	7.0203
TCGA-CESC(N=291)	TCGA-C5-A1BM-01	0.0576896	0.167822	0.141262	0.194382	0.0681217	0.595519	6.054
TCGA-CESC(N=291)	TCGA-Q1-A73R-01	0.0472828	0.131712	0.140382	0.0855526	0.059857	0.444232	7.6874
TCGA-CESC(N=291)	TCGA-DS-A7WH-01	0.0566352	0.0902097	0.204368	0.110775	0.0829624	0.467011	7.0416
TCGA-CESC(N=291)	TCGA-ZJ-AAX4-01	0.107226	0.179699	0.222221	0.114449	0.159911	0.587438	6.6777
TCGA-CESC(N=291)	TCGA-C5-A7CK-01	0.0669934	0.0958326	0.128604	0.0887172	0.0269425	0.419194	5.2265
TCGA-CESC(N=291)	TCGA-VS-A8EK-01	0.0755992	0.108334	0.148134	0.0986302	0.0532707	0.442805	3.4034
TCGA-CESC(N=291)	TCGA-FU-A3WB-01	0.0680914	0.110606	0.137507	0.0888375	0.0180993	0.431069	6.9711
TCGA-CESC(N=291)	TCGA-FU-A3TQ-01	0.0947236	0.130808	0.159021	0.134265	0.0303397	0.539462	6.7652
TCGA-CESC(N=291)	TCGA-C5-A905-01	0.108956	0.15037	0.112173	0.099186	0.0604058	0.413654	7.0904
TCGA-CESC(N=291)	TCGA-C5-A1BN-01	0.0705701	0.0986484	0.113266	0.121864	0	0.4244	5.3646
TCGA-CESC(N=291)	TCGA-VS-A9UT-01	0.206777	0.18829	0.39266	0.136686	0.343658	0.725863	9.2756
TCGA-CESC(N=291)	TCGA-MA-AA41-01	0.055357	0.115015	0.14496	0.095356	0.0277169	0.43194	3.9589
TCGA-CESC(N=291)	TCGA-VS-A9UM-01	0.0971015	0.176876	0.200274	0.129646	0.106343	0.548951	7.4092
TCGA-CESC(N=291)	TCGA-VS-A94X-01	0.0552491	0.126651	0.170704	0.125773	0.00899936	0.461236	7.7432
TCGA-CESC(N=291)	TCGA-EK-A2R9-01	0.198728	0.15454	0.163139	0.0916815	0.0493754	0.674346	10.0396
TCGA-CESC(N=291)	TCGA-VS-A9UZ-01	0.136437	0.1681	0.138111	0.0997548	0.038141	0.491098	7.4579
TCGA-CESC(N=291)	TCGA-C5-A7X5-01	0.0526664	0.0786434	0.112399	0.13241	0	0.408867	5.7541
TCGA-CESC(N=291)	TCGA-VS-A9U5-01	0.13967	0.168609	0.194538	0.113499	0.0405272	0.502998	6.9868
TCGA-CESC(N=291)	TCGA-C5-A1M7-01	0.111882	0.126136	0.157077	0.137234	0.0288365	0.464489	7.1893
TCGA-CESC(N=291)	TCGA-Q1-A5R2-01	0.0896812	0.115457	0.175389	0.113019	0.0517574	0.537009	7.0331
TCGA-CESC(N=291)	TCGA-MU-A51Y-01	0.198892	0.219721	0.223787	0.173621	0.0665397	0.730647	6.3542
TCGA-CESC(N=291)	TCGA-HG-A2PA-01	0.0841522	0.0808047	0.266599	0.128188	0.0794927	0.47829	6.5375
TCGA-CESC(N=291)	TCGA-DG-A2KH-01	0.189691	0.0373132	0.159219	0.0540592	0	0.50969	6.6169
TCGA-CESC(N=291)	TCGA-VS-A8EB-01	0.0821904	0.121138	0.217992	0.0724973	0.235959	0.383	2.9692
TCGA-CESC(N=291)	TCGA-LP-A4AX-01	0.0640693	0.243841	0.339147	0.241518	0.0519947	0.599108	8.1443
TCGA-CESC(N=291)	TCGA-C5-A1M5-01	0.101895	0.232743	0.132736	0.136326	0.013628	0.509088	4.5491
TCGA-CESC(N=291)	TCGA-VS-A94Z-01	0.183181	0.25333	0.594047	0.156855	0.169725	0.706273	6.8178
TCGA-CESC(N=291)	TCGA-EK-A2RE-01	0.0588753	0.0857702	0.127076	0.0941251	0	0.43456	6.1113
TCGA-CESC(N=291)	TCGA-C5-A1MQ-01	0.232119	0.102854	0.188902	0.0835199	0.0851735	0.683592	7.6779
TCGA-CESC(N=291)	TCGA-DS-A7WI-01	0.117155	0.181148	0.0678712	0.0869221	0.058318	0.389765	6.7463
TCGA-CESC(N=291)	TCGA-C5-A1BK-01	0.139341	0.376458	0.0939529	0.18347	0	0.611071	7.2663
TCGA-CESC(N=291)	TCGA-DS-A0VK-01	0.0863518	0.11655	0.130895	0.079512	0.128209	0.401265	3.3364
TCGA-CESC(N=291)	TCGA-EX-A1H6-01	0.0762911	0.106416	0.139263	0.0718796	0.00920857	0.400192	7.1648
TCGA-CESC(N=291)	TCGA-VS-A8EH-01	0.0655703	0.0907672	0.14913	0.0821199	0.0956453	0.419586	8.0828
TCGA-CESC(N=291)	TCGA-BI-A0VR-01	0.112849	0.145039	0.229173	0.182096	0	0.56852	7.1153
TCGA-CESC(N=291)	TCGA-DR-A0ZM-01	0.0891562	0.122159	0.218679	0.137847	0	0.4862	8.2491
TCGA-CESC(N=291)	TCGA-MA-AA43-01	0.0497742	0.139748	0.102493	0.104398	0.044073	0.473733	7.5269
TCGA-CESC(N=291)	TCGA-C5-A7UC-01	0.0599833	0.090469	0.1721	0.0922085	0	0.436309	6.554
TCGA-CESC(N=291)	TCGA-C5-A7X8-01	0.153239	0.13722	0.151053	0.0787555	0.0544258	0.445026	8.3993
TCGA-CESC(N=291)	TCGA-C5-A7XC-01	0.140213	0.112013	0.326493	0.128559	0.0530418	0.57685	6.6925
TCGA-CESC(N=291)	TCGA-VS-A8QH-01	0.0871228	0.138097	0.0886441	0.0806647	0	0.406993	6.9513
TCGA-CESC(N=291)	TCGA-LP-A5U3-01	0.0553365	0.150578	0.110348	0.188666	0.00672295	0.469749	6.0117
TCGA-CESC(N=291)	TCGA-EA-A3HT-01	0.0908662	0.118833	0.158342	0.135479	0.067979	0.520324	7.3215
TCGA-CESC(N=291)	TCGA-IR-A3LC-01	0.0342491	0.0699815	0.167701	0.165033	0.00987632	0.433709	6.5306
TCGA-CESC(N=291)	TCGA-HM-A3JJ-01	0.141478	0.160736	0.147637	0.123296	0.0861988	0.624345	8.5523
TCGA-CESC(N=291)	TCGA-FU-A770-01	0.0713829	0.0988405	0.145264	0.124416	0	0.458942	7.3176
TCGA-CESC(N=291)	TCGA-FU-A3HY-01	0.062608	0.104886	0.146203	0.0959948	0.00741306	0.437382	5.3789
TCGA-CESC(N=291)	TCGA-VS-A8EC-01	0.0394611	0.142154	0.077179	0.0544048	0	0.411828	7.314
TCGA-CESC(N=291)	TCGA-IR-A3LH-01	0.1382	0.188147	0.381951	0.245875	0.223258	0.797803	6.8785
TCGA-CESC(N=291)	TCGA-4J-AA1J-01	0.0821257	0.124206	0.130914	0.139237	0.015963	0.446294	6.2595
TCGA-CESC(N=291)	TCGA-IR-A3LL-01	0.0698155	0.142517	0.283171	0.160891	0.0590263	0.562601	5.8102
TCGA-CESC(N=291)	TCGA-EK-A2RL-01	0.0697174	0.0930915	0.154214	0.0898635	0.0333184	0.387322	8.0458
TCGA-CESC(N=291)	TCGA-C5-A7X3-01	0.102578	0.18471	0.16915	0.0972902	0.0628864	0.473583	7.5758
TCGA-CESC(N=291)	TCGA-VS-A9UD-01	0.162798	0.207095	0.349762	0.166255	0.0989413	0.731528	6.9658
TCGA-CESC(N=291)	TCGA-EA-A3HR-01	0.0706783	0.0973006	0.168398	0.0929145	0.113844	0.42185	2.3193
TCGA-CESC(N=291)	TCGA-DS-A1OC-01	0.136436	0.0869303	0.273879	0.119167	0.0789147	0.577361	7.3794
TCGA-CESC(N=291)	TCGA-EK-A2PM-01	0.0689936	0.0600942	0.148756	0.0652529	0.0363352	0.408669	3.2313
TCGA-CESC(N=291)	TCGA-EX-A449-01	0.066691	0.10356	0.238009	0.0776209	0.0456195	0.416375	3.335
TCGA-CESC(N=291)	TCGA-VS-A94W-01	0.14584	0.319001	0.116477	0.175945	0.0124246	0.7278	8.7653
TCGA-CESC(N=291)	TCGA-C5-A1MK-01	0.0692219	0.123442	0.149038	0.138428	0.0436108	0.456813	6.6802
TCGA-CESC(N=291)	TCGA-C5-A1MH-01	0.107447	0.210133	0.13637	0.200659	0.11323	0.679114	4.9919
TCGA-CESC(N=291)	TCGA-DR-A0ZL-01	0.0819344	0.119873	0.114143	0.0887993	0.00156511	0.417334	7.0519
TCGA-CESC(N=291)	TCGA-RA-A741-01	0.117896	0.16357	0.169045	0.119365	0.142046	0.504981	7.8165
TCGA-CESC(N=291)	TCGA-DG-A2KJ-01	0.149576	0.185287	0.167453	0.0854462	0.0427622	0.467134	5.3555
TCGA-CESC(N=291)	TCGA-EA-A3HQ-01	0.0998379	0.161862	0.18919	0.14838	0.097879	0.60155	2.1638
TCGA-CESC(N=291)	TCGA-FU-A3TX-01	0.362942	0.380169	0	0.132738	0	0.556864	7.8872
TCGA-CESC(N=291)	TCGA-Q1-A6DV-01	0.0927457	0.116266	0.179736	0.111505	0.0384176	0.43117	8.5406
TCGA-CESC(N=291)	TCGA-C5-A1ML-01	0.0858744	0.114538	0.186122	0.12303	0.0725245	0.49677	7.8945
TCGA-CESC(N=291)	TCGA-VS-A8QM-01	0.20683	0.384839	0.267129	0.12056	0.0522978	0.613598	6.9204
TCGA-CESC(N=291)	TCGA-C5-A2LV-01	0.052638	0.121436	0.118808	0.1226	0.0485158	0.488876	5.464
TCGA-CESC(N=291)	TCGA-EK-A3GJ-01	0.00811701	0.187145	0.134503	0.216972	0	0.518255	8.1035
TCGA-CESC(N=291)	TCGA-VS-A954-01	0.0801053	0.105004	0.131805	0.0840308	0.0136832	0.43649	4.162
TCGA-CESC(N=291)	TCGA-XS-A8TJ-01	0.0786625	0.1555	0.156841	0.122145	0.0939	0.500815	7.6133
TCGA-CESC(N=291)	TCGA-Q1-A5R3-01	0.0834167	0.143464	0.119073	0.0864921	0	0.491959	7.5828
TCGA-CESC(N=291)	TCGA-LP-A4AW-01	0.0920002	0.145031	0.145974	0.100012	0.0813809	0.445122	7.7451
TCGA-CESC(N=291)	TCGA-JW-A5VK-01	0.0634109	0.0747254	0.124985	0.067789	0.034228	0.39241	2.0218
TCGA-CESC(N=291)	TCGA-EK-A2H0-01	0.0501353	0.103674	0.126434	0.117284	0	0.446956	8.1417
TCGA-CESC(N=291)	TCGA-C5-A902-01	0.148965	0.237811	0.287917	0.103022	0.011222	0.549139	7.6827
TCGA-CESC(N=291)	TCGA-MA-AA3X-01	0.0721388	0.132848	0.167676	0.1228	0.0880185	0.560889	1.9822
TCGA-CESC(N=291)	TCGA-EA-A3HS-01	0.0723576	0.142075	0.189999	0.127074	0.00923153	0.524859	6.767
TCGA-CESC(N=291)	TCGA-C5-A7CO-01	0.0740447	0.118841	0.126866	0.0881332	0.00519811	0.457658	7.7023
TCGA-CESC(N=291)	TCGA-DS-A1OD-01	0.332693	0.326146	0.353625	0.143785	0.0499895	0.814341	8.026
TCGA-CHOL(N=36)	TCGA-ZH-A8Y5-01	0.0894796	0.112175	0.200516	0.107958	0.0467697	0.498852	-5.0116
TCGA-CHOL(N=36)	TCGA-4G-AAZT-01	0.0874293	0.109224	0.201927	0.106355	0.0594844	0.480221	-4.035
TCGA-CHOL(N=36)	TCGA-W5-AA2Z-01	0.0963375	0.104679	0.218861	0.11352	0.0635579	0.492566	7.026
TCGA-CHOL(N=36)	TCGA-ZH-A8Y4-01	0.0905334	0.105756	0.201955	0.108534	0.0546389	0.499066	-9.9658
TCGA-CHOL(N=36)	TCGA-W5-AA2I-01	0.088964	0.106923	0.199072	0.104246	0.0482908	0.481208	-2.8262
TCGA-CHOL(N=36)	TCGA-W5-AA34-01	0.0946683	0.103017	0.200929	0.106937	0.0548652	0.495999	8.3636
TCGA-CHOL(N=36)	TCGA-W5-AA2H-01	0.374286	0.433694	0.0301147	0.0980178	0.0514457	0.476056	8.6312
TCGA-CHOL(N=36)	TCGA-3X-AAVB-01	0.0920964	0.125305	0.203651	0.114606	0.0702347	0.5162	7.6157
TCGA-CHOL(N=36)	TCGA-W5-AA2R-01	0.110038	0.136137	0.204627	0.112741	0.066357	0.517632	7.5108
TCGA-CHOL(N=36)	TCGA-ZH-A8Y6-01	0.07545	0.122193	0.271353	0.125642	0.157436	0.380629	7.295
TCGA-CHOL(N=36)	TCGA-W5-AA30-01	0.100174	0.115209	0.207418	0.109343	0.0617278	0.497061	-3.458
TCGA-CHOL(N=36)	TCGA-W5-AA38-01	0.093299	0.116226	0.192182	0.105901	0.064456	0.508963	7.2691
TCGA-CHOL(N=36)	TCGA-3X-AAVE-01	0.124257	0.124329	0.203519	0.115855	0.0667538	0.523786	-2.5479
TCGA-CHOL(N=36)	TCGA-W5-AA2G-01	0.100796	0.103625	0.209313	0.106895	0.0642551	0.511433	6.8138
TCGA-CHOL(N=36)	TCGA-W5-AA39-01	0.0903953	0.106323	0.2011	0.107983	0.0596004	0.475293	-9.9658
TCGA-CHOL(N=36)	TCGA-W5-AA2W-01	0.0990152	0.101924	0.216509	0.107497	0.0517421	0.502868	7.2852
TCGA-CHOL(N=36)	TCGA-ZH-A8Y2-01	0.107248	0.110616	0.19963	0.10905	0.0627898	0.512839	5.2173
TCGA-CHOL(N=36)	TCGA-4G-AAZO-01	0.0924444	0.106627	0.205523	0.107036	0.0612078	0.492375	8.3044
TCGA-CHOL(N=36)	TCGA-3X-AAVA-01	0.0948541	0.118635	0.195559	0.106243	0.0677133	0.482932	5.9623
TCGA-CHOL(N=36)	TCGA-W6-AA0S-01	0.100473	0.101509	0.207856	0.112379	0.0532461	0.515608	6.625
TCGA-CHOL(N=36)	TCGA-YR-A95A-01	0.0906099	0.104723	0.200492	0.104767	0.051371	0.489438	-9.9658
TCGA-CHOL(N=36)	TCGA-W5-AA33-01	0.111859	0.12731	0.203379	0.108343	0.0633735	0.513038	-2.3147
TCGA-CHOL(N=36)	TCGA-ZD-A8I3-01	0.0915326	0.111334	0.199834	0.107201	0.0504333	0.508666	12.0832
TCGA-CHOL(N=36)	TCGA-W5-AA2O-01	0.0943999	0.11198	0.19221	0.107633	0.0597269	0.487747	-2.5479
TCGA-CHOL(N=36)	TCGA-W5-AA31-01	0.0933305	0.113131	0.199368	0.111588	0.0571474	0.520025	-6.5064
TCGA-CHOL(N=36)	TCGA-W5-AA36-01	0.088301	0.108793	0.197591	0.106255	0.0547944	0.487404	7.9224
TCGA-CHOL(N=36)	TCGA-3X-AAVC-01	0.106934	0.110818	0.207255	0.113811	0.0606228	0.507481	7.4717
TCGA-CHOL(N=36)	TCGA-W5-AA2X-01	0.0891336	0.0972733	0.21752	0.108015	0.0438812	0.510327	-1.9942
TCGA-CHOL(N=36)	TCGA-ZU-A8S4-01	0.0970549	0.104765	0.250228	0.10892	0.0924572	0.56143	-0.394
TCGA-CHOL(N=36)	TCGA-WD-A7RX-01	0.109013	0.134031	0.200611	0.109371	0.0520521	0.503988	7.6033
TCGA-CHOL(N=36)	TCGA-3X-AAV9-01	0.12275	0.124072	0.226156	0.10473	0.0935001	0.520318	-9.9658
TCGA-CHOL(N=36)	TCGA-W5-AA2T-01	0.0887808	0.117653	0.19357	0.103019	0.0679116	0.485224	4.1954
TCGA-CHOL(N=36)	TCGA-W5-AA2U-01	0.112437	0.105268	0.206544	0.106039	0.053994	0.511131	7.1442
TCGA-CHOL(N=36)	TCGA-ZH-A8Y8-01	0.115404	0.130082	0.193346	0.111778	0.0591139	0.515307	-2.8262
TCGA-CHOL(N=36)	TCGA-W5-AA2Q-01	0.0916784	0.103155	0.205976	0.107867	0.0466687	0.492364	-0.3383
TCGA-CHOL(N=36)	TCGA-ZH-A8Y1-01	0.096588	0.104472	0.208422	0.113688	0.0558987	0.51904	8.4356
TCGA-COAD(N=282)	TCGA-D5-6929-01	0.106128	0.116196	0.138955	0.10079	0.0417364	0.416476	4.8924
TCGA-COAD(N=282)	TCGA-AA-3511-01	0.0546283	0.122506	0.153584	0.114126	0.0463706	0.448586	-9.9658
TCGA-COAD(N=282)	TCGA-QG-A5YX-01	0.0814097	0.123521	0.157715	0.105491	0.0114215	0.438927	2.9488
TCGA-COAD(N=282)	TCGA-CM-6164-01	0.0798173	0.11887	0.194829	0.116948	0.0315703	0.493584	7.5639
TCGA-COAD(N=282)	TCGA-A6-A567-01	0.0413169	0.0531922	0.303194	0.0980108	0.0601508	0.417983	-5.5735
TCGA-COAD(N=282)	TCGA-G4-6320-01	0.0643526	0.117921	0.119956	0.0823225	0	0.380669	-4.2934
TCGA-COAD(N=282)	TCGA-AY-A69D-01	0.0537145	0.145027	0.184941	0.123993	0	0.510914	6.5308
TCGA-COAD(N=282)	TCGA-AY-A8YK-01	0.0699465	0.121964	0.151981	0.107038	0.0475534	0.428258	-9.9658
TCGA-COAD(N=282)	TCGA-F4-6806-01	0.148244	0.125847	0.210445	0.0951108	0.0211392	0.49745	6.9076
TCGA-COAD(N=282)	TCGA-5M-AAT4-01	0.0632117	0.108486	0.103569	0.0883012	0.00921114	0.362607	-6.5064
TCGA-COAD(N=282)	TCGA-CM-6167-01	0.112234	0.283861	0.185005	0.127833	0.204918	0.590011	6.8917
TCGA-COAD(N=282)	TCGA-AZ-6603-01	0.0637537	0.156915	0.171971	0.118211	0.0818419	0.470767	6.2852
TCGA-COAD(N=282)	TCGA-CM-6168-01	0.124293	0.19962	0.226178	0.180497	0.154017	0.691152	6.2062
TCGA-COAD(N=282)	TCGA-G4-6314-01	0.0620117	0.145739	0.169664	0.0987343	0.0652894	0.489497	4.2541
TCGA-COAD(N=282)	TCGA-F4-6808-01	0.0616856	0.0911827	0.138113	0.0882414	0.0818565	0.362227	7.097
TCGA-COAD(N=282)	TCGA-AZ-4615-01	0.0858619	0.091659	0.34756	0.17518	0.0864485	0.67153	-3.3076
TCGA-COAD(N=282)	TCGA-AY-6386-01	0.112604	0.127041	0.203692	0.132435	0.0113744	0.609021	4.8289
TCGA-COAD(N=282)	TCGA-AZ-6598-01	0.0925115	0.145312	0.188758	0.0992393	0.0486367	0.493125	2.4386
TCGA-COAD(N=282)	TCGA-A6-6653-01	0.146332	0.0798639	0.220419	0.143641	0	0.628648	-9.9658
TCGA-COAD(N=282)	TCGA-NH-A50V-01	0.0777338	0.162606	0.151498	0.130487	0.0528281	0.434065	-3.0469
TCGA-COAD(N=282)	TCGA-AD-6899-01	0.119607	0.195803	0.185023	0.143602	0.0845831	0.617216	-9.9658
TCGA-COAD(N=282)	TCGA-G4-6311-01	0.101969	0.142485	0.137614	0.146693	0.0174412	0.61413	-9.9658
TCGA-COAD(N=282)	TCGA-DM-A280-01	0.0351503	0.0926302	0.137963	0.102315	0.000882929	0.430237	4.6809
TCGA-COAD(N=282)	TCGA-NH-A6GC-01	0.0628516	0.129976	0.159828	0.0913525	0.000123083	0.465395	4.5516
TCGA-COAD(N=282)	TCGA-F4-6570-01	0.176296	0.142765	0.239499	0.153104	0.122575	0.841393	6.3266
TCGA-COAD(N=282)	TCGA-CM-6679-01	0.0713528	0.156227	0.198302	0.123159	0.0943905	0.479833	-6.5064
TCGA-COAD(N=282)	TCGA-A6-4105-01	0.0962194	0.109791	0.230507	0.139832	0.0776056	0.564928	-9.9658
TCGA-COAD(N=282)	TCGA-D5-5538-01	0.105329	0.119127	0.213203	0.168215	0.0646372	0.725452	6.0422
TCGA-COAD(N=282)	TCGA-NH-A50U-01	0.0676769	0.177366	0.0526179	0.110358	0.0229085	0.400618	-4.035
TCGA-COAD(N=282)	TCGA-D5-6924-01	0.15165	0.161487	0.175274	0.142655	0.0944616	0.587495	-2.6349
TCGA-COAD(N=282)	TCGA-D5-6931-01	0.14439	0.189235	0.197221	0.138555	0.0923286	0.639587	-6.5064
TCGA-COAD(N=282)	TCGA-A6-5656-01	0.0409395	0.122589	0.163162	0.0932684	0.01531	0.371563	-1.63938
TCGA-COAD(N=282)	TCGA-A6-6649-01	0.101673	0.228163	0.190204	0.147167	0.0739836	0.576829	-4.6082
TCGA-COAD(N=282)	TCGA-DM-A0X9-01	0.0825671	0.101453	0.166934	0.0858681	0.0235012	0.362009	7.6013
TCGA-COAD(N=282)	TCGA-DM-A28G-01	0.0656989	0.09166	0.153372	0.0819133	0	0.362352	-2.8262
TCGA-COAD(N=282)	TCGA-F4-6703-01	0.274904	0.130172	0.286329	0.227026	0.150378	1.09549	-9.9658
TCGA-COAD(N=282)	TCGA-AA-3492-01	0.0941009	0.0966341	0.219606	0.123282	0.0460839	0.504506	4.2373
TCGA-COAD(N=282)	TCGA-G4-6293-01	0.0815333	0.154534	0.203735	0.128521	0.022902	0.560404	6.3884
TCGA-COAD(N=282)	TCGA-DM-A28E-01	0.0482575	0.0966802	0.141778	0.0953033	0	0.36209	9.0947
TCGA-COAD(N=282)	TCGA-CK-6747-01	0.109523	0.138004	0.21021	0.107237	0.0176174	0.538746	4.1579
TCGA-COAD(N=282)	TCGA-CK-4947-01	0.156185	0.160518	0.21552	0.126854	0.0703564	0.597088	5.5979
TCGA-COAD(N=282)	TCGA-AD-6888-01	0.0764726	0.0593833	0.204646	0.0932938	0.0385926	0.413451	-3.6259
TCGA-COAD(N=282)	TCGA-F4-6809-01	0.11104	0.186222	0.155745	0.108493	0.0567837	0.474408	6.7528
TCGA-COAD(N=282)	TCGA-CK-5914-01	0.0858367	0.0982129	0.18416	0.108026	0	0.484795	-6.5064
TCGA-COAD(N=282)	TCGA-AZ-4313-01	0.0689782	0.0921446	0.142537	0.0895128	0	0.395824	1.4911
TCGA-COAD(N=282)	TCGA-G4-6588-01	0.0496381	0.144656	0.139879	0.143683	0.0187225	0.500131	2.9262
TCGA-COAD(N=282)	TCGA-G4-6309-01	0.0579288	0.125503	0.17563	0.122975	0.0190463	0.494822	3.3883
TCGA-COAD(N=282)	TCGA-CM-5868-01	0.0783095	0.125739	0.150508	0.0947491	0.05884	0.43448	8.2157
TCGA-COAD(N=282)	TCGA-F4-6855-01	0.065968	0.104786	0.175016	0.0981982	0.103835	0.473057	5.5958
TCGA-COAD(N=282)	TCGA-AD-6964-01	0.0838961	0.188201	0.23521	0.154905	0.174454	0.585315	-6.5064
TCGA-COAD(N=282)	TCGA-G4-6295-01	0.154086	0.127472	0.308849	0.117175	0.0356687	0.547924	3.831
TCGA-COAD(N=282)	TCGA-D5-5539-01	0.081796	0.125318	0.180951	0.127426	0.0696657	0.477963	-9.9658
TCGA-COAD(N=282)	TCGA-AA-3506-01	0.0547837	0.128944	0.166115	0.117189	0.0482301	0.506626	-6.5064
TCGA-COAD(N=282)	TCGA-A6-5661-01	0.0747656	0.139473	0.156103	0.115418	0	0.447856	5.79316
TCGA-COAD(N=282)	TCGA-RU-A8FL-01	0.0540266	0.113954	0.123415	0.0778056	0.0179279	0.340315	-9.9658
TCGA-COAD(N=282)	TCGA-5M-AATE-01	0.0624474	0.0994897	0.153046	0.0873665	0.0278254	0.391129	-2.2447
TCGA-COAD(N=282)	TCGA-A6-6648-01	0.105971	0.137307	0.186532	0.114719	0.0604825	0.481615	-9.9658
TCGA-COAD(N=282)	TCGA-A6-5662-01	0.0578984	0.111231	0.166722	0.0981202	0.0416814	0.443492	-6.5064
TCGA-COAD(N=282)	TCGA-DM-A1D8-01	0.107109	0.095085	0.147458	0.0695095	0.000840276	0.349908	8.3174
TCGA-COAD(N=282)	TCGA-D5-6539-01	0.0947558	0.144998	0.246666	0.143031	0.0643976	0.585296	5.0383
TCGA-COAD(N=282)	TCGA-AZ-6599-01	0.117762	0.123877	0.218568	0.0902766	0	0.445144	-9.9658
TCGA-COAD(N=282)	TCGA-G4-6299-01	0.0879347	0.200767	0.273054	0.137552	0.159295	0.523422	-2.2447
TCGA-COAD(N=282)	TCGA-AZ-5403-01	0.0780432	0.0900121	0.227061	0.111439	0.0660626	0.48182	-4.6082
TCGA-COAD(N=282)	TCGA-AD-5900-01	0.130123	0.120284	0.180273	0.128595	0.0563797	0.531965	-1.685
TCGA-COAD(N=282)	TCGA-D5-6898-01	0.0730307	0.15649	0.197974	0.127166	0.128113	0.565563	3.1344
TCGA-COAD(N=282)	TCGA-AA-3489-01	0.277148	0.224691	0.168557	0.170682	0.15654	0.63361	-4.6082
TCGA-COAD(N=282)	TCGA-DM-A1D7-01	0.0493606	0.0977461	0.15521	0.0989942	0.0153922	0.423715	-9.9658
TCGA-COAD(N=282)	TCGA-AA-A02Y-01	0.0800353	0.0751964	0.155847	0.0913069	0	0.438762	-9.9658
TCGA-COAD(N=282)	TCGA-CM-6676-01	0.0449065	0.127212	0.171231	0.0927101	0.0598719	0.465474	-6.5064
TCGA-COAD(N=282)	TCGA-CA-5797-01	0.128396	0.118308	0.21527	0.0903721	0.133156	0.469179	-4.6082
TCGA-COAD(N=282)	TCGA-AA-3496-01	0.105857	0.158402	0.200568	0.12442	0.0857051	0.491515	3.6771
TCGA-COAD(N=282)	TCGA-NH-A8F7-01	0.0324638	0.102453	0.149908	0.0994703	0.0206826	0.388214	7.4979
TCGA-COAD(N=282)	TCGA-CM-4743-01	0.0901493	0.0831963	0.158343	0.191532	0	0.452159	-3.458
TCGA-COAD(N=282)	TCGA-AA-3662-01	0.0280505	0.0962832	0.217679	0.135501	0.0352098	0.43395	6.3588
TCGA-COAD(N=282)	TCGA-A6-3809-01	0.0507319	0.0948341	0.132981	0.0980336	0	0.364104	4.37928
TCGA-COAD(N=282)	TCGA-CM-4747-01	0.0579091	0.109657	0.150478	0.0935066	0.0135146	0.429868	-9.9658
TCGA-COAD(N=282)	TCGA-A6-5666-01	0.089826	0.0954772	0.160048	0.0821558	0.0108897	0.371187	-9.9658
TCGA-COAD(N=282)	TCGA-DM-A285-01	0.0716121	0.13802	0.134713	0.0900574	0.0595126	0.422188	5.975
TCGA-COAD(N=282)	TCGA-CM-6171-01	0.0875026	0.1148	0.198608	0.161809	0.0822174	0.518686	2.108
TCGA-COAD(N=282)	TCGA-D5-6538-01	0.0620906	0.111795	0.111387	0.0675134	0.0431225	0.340543	6.6141
TCGA-COAD(N=282)	TCGA-A6-2675-01	0.073209	0.140588	0.232104	0.158854	0.119473	0.622345	-9.9658
TCGA-COAD(N=282)	TCGA-G4-6298-01	0.0313483	0.0975708	0.11487	0.0799819	0.0037329	0.360012	-6.5064
TCGA-COAD(N=282)	TCGA-A6-6650-01	0.0573226	0.112568	0.128228	0.0861648	0	0.354119	6.16191
TCGA-COAD(N=282)	TCGA-AM-5820-01	0.0624232	0.13512	0.134314	0.09317	0.0605196	0.512634	5.3772
TCGA-COAD(N=282)	TCGA-AA-3663-01	0.041647	0.0802897	0.181643	0.104557	0.00739857	0.514071	-3.3076
TCGA-COAD(N=282)	TCGA-A6-6654-01	0.0551802	0.162942	0.269926	0.221638	0.0804387	0.98781	3.7752
TCGA-COAD(N=282)	TCGA-CM-5349-01	0.0959182	0.139352	0.109593	0.104081	0.00688381	0.540334	6.4901
TCGA-COAD(N=282)	TCGA-AZ-6600-01	0.109332	0.163105	0.14525	0.124238	0.0739236	0.463842	-2.9324
TCGA-COAD(N=282)	TCGA-AA-3509-01	0.0717165	0.13923	0.143135	0.10808	0.0361616	0.466259	6.0529
TCGA-COAD(N=282)	TCGA-AZ-6606-01	0.0804736	0.12453	0.147399	0.151518	0.0162725	0.41827	-9.9658
TCGA-COAD(N=282)	TCGA-WS-AB45-01	0.0458385	0.264068	0.323726	0.404209	0.471313	0.757156	5.0845
TCGA-COAD(N=282)	TCGA-AD-6548-01	0.0449956	0.152191	0.199702	0.166725	0.039687	0.586593	6.7845
TCGA-COAD(N=282)	TCGA-D5-6926-01	0.0614421	0.13805	0.207188	0.17585	0.0842844	0.56949	-9.9658
TCGA-COAD(N=282)	TCGA-A6-6138-01	0.0715434	0.166111	0.267488	0.16143	0.0734377	0.703338	-9.9658
TCGA-COAD(N=282)	TCGA-AZ-4616-01	0.124681	0.0943589	0.17034	0.108224	0.0080248	0.443272	6.6225
TCGA-COAD(N=282)	TCGA-AA-A02K-01	0.0643848	0.142355	0.107809	0.100872	0.0449148	0.372	-3.816
TCGA-COAD(N=282)	TCGA-A6-2685-01	0.0848264	0.144408	0.23202	0.167073	0.157912	0.640262	5.7578
TCGA-COAD(N=282)	TCGA-DM-A1HA-01	0.0501393	0.107664	0.189175	0.097709	0.0241448	0.414101	-3.816
TCGA-COAD(N=282)	TCGA-AA-3713-01	0.117456	0.19751	0.220073	0.182361	0.0269655	0.604897	-9.9658
TCGA-COAD(N=282)	TCGA-G4-6627-01	0.0644472	0.198238	0.216888	0.164948	0.0198173	0.626865	-3.1714
TCGA-COAD(N=282)	TCGA-AA-3502-01	0.0935884	0.112736	0.182305	0.0866918	0.0537877	0.408412	-4.6082
TCGA-COAD(N=282)	TCGA-AA-A01X-01	0.04721	0.0745734	0.266124	0.100053	0.0353739	0.429046	3.1669
TCGA-COAD(N=282)	TCGA-CK-5913-01	0.132604	0.10797	0.249025	0.175207	0.0492123	0.63751	5.0418
TCGA-COAD(N=282)	TCGA-4N-A93T-01	0.0498665	0.150357	0.0791943	0.0885049	0.00567408	0.379932	-3.0469
TCGA-COAD(N=282)	TCGA-QG-A5YV-01	0.100419	0.113848	0.160128	0.10041	0.0132605	0.409504	7.5533
TCGA-COAD(N=282)	TCGA-AZ-6607-01	0.00749463	0.169367	0.42585	0.233055	0.273016	0.840549	-2.8262
TCGA-COAD(N=282)	TCGA-G4-6321-01	0.087423	0.091421	0.319398	0.182126	0	0.774262	4.576
TCGA-COAD(N=282)	TCGA-D5-6536-01	0.0915195	0.0919048	0.187074	0.136698	0.0384286	0.515052	-6.5064
TCGA-COAD(N=282)	TCGA-A6-6140-01	0.0488187	0.10638	0.237315	0.125226	0	0.527446	-9.9658
TCGA-COAD(N=282)	TCGA-A6-A566-01	0.229876	0.128117	0.216299	0.158844	0.140507	1.01613	7.0035
TCGA-COAD(N=282)	TCGA-AD-6963-01	0.133288	0.0908962	0.190588	0.123962	0	0.53038	-9.9658
TCGA-COAD(N=282)	TCGA-D5-5541-01	0.0757924	0.142569	0.165003	0.123709	0.0849973	0.571132	-6.5064
TCGA-COAD(N=282)	TCGA-AM-5821-01	0.0320398	0.135433	0.278375	0.190525	0.00950309	0.645194	4.0366
[truncated: 10,335 more rows]

## Sheet: Sheet2
Immu	B cell	B cell	B cell	B cell	T cell CD4	T cell CD4	T cell CD4	T cell CD4	T cell CD8	T cell CD8	T cell CD8	T cell CD8	Neutrophil	Neutrophil	Neutrophil	Neutrophil	Macrophage	Macrophage	Macrophage	Macrophage	DC	DC	DC	DC
Method	pearson_R	pearson_P	spearman_R	spearman_P	pearson_R	pearson_P	spearman_R	spearman_P	pearson_R	pearson_P	spearman_R	spearman_P	pearson_R	pearson_P	spearman_R	spearman_P	pearson_R	pearson_P	spearman_R	spearman_P	pearson_R	pearson_P	spearman_R	spearman_P
TCGA-ACC(N=77)	0.0998067	0.387789	-0.0919519	0.426402	-0.162152	0.15885	-0.124228	0.281728	-0.036725	0.75117	0.09821	0.395464	-0.147049	0.201886	-0.0831827	0.471997	-0.137463	0.233195	-0.00617921	0.957464	-0.111983	0.332231	-0.105204	0.362509
TCGA-BLCA(N=405)	0.0495907	0.319483	0.0139054	0.780253	0.120317	0.0154078	0.113458	0.0223941	-0.0563878	0.257561	-0.0645989	0.194506	0.0653233	0.189539	0.0526411	0.290585	0.108582	0.0288974	0.120508	0.0152439	0.00945748	0.84951	-0.000674548	0.989203
TCGA-BRCA(N=1077)	0.055393	0.0691934	-0.0132055	0.665096	0.126852	2.97936e-05	0.103001	0.000710931	0.0720121	0.0180986	-0.000500994	0.986897	0.0423478	0.164904	-0.03994	0.190284	0.0671413	0.0275701	0.0257123	0.399242	0.0478786	0.116336	-0.0558485	0.0669335
TCGA-CESC(N=291)	0.0878849	0.134746	0.0448568	0.445887	0.105927	0.0711883	0.0677481	0.249302	0.00702046	0.90508	-0.0443411	0.451139	-0.0114484	0.845815	-0.0974366	0.0971281	-0.0599252	0.308316	-0.0846171	0.149916	0.0326701	0.578854	-0.0610736	0.29912
TCGA-CHOL(N=36)	0.154917	0.366972	0.141293	0.411091	0.171135	0.318299	0.0198351	0.908586	-0.120959	0.482224	0.0431479	0.80269	0.135361	0.431203	0.0819166	0.63482	0.0571194	0.740726	0.00553838	0.974426	-0.0690965	0.688842	0.0010304	0.995241
TCGA-COAD(N=282)	-0.0394842	0.50902	-0.0124515	0.835092	0.0450756	0.450868	0.0524414	0.380306	-0.0407801	0.495204	-0.0787812	0.187123	-0.0434074	0.467815	-0.078026	0.191399	0.0317335	0.595653	-0.0249867	0.676093	-0.0116579	0.845466	-0.0514131	0.38973
TCGA-COADREAD(N=373)	-0.0328766	0.526739	-0.0119771	0.817666	0.034823	0.502545	0.0364314	0.483004	-0.0410942	0.42875	-0.0618313	0.233539	-0.0651882	0.209078	-0.0953325	0.0658876	0.00781854	0.880373	-0.0474874	0.360416	-0.0176241	0.734412	-0.0517249	0.319111
TCGA-DLBC(N=46)	0.128744	0.393819	0.258929	0.0822849	0.0573715	0.704899	0.186817	0.213807	0.00767801	0.95961	0.0107388	0.943532	-0.0283164	0.851815	-0.113991	0.450661	-0.0328772	0.828282	-0.0655754	0.665029	0.124058	0.411402	0.228106	0.127336
TCGA-ESCA(N=181)	0.0407184	0.586276	0.106063	0.155299	0.0641657	0.390801	0.109007	0.144087	0.0985132	0.187039	0.116096	0.119623	-0.00190348	0.979711	0.0824404	0.269889	0.0239782	0.748661	0.0512257	0.493441	-0.0332926	0.656373	-0.0643341	0.389556
TCGA-GBM(N=152)	-0.056701	0.48778	-0.0336425	0.680731	0.081611	0.317538	0.0578131	0.479271	-0.0740282	0.364729	-0.0226516	0.781782	0.0127861	0.875763	-0.0478953	0.557906	-0.0155216	0.84947	-0.080308	0.325352	-0.0251595	0.75833	0.000304162	0.997033
TCGA-GBMLGG(N=656)	-0.0138595	0.723102	-0.0565602	0.147885	0.0182553	0.640707	0.0373586	0.339397	-0.055744	0.153831	-0.0983494	0.0117261	0.0112786	0.773093	-0.0443285	0.256897	0.00516789	0.894897	-0.0111724	0.775173	0.00273361	0.944288	-0.0641686	0.100574
TCGA-HNSC(N=517)	-0.0630126	0.152513	0.0129304	0.769287	-0.0370927	0.399985	0.00418515	0.92437	0.0293289	0.505796	0.069806	0.112895	0.0905286	0.0396236	0.0636344	0.148498	-0.0199218	0.651325	0.022613	0.60796	0.0362535	0.410738	0.0499348	0.257064
TCGA-KICH(N=65)	-0.151369	0.228725	-0.0906881	0.472482	-0.015262	0.903956	-0.0142958	0.91001	-0.0644018	0.610276	-0.039419	0.755222	0.10292	0.414592	0.0494016	0.695946	0.021408	0.865586	0.0381962	0.762589	-0.0447693	0.723252	0.0437989	0.729018
TCGA-KIPAN(N=878)	-0.0812782	0.0160001	-0.0904245	0.00733913	0.110749	0.00101242	0.100767	0.00279728	-0.0394025	0.243482	-0.0832515	0.0136022	0.019518	0.563555	0.00971088	0.773852	-0.106031	0.00165409	-0.115937	0.000577334	-0.0195139	0.563637	-0.0288049	0.393948
TCGA-KIRC(N=528)	-0.0775551	0.0749878	-0.083507	0.0551558	0.0953379	0.0284882	0.0919359	0.0346869	-0.0373323	0.391945	-0.0473748	0.277205	0.00572839	0.895524	0.0134057	0.758597	-0.110382	0.0111445	-0.10651	0.0143418	-0.0384148	0.378352	-0.0492007	0.259087
TCGA-KIRP(N=285)	-0.0480134	0.4194	-0.0477239	0.422212	0.132314	0.0255004	0.137628	0.0201097	-0.00793507	0.893899	-0.0367074	0.537118	0.0372626	0.530975	0.0063238	0.915352	-0.117267	0.0479488	-0.120651	0.0418188	0.0485913	0.413818	0.0547089	0.357456
TCGA-LGG(N=504)	-0.0129423	0.771934	-0.0805994	0.0706218	0.00409776	0.926884	0.0217666	0.625902	-0.0338784	0.447913	-0.10299	0.020749	0.0158961	0.721839	-0.0425558	0.340369	0.0104552	0.814875	0.00488213	0.912939	0.00250809	0.955209	-0.0725192	0.103917
TCGA-LIHC(N=363)	0.149006	0.00444048	0.145834	0.00537204	0.175062	0.000808782	0.182935	0.000460127	-0.0744771	0.15676	-0.120732	0.0214063	0.108934	0.0380338	0.11961	0.0226547	0.0490057	0.351841	0.133687	0.0107802	0.0501424	0.34077	0.0731955	0.164038
TCGA-LUAD(N=500)	0.138028	0.00197811	0.141369	0.00152896	0.224955	3.71822e-07	0.247712	1.99008e-08	0.00254172	0.95479	-0.00660259	0.882919	0.0982795	0.0279906	0.0959001	0.0320354	0.0363404	0.417463	0.0531643	0.235364	0.147398	0.000947269	0.161164	0.000296441
TCGA-LUSC(N=491)	0.0907417	0.0444603	0.124212	0.00585099	0.179697	6.21973e-05	0.255077	9.87717e-09	0.0504678	0.264357	0.0380301	0.400433	0.0610559	0.176785	0.0739644	0.101629	0.118794	0.00841555	0.102562	0.023037	0.0739421	0.101732	0.0879142	0.0515521
TCGA-MESO(N=85)	-0.202169	0.0635226	-0.226161	0.0374086	0.0180334	0.86988	0.0345267	0.753748	-0.135397	0.216639	-0.191968	0.078398	-0.161833	0.138951	-0.0560933	0.610122	8.78371e-05	0.999363	-0.00377795	0.972626	-0.252973	0.0194965	-0.274213	0.0110989
TCGA-OV(N=417)	-0.0209918	0.669069	-0.0334909	0.495212	0.149818	0.00215842	0.117919	0.0159894	-0.0343308	0.484454	-0.0355081	0.469589	0.133779	0.00622003	0.094402	0.054072	0.0189706	0.699302	-0.00689431	0.888372	0.096651	0.0485681	0.0492799	0.31542
TCGA-PAAD(N=177)	0.0318107	0.674251	-0.0337152	0.655958	0.079347	0.293801	0.181457	0.0156438	0.0614341	0.416617	0.00774864	0.918471	0.117817	0.118336	0.092591	0.220293	0.0273035	0.718292	0.00614638	0.935288	0.0372672	0.62239	-0.00117808	0.987584
TCGA-PCPG(N=177)	-0.159044	0.0344783	-0.246042	0.000963148	-0.0128293	0.865419	-0.0360481	0.633828	-0.0642476	0.395558	-0.105059	0.164022	-0.127227	0.091505	-0.21171	0.0046723	-0.0418273	0.580417	-0.150143	0.046076	-0.11844	0.116391	-0.198274	0.00815716
TCGA-PRAD(N=495)	0.0161103	0.720681	0.0346416	0.441887	0.101067	0.0245338	0.165614	0.000214789	0.00846601	0.850968	0.0106611	0.812965	0.0694514	0.122793	0.102052	0.0231644	0.11046	0.0139363	0.10086	0.02483	0.0557143	0.215942	0.0694659	0.122715
TCGA-READ(N=91)	-0.070618	0.505941	-0.172619	0.101793	0.00512854	0.961519	-0.0239334	0.821834	-0.0981452	0.354685	-0.0957736	0.366488	-0.287273	0.00576284	-0.274752	0.00839715	-0.161003	0.127359	-0.165765	0.11634	-0.0636622	0.548831	-0.107139	0.312102
TCGA-SARC(N=258)	-0.0634125	0.310282	-0.033112	0.596514	-0.102763	0.0995636	-0.101602	0.103468	-0.0651011	0.297548	-0.138329	0.0262967	-0.21525	0.000498549	-0.272866	8.73762e-06	-0.214455	0.000523631	-0.245935	6.5351e-05	-0.134006	0.0314196	-0.218079	0.000418037
TCGA-SKCM-M(N=351)	0.0580152	0.278387	0.0225303	0.674008	0.0406886	0.447317	0.0147082	0.783631	0.0353768	0.508851	0.0319547	0.550716	0.0792952	0.138172	0.101648	0.0571039	-0.0625394	0.242548	-0.0180124	0.736655	0.0388586	0.468028	0.0676478	0.206119
TCGA-SKCM-P(N=101)	0.117364	0.242463	0.132261	0.18735	0.0139635	0.889773	0.0756456	0.452145	-0.0206879	0.837303	0.00780979	0.938217	0.10929	0.276619	0.183036	0.066936	-0.126162	0.208697	-0.150915	0.131955	0.15442	0.123111	0.165146	0.098862
TCGA-SKCM(N=452)	0.0599942	0.202979	0.0412078	0.382099	0.033594	0.476192	0.0256985	0.585799	0.0295411	0.53102	0.0369185	0.433632	0.0805932	0.0869932	0.114945	0.0144813	-0.065114	0.166979	-0.0531326	0.259623	0.0427434	0.3646	0.0712532	0.130384
TCGA-STAD(N=388)	0.0863308	0.089469	0.0609231	0.231195	0.134991	0.00775341	0.154141	0.00232958	0.0208103	0.682805	0.0274178	0.590283	0.0486931	0.338761	0.0899124	0.076904	0.0606447	0.233338	0.0551769	0.278286	0.0235664	0.643529	0.0362245	0.476792
TCGA-STES(N=569)	0.0781099	0.0626086	0.0356045	0.396605	0.124499	0.00293154	0.127062	0.00239309	0.0152336	0.716904	0.00676744	0.872034	0.0222255	0.596763	0.0527154	0.209273	0.0564428	0.178792	0.0328737	0.433834	0.00777412	0.8532	-0.00492398	0.906703
TCGA-TGCT(N=132)	0.304736	0.000381252	0.389407	3.93285e-06	0.14774	0.0909228	0.142189	0.103871	0.266133	0.0020398	0.229034	0.00825197	0.270208	0.00172781	0.258199	0.00279783	0.173209	0.0470189	0.13145	0.132992	0.129807	0.137951	0.0438397	0.617688
TCGA-THCA(N=503)	0.0463573	0.29943	-0.0222418	0.61873	-0.0342307	0.443659	-0.0581177	0.193155	0.0355404	0.426407	0.0126822	0.776612	0.0143108	0.748835	-0.0509505	0.254037	-0.00206281	0.963192	-0.0295179	0.508924	0.0141283	0.751933	-0.0594207	0.183345
TCGA-THYM(N=118)	0.064465	0.487973	-0.0102637	0.912165	-0.0809162	0.383728	-0.0160608	0.862951	-0.0170902	0.854261	0.00039819	0.996586	0.106394	0.251512	0.0816164	0.379613	0.0833601	0.369481	0.0674059	0.468301	-0.095719	0.302506	-0.0223932	0.809793
TCGA-UCEC(N=178)	0.150899	0.0443696	0.202442	0.00672826	0.0506595	0.501869	0.0510124	0.498891	0.105588	0.160702	0.15036	0.045142	0.00561485	0.940705	-0.0713246	0.344103	0.306394	3.18959e-05	0.311459	2.3178e-05	-0.124863	0.0967848	-0.182746	0.0146243
TCGA-UCS(N=56)	0.180912	0.182097	0.192792	0.154568	0.13619	0.316906	0.148294	0.275386	-0.151121	0.266232	-0.169073	0.212881	0.107023	0.432407	0.143065	0.292857	0.00429991	0.974909	-0.0714981	0.600524	0.146831	0.280202	0.129155	0.34278
TCGA-UVM(N=79)	-0.00583375	0.959305	-0.00730603	0.949047	-0.0255985	0.822808	-0.00891773	0.937827	-0.0781731	0.493475	-0.10856	0.340924	0.000344538	0.997596	-0.0398389	0.727397	0.13324	0.241754	0.0626459	0.583367	0.154785	0.17318	0.111107	0.32965
