# Supplementary material for: Identification and functional analysis of LncRNA-XIST ceRNA network in prostate cancer
Source: BMC Cancer. 2022 Aug 29;22:935. doi: 10.1186/s12885-022-10007-6 (PMC9426231; doi:10.1186/s12885-022-10007-6)
Supplement: Supplementary file 3 — Additional file 3. [file 12885_2022_10007_MOESM3_ESM.xlsx]

## Sheet: Sheet1
	DNAss	Expression
GBM(N=51)	0.142061	6.2087
GBM(N=51)	0.181539	4.6335
GBM(N=51)	0.124403	5.4559
GBM(N=51)	0.253353	7.0692
GBM(N=51)	0.259929	7.5014
GBM(N=51)	0.143726	-1.8314
GBM(N=51)	0.198764	8.402
GBM(N=51)	0.226462	0.0158
GBM(N=51)	0.237429	-5.5735
GBM(N=51)	0.20769	5.5537
GBM(N=51)	0.198018	-1.8836
GBM(N=51)	0.27351	6.503
GBM(N=51)	0.245844	2.1798
GBM(N=51)	0.207893	-4.2934
GBM(N=51)	0.25055	-1.1811
GBM(N=51)	0.210519	3.7421
GBM(N=51)	0.204701	-2.3884
GBM(N=51)	0.245248	7.6164
GBM(N=51)	0.265868	-1.9379
GBM(N=51)	0.237194	-1.4305
GBM(N=51)	0.213656	7.488
GBM(N=51)	0.192892	-1.5105
GBM(N=51)	0.300699	5.6539
GBM(N=51)	0.280193	-1.0559
GBM(N=51)	0.219136	-3.17135
GBM(N=51)	0.222426	7.6122
GBM(N=51)	0.262099	-2.4659
GBM(N=51)	0.165214	0.0014
GBM(N=51)	0.221684	6.4588
GBM(N=51)	0.154609	-5.0116
GBM(N=51)	0.243754	-3.0469
GBM(N=51)	0.247155	-1.8836
GBM(N=51)	0.255751	6.3562
GBM(N=51)	0.339698	-0.5973
GBM(N=51)	0.243883	-1.8836
GBM(N=51)	0.640447	4.9482
GBM(N=51)	0.202307	-2.7274
GBM(N=51)	0.287325	-2.3884
GBM(N=51)	0.236024	6.9802
GBM(N=51)	0.174336	6.4753
GBM(N=51)	0.151281	-1.8836
GBM(N=51)	0.150394	-1.685
GBM(N=51)	0.230409	-1.685
GBM(N=51)	0.27724	-4.2934
GBM(N=51)	0.215047	8.3639
GBM(N=51)	0.276883	6.3806
GBM(N=51)	0.17757	-1.9379
GBM(N=51)	0.163006	-1.3921
GBM(N=51)	0.253931	-0.6873
GBM(N=51)	0.260444	7.7686
GBM(N=51)	0.271342	4.1724
GBMLGG(N=558)	0.0792777	-1.2828
GBMLGG(N=558)	0.234888	7.8048
GBMLGG(N=558)	0.142061	6.2087
GBMLGG(N=558)	0.0767957	6.7206
GBMLGG(N=558)	0.126115	-1.0862
GBMLGG(N=558)	0.181539	4.6335
GBMLGG(N=558)	0.171169	6.0691
GBMLGG(N=558)	0.124214	7.3879
GBMLGG(N=558)	0.0795797	8.3031
GBMLGG(N=558)	0.183058	5.5778
GBMLGG(N=558)	0.0782964	6.676
GBMLGG(N=558)	0.134682	7.0676
GBMLGG(N=558)	0.0898818	-3.1714
GBMLGG(N=558)	0.110977	-1.3183
GBMLGG(N=558)	0.109683	-2.5479
GBMLGG(N=558)	0.115531	6.5244
GBMLGG(N=558)	0.112959	-2.2447
GBMLGG(N=558)	0.182643	-4.6082
GBMLGG(N=558)	0.127345	-9.9658
GBMLGG(N=558)	0.242148	7.4118
GBMLGG(N=558)	0.118576	7.5677
GBMLGG(N=558)	0.120676	6.2371
GBMLGG(N=558)	0.110493	-1.0262
GBMLGG(N=558)	0.102171	-3.6259
GBMLGG(N=558)	0.0673319	-2.6349
GBMLGG(N=558)	0.0861121	-4.6082
GBMLGG(N=558)	0.116169	-9.9658
GBMLGG(N=558)	0.0966005	-0.9686
GBMLGG(N=558)	0.135535	8.214
GBMLGG(N=558)	0.0763369	4.7772
GBMLGG(N=558)	0.125447	-2.1779
GBMLGG(N=558)	0.0999607	3.506
GBMLGG(N=558)	0.069536	-1.0559
GBMLGG(N=558)	0.152104	6.0029
GBMLGG(N=558)	0.0811062	7.6256
GBMLGG(N=558)	0.124403	5.4559
GBMLGG(N=558)	0.101948	9.4367
GBMLGG(N=558)	0.0936018	-2.6349
GBMLGG(N=558)	0.121951	7.4738
GBMLGG(N=558)	0.103503	7.8942
GBMLGG(N=558)	0.161761	6.0756
GBMLGG(N=558)	0.0881776	8.9213
GBMLGG(N=558)	0.105861	0.3573
GBMLGG(N=558)	0.253353	7.0692
GBMLGG(N=558)	0.178742	-1.7322
GBMLGG(N=558)	0.101987	-3.6259
GBMLGG(N=558)	0.222955	6.8839
GBMLGG(N=558)	0.0856309	-4.6082
GBMLGG(N=558)	0.10121	-9.9658
GBMLGG(N=558)	0.16005	6.823
GBMLGG(N=558)	0.0559491	-9.9658
GBMLGG(N=558)	0.0734253	8.1793
GBMLGG(N=558)	0.105558	6.272
GBMLGG(N=558)	0.242929	-0.8863
GBMLGG(N=558)	0.127451	5.6059
GBMLGG(N=558)	0.0937911	-1.8836
GBMLGG(N=558)	0.0664562	-3.458
GBMLGG(N=558)	0.0962136	-2.3884
GBMLGG(N=558)	0.260808	-2.5479
GBMLGG(N=558)	0.0659343	-6.5064
GBMLGG(N=558)	0.141891	7.9834
GBMLGG(N=558)	0.100379	-4.035
GBMLGG(N=558)	0.232034	9.6872
GBMLGG(N=558)	0.259929	7.5014
GBMLGG(N=558)	0.0842687	-1.0262
GBMLGG(N=558)	0.165023	-2.8262
GBMLGG(N=558)	0.0999093	-0.9971
GBMLGG(N=558)	0.104664	5.998
GBMLGG(N=558)	0.112713	-1.6394
GBMLGG(N=558)	0.0920266	8.0828
GBMLGG(N=558)	0.133786	-1.7322
GBMLGG(N=558)	0.0679813	-2.4659
GBMLGG(N=558)	0.0758632	7.4888
GBMLGG(N=558)	0.0835961	5.172
GBMLGG(N=558)	0.217392	-2.5479
GBMLGG(N=558)	0.0775758	7.645
GBMLGG(N=558)	0.164312	5.8565
GBMLGG(N=558)	0.107728	-3.3076
GBMLGG(N=558)	0.0997872	-1.9379
GBMLGG(N=558)	0.143726	-1.8314
GBMLGG(N=558)	0.229578	-6.5064
GBMLGG(N=558)	0.103217	-1.0559
GBMLGG(N=558)	0.174938	6.3454
GBMLGG(N=558)	0.14655	8.629
GBMLGG(N=558)	0.0732673	6.0106
GBMLGG(N=558)	0.117821	-3.1714
GBMLGG(N=558)	0.106508	6.9124
GBMLGG(N=558)	0.109453	-9.9658
GBMLGG(N=558)	0.198764	8.402
GBMLGG(N=558)	0.0952016	8.3811
GBMLGG(N=558)	0.226462	0.0158
GBMLGG(N=558)	0.0924403	-2.5479
GBMLGG(N=558)	0.237429	-5.5735
GBMLGG(N=558)	0.137177	6.1717
GBMLGG(N=558)	0.145234	-3.816
GBMLGG(N=558)	0.124103	7.1801
GBMLGG(N=558)	0.20769	5.5537
GBMLGG(N=558)	0.147217	7.353
GBMLGG(N=558)	0.0781971	6.0555
GBMLGG(N=558)	0.222111	-3.816
GBMLGG(N=558)	0.108076	7.0063
GBMLGG(N=558)	0.0990575	-6.5064
GBMLGG(N=558)	0.0982733	-1.6394
GBMLGG(N=558)	0.13977	-9.9658
GBMLGG(N=558)	0.213928	7.7056
GBMLGG(N=558)	0.118639	-2.3147
GBMLGG(N=558)	0.225726	-3.1714
GBMLGG(N=558)	0.0957288	-1.8314
GBMLGG(N=558)	0.0912763	7.5556
GBMLGG(N=558)	0.106767	-2.6349
GBMLGG(N=558)	0.0882691	-1.7809
GBMLGG(N=558)	0.0521396	8.1695
GBMLGG(N=558)	0.0950019	8.99
GBMLGG(N=558)	0.121175	5.9524
GBMLGG(N=558)	0.0825827	-9.9658
GBMLGG(N=558)	0.108553	-3.6259
GBMLGG(N=558)	0.0638974	-2.3884
GBMLGG(N=558)	0.084913	-1.7322
GBMLGG(N=558)	0.0536537	5.1796
GBMLGG(N=558)	0.0908235	-3.458
GBMLGG(N=558)	0.156615	-4.6082
GBMLGG(N=558)	0.198018	-1.8836
GBMLGG(N=558)	0.0903668	-9.9658
GBMLGG(N=558)	0.0941506	-5.0116
GBMLGG(N=558)	0.165031	6.9805
GBMLGG(N=558)	0.134744	9.2043
GBMLGG(N=558)	0.112722	-2.3884
GBMLGG(N=558)	0.124434	-3.816
GBMLGG(N=558)	0.27351	6.503
GBMLGG(N=558)	0.0330772	6.195
GBMLGG(N=558)	0.0685811	-5.5735
GBMLGG(N=558)	0.134357	-3.3076
GBMLGG(N=558)	0.299827	-2.9324
GBMLGG(N=558)	0.0894572	-4.2934
GBMLGG(N=558)	0.110249	-2.7274
GBMLGG(N=558)	0.0850906	-6.5064
GBMLGG(N=558)	0.245844	2.1798
GBMLGG(N=558)	0.137341	-4.2934
GBMLGG(N=558)	0.169154	-3.458
GBMLGG(N=558)	0.0993674	-4.2934
GBMLGG(N=558)	0.1091	-9.9658
GBMLGG(N=558)	0.114924	7.4346
GBMLGG(N=558)	0.120179	-1.8314
GBMLGG(N=558)	0.10519	-1.685
GBMLGG(N=558)	0.137867	-2.9324
GBMLGG(N=558)	0.176862	7.3476
GBMLGG(N=558)	0.286973	6.5344
GBMLGG(N=558)	0.280018	-0.6873
GBMLGG(N=558)	0.0894372	-9.9658
GBMLGG(N=558)	0.118329	-1.2481
GBMLGG(N=558)	0.0815717	-2.6349
GBMLGG(N=558)	0.119914	5.7372
GBMLGG(N=558)	0.107726	-3.0469
GBMLGG(N=558)	0.144535	-9.9658
GBMLGG(N=558)	0.207893	-4.2934
GBMLGG(N=558)	0.0925843	8.3212
GBMLGG(N=558)	0.0949683	-5.5735
GBMLGG(N=558)	0.0959219	6.3754
GBMLGG(N=558)	0.0858131	-2.6349
GBMLGG(N=558)	0.18282	7.5233
GBMLGG(N=558)	0.200375	-1.8314
GBMLGG(N=558)	0.140925	6.3818
GBMLGG(N=558)	0.118552	7.616
GBMLGG(N=558)	0.218155	-3.458
GBMLGG(N=558)	0.128183	-4.2934
GBMLGG(N=558)	0.123836	8.0594
GBMLGG(N=558)	0.110573	-6.5064
GBMLGG(N=558)	0.127411	8.0203
GBMLGG(N=558)	0.25055	-1.1811
GBMLGG(N=558)	0.104521	-3.816
GBMLGG(N=558)	0.0793848	6.2632
GBMLGG(N=558)	0.10471	7.6414
GBMLGG(N=558)	0.0824373	7.4374
GBMLGG(N=558)	0.127275	6.7616
GBMLGG(N=558)	0.214676	-2.9324
GBMLGG(N=558)	0.0783683	-2.0529
GBMLGG(N=558)	0.166703	5.295
GBMLGG(N=558)	0.210519	3.7421
GBMLGG(N=558)	0.0932429	4.1086
GBMLGG(N=558)	0.121862	-2.4659
GBMLGG(N=558)	0.0976568	7.0545
GBMLGG(N=558)	0.204701	-2.3884
GBMLGG(N=558)	0.145901	7.1278
GBMLGG(N=558)	0.0677607	-0.9406
GBMLGG(N=558)	0.264497	-2.3147
GBMLGG(N=558)	0.0920693	-9.9658
GBMLGG(N=558)	0.0901102	-2.6349
GBMLGG(N=558)	0.245248	7.6164
GBMLGG(N=558)	0.139032	6.8782
GBMLGG(N=558)	0.265868	-1.9379
GBMLGG(N=558)	0.112609	6.948
GBMLGG(N=558)	0.0860725	-6.5064
GBMLGG(N=558)	0.237194	-1.4305
GBMLGG(N=558)	0.279662	-3.458
GBMLGG(N=558)	0.0846846	8.469
GBMLGG(N=558)	0.213656	7.488
GBMLGG(N=558)	0.0969454	9.541
GBMLGG(N=558)	0.0700835	-1.6394
GBMLGG(N=558)	0.0793638	7.7045
GBMLGG(N=558)	0.0979691	-3.3076
GBMLGG(N=558)	0.101482	8.6931
GBMLGG(N=558)	0.192892	-1.5105
GBMLGG(N=558)	0.101145	-6.5064
GBMLGG(N=558)	0.284067	-4.035
GBMLGG(N=558)	0.0769425	7.9797
GBMLGG(N=558)	0.068481	8.619
GBMLGG(N=558)	0.0749046	-0.7834
GBMLGG(N=558)	0.100863	-2.1779
GBMLGG(N=558)	0.0648603	-9.9658
GBMLGG(N=558)	0.104182	-9.9658
GBMLGG(N=558)	0.114917	7.6307
GBMLGG(N=558)	0.117918	0.2154
GBMLGG(N=558)	0.227914	-2.8262
GBMLGG(N=558)	0.134187	-5.5735
GBMLGG(N=558)	0.100838	5.7685
GBMLGG(N=558)	0.093357	7.9476
GBMLGG(N=558)	0.0713989	-3.6259
GBMLGG(N=558)	0.300699	5.6539
GBMLGG(N=558)	0.121878	-9.9658
GBMLGG(N=558)	0.105705	-2.8262
GBMLGG(N=558)	0.109177	6.9313
GBMLGG(N=558)	0.0787114	7.3609
GBMLGG(N=558)	0.100851	-0.6193
GBMLGG(N=558)	0.119631	-4.035
GBMLGG(N=558)	0.10019	-6.5064
GBMLGG(N=558)	0.145951	8.3594
GBMLGG(N=558)	0.123229	3.1311
GBMLGG(N=558)	0.0996041	-3.3076
GBMLGG(N=558)	0.175402	8.1141
GBMLGG(N=558)	0.101458	6.0029
GBMLGG(N=558)	0.0969634	-3.1714
GBMLGG(N=558)	0.145295	7.9883
GBMLGG(N=558)	0.139824	7.9434
GBMLGG(N=558)	0.0817768	8.3948
GBMLGG(N=558)	0.0926264	-2.4659
GBMLGG(N=558)	0.157305	8.542
GBMLGG(N=558)	0.0802995	-2.0529
GBMLGG(N=558)	0.115202	-1.4699
GBMLGG(N=558)	0.175737	6.8201
GBMLGG(N=558)	0.169838	6.9585
GBMLGG(N=558)	0.112027	8.9605
GBMLGG(N=558)	0.083171	6.9884
GBMLGG(N=558)	0.161529	6.4619
GBMLGG(N=558)	0.110587	-9.9658
GBMLGG(N=558)	0.0727471	-3.6259
GBMLGG(N=558)	0.0686489	6.3581
GBMLGG(N=558)	0.0859153	-3.0469
GBMLGG(N=558)	0.0844077	-4.035
GBMLGG(N=558)	0.0741379	8.6122
GBMLGG(N=558)	0.184366	8.1131
GBMLGG(N=558)	0.280193	-1.0559
GBMLGG(N=558)	0.126696	-2.7274
GBMLGG(N=558)	0.0673683	-2.9324
GBMLGG(N=558)	0.0700075	-1.8836
GBMLGG(N=558)	0.0749865	-1.5522
GBMLGG(N=558)	0.192928	7.1636
GBMLGG(N=558)	0.109906	7.8142
GBMLGG(N=558)	0.0847072	6.5709
GBMLGG(N=558)	0.0972307	6.8851
GBMLGG(N=558)	0.0705509	5.076
GBMLGG(N=558)	0.0753884	8.0468
GBMLGG(N=558)	0.0971336	-3.3076
GBMLGG(N=558)	0.132887	7.9261
GBMLGG(N=558)	0.219136	-3.17135
GBMLGG(N=558)	0.0807517	8.9271
GBMLGG(N=558)	0.246464	8.9003
GBMLGG(N=558)	0.0747275	-2.8262
GBMLGG(N=558)	0.0733314	-6.5064
GBMLGG(N=558)	0.222426	7.6122
GBMLGG(N=558)	0.205958	7.7323
GBMLGG(N=558)	0.0943005	-4.6082
GBMLGG(N=558)	0.0757127	-2.2447
GBMLGG(N=558)	0.0655601	-2.2447
GBMLGG(N=558)	0.104337	7.6537
GBMLGG(N=558)	0.106774	-4.2934
GBMLGG(N=558)	0.0943461	7.9741
GBMLGG(N=558)	0.0821287	8.1124
GBMLGG(N=558)	0.0810962	8.3466
GBMLGG(N=558)	0.096119	-6.5064
GBMLGG(N=558)	0.110928	-5.0116
GBMLGG(N=558)	0.0919798	-5.0116
GBMLGG(N=558)	0.113391	8.7065
GBMLGG(N=558)	0.189532	7.8312
GBMLGG(N=558)	0.120784	-2.7274
GBMLGG(N=558)	0.262099	-2.4659
GBMLGG(N=558)	0.104315	7.0708
GBMLGG(N=558)	0.0569386	8.0094
GBMLGG(N=558)	0.108265	4.6674
GBMLGG(N=558)	0.173841	-6.5064
GBMLGG(N=558)	0.0706656	7.0385
GBMLGG(N=558)	0.112281	-2.9324
GBMLGG(N=558)	0.0906088	-2.5479
GBMLGG(N=558)	0.0868477	-5.5735
GBMLGG(N=558)	0.0861948	7.9479
GBMLGG(N=558)	0.318067	-2.114
GBMLGG(N=558)	0.104723	8.6746
GBMLGG(N=558)	0.0828817	-9.9658
GBMLGG(N=558)	0.0930307	-4.2934
GBMLGG(N=558)	0.185971	-3.1714
GBMLGG(N=558)	0.117063	7.7894
GBMLGG(N=558)	0.0947357	-6.5064
GBMLGG(N=558)	0.0872782	-2.1779
GBMLGG(N=558)	0.0754139	-1.8314
GBMLGG(N=558)	0.0885261	-3.458
GBMLGG(N=558)	0.115947	-6.5064
GBMLGG(N=558)	0.114363	7.8409
GBMLGG(N=558)	0.111137	8.097
GBMLGG(N=558)	0.0809157	7.7588
GBMLGG(N=558)	0.219942	8.5835
GBMLGG(N=558)	0.175939	6.3733
GBMLGG(N=558)	0.0927633	-9.9658
GBMLGG(N=558)	0.0967818	-1.9379
GBMLGG(N=558)	0.139614	8.3524
GBMLGG(N=558)	0.0882124	8.5232
GBMLGG(N=558)	0.0807876	-9.9658
GBMLGG(N=558)	0.165214	0.0014
GBMLGG(N=558)	0.109312	6.291
GBMLGG(N=558)	0.262763	7.2887
GBMLGG(N=558)	0.136005	8.0596
GBMLGG(N=558)	0.1063	7.1358
GBMLGG(N=558)	0.0713372	-9.9658
GBMLGG(N=558)	0.100833	5.2017
GBMLGG(N=558)	0.0877525	-2.2447
GBMLGG(N=558)	0.119156	8.1632
GBMLGG(N=558)	0.107987	6.8627
GBMLGG(N=558)	0.110721	6.2481
GBMLGG(N=558)	0.0996213	-2.8262
GBMLGG(N=558)	0.119376	-3.6259
GBMLGG(N=558)	0.114408	6.9053
GBMLGG(N=558)	0.0600812	6.8217
GBMLGG(N=558)	0.0588102	8.5501
GBMLGG(N=558)	0.221684	6.4588
GBMLGG(N=558)	0.10455	-3.1714
GBMLGG(N=558)	0.142646	-1.7809
GBMLGG(N=558)	0.166429	-6.5064
GBMLGG(N=558)	0.0605337	9.1116
GBMLGG(N=558)	0.0853524	-2.3884
GBMLGG(N=558)	0.102057	-9.9658
GBMLGG(N=558)	0.270179	7.9406
GBMLGG(N=558)	0.154609	-5.0116
GBMLGG(N=558)	0.292839	6.3503
GBMLGG(N=558)	0.192065	-2.2447
GBMLGG(N=558)	0.0961862	-1.7809
GBMLGG(N=558)	0.271891	6.1092
GBMLGG(N=558)	0.151333	5.8261
GBMLGG(N=558)	0.243754	-3.0469
GBMLGG(N=558)	0.0912508	7.2453
GBMLGG(N=558)	0.081529	-4.6082
GBMLGG(N=558)	0.0559716	-1.9942
GBMLGG(N=558)	0.0807659	-1.3183
GBMLGG(N=558)	0.113352	8.2294
GBMLGG(N=558)	0.108887	7.7047
GBMLGG(N=558)	0.155015	-9.9658
GBMLGG(N=558)	0.0680539	-6.5064
GBMLGG(N=558)	0.0989167	-6.5064
GBMLGG(N=558)	0.100322	7.1195
GBMLGG(N=558)	0.0965871	7.208
GBMLGG(N=558)	0.247155	-1.8836
GBMLGG(N=558)	0.148853	5.6109
GBMLGG(N=558)	0.16012	-0.9686
GBMLGG(N=558)	0.083728	7.9684
GBMLGG(N=558)	0.0683326	7.0195
GBMLGG(N=558)	0.0915141	-9.9658
GBMLGG(N=558)	0.0677122	-3.6259
GBMLGG(N=558)	0.100793	7.418
GBMLGG(N=558)	0.109052	-1.9942
GBMLGG(N=558)	0.0815195	8.3832
GBMLGG(N=558)	0.088159	7.5978
GBMLGG(N=558)	0.168793	6.3556
GBMLGG(N=558)	0.160442	-0.1187
GBMLGG(N=558)	0.255751	6.3562
GBMLGG(N=558)	0.149519	-2.4659
GBMLGG(N=558)	0.281584	-9.9658
GBMLGG(N=558)	0.101001	-2.6349
GBMLGG(N=558)	0.339698	-0.5973
GBMLGG(N=558)	0.112289	6.3393
GBMLGG(N=558)	0.0686429	0.4552
GBMLGG(N=558)	0.100075	-0.8084
GBMLGG(N=558)	0.243883	-1.8836
GBMLGG(N=558)	0.13699	-1.7809
GBMLGG(N=558)	0.0553483	8.5964
GBMLGG(N=558)	0.175734	6.5008
GBMLGG(N=558)	0.640447	4.9482
GBMLGG(N=558)	0.0912583	4.2601
GBMLGG(N=558)	0.105638	6.4323
GBMLGG(N=558)	0.282504	5.8736
GBMLGG(N=558)	0.202307	-2.7274
GBMLGG(N=558)	0.0545486	8.4031
GBMLGG(N=558)	0.122078	7.556
GBMLGG(N=558)	0.249516	7.1608
GBMLGG(N=558)	0.0836624	-6.5064
GBMLGG(N=558)	0.187536	-3.1714
GBMLGG(N=558)	0.097707	-2.2447
GBMLGG(N=558)	0.0980083	-4.6082
GBMLGG(N=558)	0.175347	-1.9942
GBMLGG(N=558)	0.287325	-2.3884
GBMLGG(N=558)	0.236024	6.9802
GBMLGG(N=558)	0.092196	-3.0469
GBMLGG(N=558)	0.0605606	-3.458
GBMLGG(N=558)	0.174336	6.4753
GBMLGG(N=558)	0.144726	6.7594
GBMLGG(N=558)	0.0559968	6.9379
GBMLGG(N=558)	0.099461	-0.9132
GBMLGG(N=558)	0.0909302	-1.0862
GBMLGG(N=558)	0.217057	-2.9324
GBMLGG(N=558)	0.118987	5.3107
GBMLGG(N=558)	0.183861	-0.1665
GBMLGG(N=558)	0.0837975	-6.5064
GBMLGG(N=558)	0.0873634	6.8213
GBMLGG(N=558)	0.215606	-9.9658
GBMLGG(N=558)	0.147575	7.8693
GBMLGG(N=558)	0.136067	0.1519
GBMLGG(N=558)	0.0854557	-6.5064
GBMLGG(N=558)	0.176272	6.9969
GBMLGG(N=558)	0.031519	-5.5735
GBMLGG(N=558)	0.0665414	7.5217
GBMLGG(N=558)	0.0945846	8.1689
GBMLGG(N=558)	0.0832224	-4.035
GBMLGG(N=558)	0.154624	-2.0529
GBMLGG(N=558)	0.129088	-2.9324
GBMLGG(N=558)	0.12651	-9.9658
GBMLGG(N=558)	0.130002	-2.6349
GBMLGG(N=558)	0.123063	-1.9379
GBMLGG(N=558)	0.121508	8.2102
GBMLGG(N=558)	0.212507	-9.9658
GBMLGG(N=558)	0.0720733	-3.816
GBMLGG(N=558)	0.0938512	-0.9406
GBMLGG(N=558)	0.287058	-3.6259
GBMLGG(N=558)	0.100077	-4.6082
GBMLGG(N=558)	0.154994	-1.5522
GBMLGG(N=558)	0.0459032	-3.0469
GBMLGG(N=558)	0.0929935	8.2839
GBMLGG(N=558)	0.0635923	-2.9324
GBMLGG(N=558)	0.19515	0.099
GBMLGG(N=558)	0.151281	-1.8836
GBMLGG(N=558)	0.081177	6.2434
GBMLGG(N=558)	0.133718	-2.6349
GBMLGG(N=558)	0.0916705	-2.4659
GBMLGG(N=558)	0.0842182	-1.5105
GBMLGG(N=558)	0.201685	-4.035
GBMLGG(N=558)	0.101426	7.885
GBMLGG(N=558)	0.196259	7.1856
GBMLGG(N=558)	0.109248	-6.5064
GBMLGG(N=558)	0.202258	7.8858
GBMLGG(N=558)	0.195394	6.7
GBMLGG(N=558)	0.115756	5.5753
GBMLGG(N=558)	0.0826077	5.6276
GBMLGG(N=558)	0.194486	-3.6259
GBMLGG(N=558)	0.0840919	-2.5479
GBMLGG(N=558)	0.150394	-1.685
GBMLGG(N=558)	0.085427	-4.035
GBMLGG(N=558)	0.105159	-4.035
GBMLGG(N=558)	0.0675443	-6.5064
GBMLGG(N=558)	0.0871761	7.8215
GBMLGG(N=558)	0.0817982	-4.2934
GBMLGG(N=558)	0.230409	-1.685
GBMLGG(N=558)	0.27724	-4.2934
GBMLGG(N=558)	0.120343	-9.9658
GBMLGG(N=558)	0.112025	8.4232
GBMLGG(N=558)	0.140831	0.099
GBMLGG(N=558)	0.0927303	-2.9324
GBMLGG(N=558)	0.0792501	-3.3076
GBMLGG(N=558)	0.0753595	-4.2934
GBMLGG(N=558)	0.11566	-3.1714
GBMLGG(N=558)	0.0970272	6.6177
GBMLGG(N=558)	0.171328	6.0779
GBMLGG(N=558)	0.0887479	-1.1488
GBMLGG(N=558)	0.0711838	-2.8262
GBMLGG(N=558)	0.159154	4.3944
GBMLGG(N=558)	0.107646	7.9242
GBMLGG(N=558)	0.151921	8.4543
GBMLGG(N=558)	0.119251	-0.6416
GBMLGG(N=558)	0.0877849	-3.816
GBMLGG(N=558)	0.115834	-0.6193
GBMLGG(N=558)	0.0529805	7.9487
GBMLGG(N=558)	0.215047	8.3639
GBMLGG(N=558)	0.207626	7.5088
GBMLGG(N=558)	0.0899821	-3.0469
GBMLGG(N=558)	0.276883	6.3806
GBMLGG(N=558)	0.112335	-2.4659
GBMLGG(N=558)	0.166486	-5.0116
GBMLGG(N=558)	0.0950658	-2.9324
GBMLGG(N=558)	0.17757	-1.9379
GBMLGG(N=558)	0.305446	7.7127
GBMLGG(N=558)	0.102892	7.1521
GBMLGG(N=558)	0.120703	-2.3884
GBMLGG(N=558)	0.132708	-4.035
GBMLGG(N=558)	0.0811317	7.4808
GBMLGG(N=558)	0.129813	6.931
GBMLGG(N=558)	0.0609472	6.0497
GBMLGG(N=558)	0.130976	-0.1504
GBMLGG(N=558)	0.201026	5.2803
GBMLGG(N=558)	0.108778	7.7157
GBMLGG(N=558)	0.170977	6.1771
GBMLGG(N=558)	0.246375	-2.2447
GBMLGG(N=558)	0.109734	8.3705
GBMLGG(N=558)	0.171954	-3.0469
GBMLGG(N=558)	0.121928	-2.9324
GBMLGG(N=558)	0.115613	-3.0469
GBMLGG(N=558)	0.0942015	7.9171
GBMLGG(N=558)	0.187793	0.8082
GBMLGG(N=558)	0.124482	7.0357
GBMLGG(N=558)	0.284299	-6.5064
GBMLGG(N=558)	0.0669113	7.9119
GBMLGG(N=558)	0.0877804	-1.7809
GBMLGG(N=558)	0.154772	7.0704
GBMLGG(N=558)	0.0932644	-1.6394
GBMLGG(N=558)	0.163006	-1.3921
GBMLGG(N=558)	0.112834	-1.1488
GBMLGG(N=558)	0.0953619	-3.0469
GBMLGG(N=558)	0.099427	8.4011
GBMLGG(N=558)	0.125031	-1.9942
GBMLGG(N=558)	0.0490818	7.9038
GBMLGG(N=558)	0.141732	8.6765
GBMLGG(N=558)	0.100139	5.4526
GBMLGG(N=558)	0.0962833	-2.2447
GBMLGG(N=558)	0.0598428	7.1211
GBMLGG(N=558)	0.0874094	-4.035
GBMLGG(N=558)	0.0784966	-1.1488
GBMLGG(N=558)	0.0968195	-3.6259
GBMLGG(N=558)	0.0873161	-1.7809
GBMLGG(N=558)	0.142553	7.8249
GBMLGG(N=558)	0.192108	7.6995
GBMLGG(N=558)	0.0925014	-1.4305
GBMLGG(N=558)	0.0628946	-3.1714
GBMLGG(N=558)	0.358363	-3.816
GBMLGG(N=558)	0.11486	-9.9658
GBMLGG(N=558)	0.167111	-1.2828
GBMLGG(N=558)	0.125333	-3.1714
GBMLGG(N=558)	0.107283	-9.9658
GBMLGG(N=558)	0.160673	-2.8262
GBMLGG(N=558)	0.0955734	-0.8084
GBMLGG(N=558)	0.0849917	-9.9658
GBMLGG(N=558)	0.253931	-0.6873
GBMLGG(N=558)	0.260444	7.7686
GBMLGG(N=558)	0.160432	-9.9658
GBMLGG(N=558)	0.0960451	7.5712
GBMLGG(N=558)	0.187952	-2.9324
GBMLGG(N=558)	0.0897945	4.9265
GBMLGG(N=558)	0.0739026	-2.9324
GBMLGG(N=558)	0.119057	-9.9658
GBMLGG(N=558)	0.098779	-1.0559
GBMLGG(N=558)	0.170992	8.9577
GBMLGG(N=558)	0.0925595	-4.2934
GBMLGG(N=558)	0.271342	4.1724
GBMLGG(N=558)	0.0808817	-6.5064
GBMLGG(N=558)	0.0744261	6.4717
GBMLGG(N=558)	0.103831	7.7996
GBMLGG(N=558)	0.105949	8.2144
GBMLGG(N=558)	0.0810935	-3.0469
GBMLGG(N=558)	0.104419	-9.9658
GBMLGG(N=558)	0.109286	8.8198
GBMLGG(N=558)	0.100875	-9.9658
GBMLGG(N=558)	0.125927	-1.6394
GBMLGG(N=558)	0.161708	7.0242
GBMLGG(N=558)	0.253376	7.4241
GBMLGG(N=558)	0.268764	-3.0469
GBMLGG(N=558)	0.0981993	-3.3076
LGG(N=507)	0.0792777	-1.2828
LGG(N=507)	0.234888	7.8048
LGG(N=507)	0.0767957	6.7206
LGG(N=507)	0.126115	-1.0862
LGG(N=507)	0.171169	6.0691
LGG(N=507)	0.124214	7.3879
LGG(N=507)	0.0795797	8.3031
LGG(N=507)	0.183058	5.5778
LGG(N=507)	0.0782964	6.676
LGG(N=507)	0.134682	7.0676
LGG(N=507)	0.0898818	-3.1714
LGG(N=507)	0.110977	-1.3183
LGG(N=507)	0.109683	-2.5479
LGG(N=507)	0.115531	6.5244
LGG(N=507)	0.112959	-2.2447
LGG(N=507)	0.182643	-4.6082
LGG(N=507)	0.127345	-9.9658
LGG(N=507)	0.242148	7.4118
LGG(N=507)	0.118576	7.5677
LGG(N=507)	0.120676	6.2371
LGG(N=507)	0.110493	-1.0262
LGG(N=507)	0.102171	-3.6259
LGG(N=507)	0.0673319	-2.6349
LGG(N=507)	0.0861121	-4.6082
LGG(N=507)	0.116169	-9.9658
LGG(N=507)	0.0966005	-0.9686
LGG(N=507)	0.135535	8.214
LGG(N=507)	0.0763369	4.7772
LGG(N=507)	0.125447	-2.1779
LGG(N=507)	0.0999607	3.506
LGG(N=507)	0.069536	-1.0559
LGG(N=507)	0.152104	6.0029
LGG(N=507)	0.0811062	7.6256
LGG(N=507)	0.101948	9.4367
LGG(N=507)	0.0936018	-2.6349
LGG(N=507)	0.121951	7.4738
LGG(N=507)	0.103503	7.8942
LGG(N=507)	0.161761	6.0756
LGG(N=507)	0.0881776	8.9213
LGG(N=507)	0.105861	0.3573
LGG(N=507)	0.178742	-1.7322
LGG(N=507)	0.101987	-3.6259
LGG(N=507)	0.222955	6.8839
LGG(N=507)	0.0856309	-4.6082
LGG(N=507)	0.10121	-9.9658
LGG(N=507)	0.16005	6.823
LGG(N=507)	0.0559491	-9.9658
LGG(N=507)	0.0734253	8.1793
LGG(N=507)	0.105558	6.272
LGG(N=507)	0.242929	-0.8863
LGG(N=507)	0.127451	5.6059
LGG(N=507)	0.0937911	-1.8836
LGG(N=507)	0.0664562	-3.458
LGG(N=507)	0.0962136	-2.3884
LGG(N=507)	0.260808	-2.5479
LGG(N=507)	0.0659343	-6.5064
LGG(N=507)	0.141891	7.9834
LGG(N=507)	0.100379	-4.035
LGG(N=507)	0.232034	9.6872
LGG(N=507)	0.0842687	-1.0262
LGG(N=507)	0.165023	-2.8262
LGG(N=507)	0.0999093	-0.9971
LGG(N=507)	0.104664	5.998
LGG(N=507)	0.112713	-1.6394
LGG(N=507)	0.0920266	8.0828
LGG(N=507)	0.133786	-1.7322
LGG(N=507)	0.0679813	-2.4659
LGG(N=507)	0.0758632	7.4888
LGG(N=507)	0.0835961	5.172
LGG(N=507)	0.217392	-2.5479
LGG(N=507)	0.0775758	7.645
LGG(N=507)	0.164312	5.8565
LGG(N=507)	0.107728	-3.3076
LGG(N=507)	0.0997872	-1.9379
LGG(N=507)	0.229578	-6.5064
LGG(N=507)	0.103217	-1.0559
LGG(N=507)	0.174938	6.3454
LGG(N=507)	0.14655	8.629
LGG(N=507)	0.0732673	6.0106
LGG(N=507)	0.117821	-3.1714
LGG(N=507)	0.106508	6.9124
LGG(N=507)	0.109453	-9.9658
LGG(N=507)	0.0952016	8.3811
LGG(N=507)	0.0924403	-2.5479
LGG(N=507)	0.137177	6.1717
LGG(N=507)	0.145234	-3.816
LGG(N=507)	0.124103	7.1801
LGG(N=507)	0.147217	7.353
LGG(N=507)	0.0781971	6.0555
LGG(N=507)	0.222111	-3.816
LGG(N=507)	0.108076	7.0063
LGG(N=507)	0.0990575	-6.5064
LGG(N=507)	0.0982733	-1.6394
LGG(N=507)	0.13977	-9.9658
LGG(N=507)	0.213928	7.7056
LGG(N=507)	0.118639	-2.3147
LGG(N=507)	0.225726	-3.1714
LGG(N=507)	0.0957288	-1.8314
LGG(N=507)	0.0912763	7.5556
LGG(N=507)	0.106767	-2.6349
LGG(N=507)	0.0882691	-1.7809
LGG(N=507)	0.0521396	8.1695
LGG(N=507)	0.0950019	8.99
LGG(N=507)	0.121175	5.9524
LGG(N=507)	0.0825827	-9.9658
LGG(N=507)	0.108553	-3.6259
LGG(N=507)	0.0638974	-2.3884
LGG(N=507)	0.084913	-1.7322
LGG(N=507)	0.0536537	5.1796
LGG(N=507)	0.0908235	-3.458
LGG(N=507)	0.156615	-4.6082
LGG(N=507)	0.0903668	-9.9658
LGG(N=507)	0.0941506	-5.0116
LGG(N=507)	0.165031	6.9805
LGG(N=507)	0.134744	9.2043
LGG(N=507)	0.112722	-2.3884
LGG(N=507)	0.124434	-3.816
LGG(N=507)	0.0330772	6.195
LGG(N=507)	0.0685811	-5.5735
LGG(N=507)	0.134357	-3.3076
LGG(N=507)	0.299827	-2.9324
LGG(N=507)	0.0894572	-4.2934
LGG(N=507)	0.110249	-2.7274
LGG(N=507)	0.0850906	-6.5064
LGG(N=507)	0.137341	-4.2934
LGG(N=507)	0.169154	-3.458
LGG(N=507)	0.0993674	-4.2934
LGG(N=507)	0.1091	-9.9658
LGG(N=507)	0.114924	7.4346
LGG(N=507)	0.120179	-1.8314
LGG(N=507)	0.10519	-1.685
LGG(N=507)	0.137867	-2.9324
LGG(N=507)	0.176862	7.3476
LGG(N=507)	0.286973	6.5344
LGG(N=507)	0.280018	-0.6873
LGG(N=507)	0.0894372	-9.9658
LGG(N=507)	0.118329	-1.2481
LGG(N=507)	0.0815717	-2.6349
LGG(N=507)	0.119914	5.7372
LGG(N=507)	0.107726	-3.0469
LGG(N=507)	0.144535	-9.9658
LGG(N=507)	0.0925843	8.3212
LGG(N=507)	0.0949683	-5.5735
LGG(N=507)	0.0959219	6.3754
LGG(N=507)	0.0858131	-2.6349
LGG(N=507)	0.18282	7.5233
LGG(N=507)	0.200375	-1.8314
LGG(N=507)	0.140925	6.3818
LGG(N=507)	0.118552	7.616
LGG(N=507)	0.218155	-3.458
LGG(N=507)	0.128183	-4.2934
LGG(N=507)	0.123836	8.0594
LGG(N=507)	0.110573	-6.5064
LGG(N=507)	0.127411	8.0203
LGG(N=507)	0.104521	-3.816
LGG(N=507)	0.0793848	6.2632
LGG(N=507)	0.10471	7.6414
LGG(N=507)	0.0824373	7.4374
LGG(N=507)	0.127275	6.7616
LGG(N=507)	0.214676	-2.9324
LGG(N=507)	0.0783683	-2.0529
LGG(N=507)	0.166703	5.295
LGG(N=507)	0.0932429	4.1086
LGG(N=507)	0.121862	-2.4659
LGG(N=507)	0.0976568	7.0545
LGG(N=507)	0.145901	7.1278
LGG(N=507)	0.0677607	-0.9406
LGG(N=507)	0.264497	-2.3147
LGG(N=507)	0.0920693	-9.9658
LGG(N=507)	0.0901102	-2.6349
LGG(N=507)	0.139032	6.8782
LGG(N=507)	0.112609	6.948
LGG(N=507)	0.0860725	-6.5064
LGG(N=507)	0.279662	-3.458
LGG(N=507)	0.0846846	8.469
LGG(N=507)	0.0969454	9.541
LGG(N=507)	0.0700835	-1.6394
LGG(N=507)	0.0793638	7.7045
LGG(N=507)	0.0979691	-3.3076
LGG(N=507)	0.101482	8.6931
LGG(N=507)	0.101145	-6.5064
LGG(N=507)	0.284067	-4.035
LGG(N=507)	0.0769425	7.9797
LGG(N=507)	0.068481	8.619
LGG(N=507)	0.0749046	-0.7834
LGG(N=507)	0.100863	-2.1779
LGG(N=507)	0.0648603	-9.9658
LGG(N=507)	0.104182	-9.9658
LGG(N=507)	0.114917	7.6307
LGG(N=507)	0.117918	0.2154
LGG(N=507)	0.227914	-2.8262
LGG(N=507)	0.134187	-5.5735
LGG(N=507)	0.100838	5.7685
LGG(N=507)	0.093357	7.9476
LGG(N=507)	0.0713989	-3.6259
LGG(N=507)	0.121878	-9.9658
LGG(N=507)	0.105705	-2.8262
LGG(N=507)	0.109177	6.9313
LGG(N=507)	0.0787114	7.3609
LGG(N=507)	0.100851	-0.6193
LGG(N=507)	0.119631	-4.035
LGG(N=507)	0.10019	-6.5064
LGG(N=507)	0.145951	8.3594
LGG(N=507)	0.123229	3.1311
LGG(N=507)	0.0996041	-3.3076
LGG(N=507)	0.175402	8.1141
LGG(N=507)	0.101458	6.0029
LGG(N=507)	0.0969634	-3.1714
LGG(N=507)	0.145295	7.9883
LGG(N=507)	0.139824	7.9434
LGG(N=507)	0.0817768	8.3948
LGG(N=507)	0.0926264	-2.4659
LGG(N=507)	0.157305	8.542
LGG(N=507)	0.0802995	-2.0529
LGG(N=507)	0.115202	-1.4699
LGG(N=507)	0.175737	6.8201
LGG(N=507)	0.169838	6.9585
LGG(N=507)	0.112027	8.9605
LGG(N=507)	0.083171	6.9884
LGG(N=507)	0.161529	6.4619
LGG(N=507)	0.110587	-9.9658
LGG(N=507)	0.0727471	-3.6259
LGG(N=507)	0.0686489	6.3581
LGG(N=507)	0.0859153	-3.0469
LGG(N=507)	0.0844077	-4.035
LGG(N=507)	0.0741379	8.6122
LGG(N=507)	0.184366	8.1131
LGG(N=507)	0.126696	-2.7274
LGG(N=507)	0.0673683	-2.9324
LGG(N=507)	0.0700075	-1.8836
LGG(N=507)	0.0749865	-1.5522
LGG(N=507)	0.192928	7.1636
LGG(N=507)	0.109906	7.8142
LGG(N=507)	0.0847072	6.5709
LGG(N=507)	0.0972307	6.8851
LGG(N=507)	0.0705509	5.076
LGG(N=507)	0.0753884	8.0468
LGG(N=507)	0.0971336	-3.3076
LGG(N=507)	0.132887	7.9261
LGG(N=507)	0.0807517	8.9271
LGG(N=507)	0.246464	8.9003
LGG(N=507)	0.0747275	-2.8262
LGG(N=507)	0.0733314	-6.5064
LGG(N=507)	0.205958	7.7323
LGG(N=507)	0.0943005	-4.6082
LGG(N=507)	0.0757127	-2.2447
LGG(N=507)	0.0655601	-2.2447
LGG(N=507)	0.104337	7.6537
LGG(N=507)	0.106774	-4.2934
LGG(N=507)	0.0943461	7.9741
LGG(N=507)	0.0821287	8.1124
LGG(N=507)	0.0810962	8.3466
LGG(N=507)	0.096119	-6.5064
LGG(N=507)	0.110928	-5.0116
LGG(N=507)	0.0919798	-5.0116
LGG(N=507)	0.113391	8.7065
LGG(N=507)	0.189532	7.8312
LGG(N=507)	0.120784	-2.7274
LGG(N=507)	0.104315	7.0708
LGG(N=507)	0.0569386	8.0094
LGG(N=507)	0.108265	4.6674
LGG(N=507)	0.173841	-6.5064
LGG(N=507)	0.0706656	7.0385
LGG(N=507)	0.112281	-2.9324
LGG(N=507)	0.0906088	-2.5479
LGG(N=507)	0.0868477	-5.5735
LGG(N=507)	0.0861948	7.9479
LGG(N=507)	0.318067	-2.114
LGG(N=507)	0.104723	8.6746
LGG(N=507)	0.0828817	-9.9658
LGG(N=507)	0.0930307	-4.2934
LGG(N=507)	0.185971	-3.1714
LGG(N=507)	0.117063	7.7894
LGG(N=507)	0.0947357	-6.5064
LGG(N=507)	0.0872782	-2.1779
LGG(N=507)	0.0754139	-1.8314
LGG(N=507)	0.0885261	-3.458
LGG(N=507)	0.115947	-6.5064
LGG(N=507)	0.114363	7.8409
LGG(N=507)	0.111137	8.097
LGG(N=507)	0.0809157	7.7588
LGG(N=507)	0.219942	8.5835
LGG(N=507)	0.175939	6.3733
LGG(N=507)	0.0927633	-9.9658
LGG(N=507)	0.0967818	-1.9379
LGG(N=507)	0.139614	8.3524
LGG(N=507)	0.0882124	8.5232
LGG(N=507)	0.0807876	-9.9658
LGG(N=507)	0.109312	6.291
LGG(N=507)	0.262763	7.2887
LGG(N=507)	0.136005	8.0596
LGG(N=507)	0.1063	7.1358
LGG(N=507)	0.0713372	-9.9658
LGG(N=507)	0.100833	5.2017
LGG(N=507)	0.0877525	-2.2447
LGG(N=507)	0.119156	8.1632
LGG(N=507)	0.107987	6.8627
LGG(N=507)	0.110721	6.2481
LGG(N=507)	0.0996213	-2.8262
LGG(N=507)	0.119376	-3.6259
LGG(N=507)	0.114408	6.9053
LGG(N=507)	0.0600812	6.8217
LGG(N=507)	0.0588102	8.5501
LGG(N=507)	0.10455	-3.1714
LGG(N=507)	0.142646	-1.7809
LGG(N=507)	0.166429	-6.5064
LGG(N=507)	0.0605337	9.1116
LGG(N=507)	0.0853524	-2.3884
LGG(N=507)	0.102057	-9.9658
LGG(N=507)	0.270179	7.9406
LGG(N=507)	0.292839	6.3503
LGG(N=507)	0.192065	-2.2447
LGG(N=507)	0.0961862	-1.7809
LGG(N=507)	0.271891	6.1092
LGG(N=507)	0.151333	5.8261
LGG(N=507)	0.0912508	7.2453
LGG(N=507)	0.081529	-4.6082
LGG(N=507)	0.0559716	-1.9942
LGG(N=507)	0.0807659	-1.3183
LGG(N=507)	0.113352	8.2294
LGG(N=507)	0.108887	7.7047
LGG(N=507)	0.155015	-9.9658
LGG(N=507)	0.0680539	-6.5064
LGG(N=507)	0.0989167	-6.5064
LGG(N=507)	0.100322	7.1195
LGG(N=507)	0.0965871	7.208
LGG(N=507)	0.148853	5.6109
LGG(N=507)	0.16012	-0.9686
LGG(N=507)	0.083728	7.9684
LGG(N=507)	0.0683326	7.0195
LGG(N=507)	0.0915141	-9.9658
LGG(N=507)	0.0677122	-3.6259
LGG(N=507)	0.100793	7.418
LGG(N=507)	0.109052	-1.9942
LGG(N=507)	0.0815195	8.3832
LGG(N=507)	0.088159	7.5978
LGG(N=507)	0.168793	6.3556
LGG(N=507)	0.160442	-0.1187
LGG(N=507)	0.149519	-2.4659
LGG(N=507)	0.281584	-9.9658
LGG(N=507)	0.101001	-2.6349
LGG(N=507)	0.112289	6.3393
LGG(N=507)	0.0686429	0.4552
LGG(N=507)	0.100075	-0.8084
LGG(N=507)	0.13699	-1.7809
LGG(N=507)	0.0553483	8.5964
LGG(N=507)	0.175734	6.5008
LGG(N=507)	0.0912583	4.2601
LGG(N=507)	0.105638	6.4323
LGG(N=507)	0.282504	5.8736
LGG(N=507)	0.0545486	8.4031
LGG(N=507)	0.122078	7.556
LGG(N=507)	0.249516	7.1608
LGG(N=507)	0.0836624	-6.5064
LGG(N=507)	0.187536	-3.1714
LGG(N=507)	0.097707	-2.2447
LGG(N=507)	0.0980083	-4.6082
LGG(N=507)	0.175347	-1.9942
LGG(N=507)	0.092196	-3.0469
LGG(N=507)	0.0605606	-3.458
LGG(N=507)	0.144726	6.7594
LGG(N=507)	0.0559968	6.9379
LGG(N=507)	0.099461	-0.9132
LGG(N=507)	0.0909302	-1.0862
LGG(N=507)	0.217057	-2.9324
LGG(N=507)	0.118987	5.3107
LGG(N=507)	0.183861	-0.1665
LGG(N=507)	0.0837975	-6.5064
LGG(N=507)	0.0873634	6.8213
LGG(N=507)	0.215606	-9.9658
LGG(N=507)	0.147575	7.8693
LGG(N=507)	0.136067	0.1519
LGG(N=507)	0.0854557	-6.5064
LGG(N=507)	0.176272	6.9969
LGG(N=507)	0.031519	-5.5735
LGG(N=507)	0.0665414	7.5217
LGG(N=507)	0.0945846	8.1689
LGG(N=507)	0.0832224	-4.035
LGG(N=507)	0.154624	-2.0529
LGG(N=507)	0.129088	-2.9324
LGG(N=507)	0.12651	-9.9658
LGG(N=507)	0.130002	-2.6349
LGG(N=507)	0.123063	-1.9379
LGG(N=507)	0.121508	8.2102
LGG(N=507)	0.212507	-9.9658
LGG(N=507)	0.0720733	-3.816
LGG(N=507)	0.0938512	-0.9406
LGG(N=507)	0.287058	-3.6259
LGG(N=507)	0.100077	-4.6082
LGG(N=507)	0.154994	-1.5522
