# Supplementary material for: Identification and functional analysis of LncRNA-XIST ceRNA network in prostate cancer
Source: BMC Cancer. 2022 Aug 29;22:935. doi: 10.1186/s12885-022-10007-6 (PMC9426231; doi:10.1186/s12885-022-10007-6)
Supplement: Supplementary file 4 — Additional file 4. [file 12885_2022_10007_MOESM4_ESM.xlsx]

## Sheet: Sheet1
Overall survival	Dead status	ENSG00000229807(XIST)
2850	0	-9.9658
899	0	-2.9324
94	0	-4.035
328	0	-6.5064
1778	0	-6.5064
938	0	-4.6082
775	0	-4.2934
321	0	-2.5479
728	1	-3.3076
1065	0	-6.5064
483	0	-2.79251
299	0	-2.5479
2347	0	-9.9658
2465	0	-2.4659
1952	0	-3.3076
1302	0	-9.9658
2542	0	-5.5735
908	0	-9.9658
1434	0	-4.035
455	0	-2.3884
1610	0	-2.4659
97	0	-5.5735
874	0	-9.9658
396	0	-2.3884
782	0	-5.5735
197	0	-2.3884
546	0	-3.40611
91	0	-9.9658
1482	0	-9.9658
386	0	-2.9324
474	0	-4.035
573	0	-6.5064
770	0	-6.5064
134	0	-9.9658
679	0	-4.035
1832	0	-9.9658
830	0	-3.816
61	0	-2.3147
270	0	-9.9658
1222	0	-5.0116
1696	0	-9.9658
1610	0	-9.9658
967	0	-3.3076
469	0	-3.458
2259	0	-3.0469
1105	0	-2.2447
728	0	-4.6082
547	0	-2.6349
868	0	-6.5064
1167	0	-9.9658
290	0	-9.9658
3467	1	-6.5064
1513	0	-9.9658
1876	0	-3.3076
1611	0	-6.5064
1266	0	-3.458
839	0	-3.1714
371	0	-9.9658
579	0	-2.8262
975	0	-9.9658
150	0	-9.9658
2620	0	-4.6082
2870	0	-9.9658
930	0	-4.035
282	0	-6.5064
685	0	-9.9658
2684	0	-3.6259
770	0	-9.9658
2687	0	-9.9658
146	1	-9.9658
1001	0	-9.9658
67	0	-3.0469
2499	0	-5.0116
1373	0	-9.9658
1889	0	-9.9658
1515	0	-9.9658
378	0	-9.9658
370	0	-6.5064
717	0	-1.24813
2450	0	-9.9658
2722	0	-2.8262
91	0	-3.816
610	0	-9.9658
992	0	-9.9658
1726	0	-5.5735
686	0	-0.9406
185	0	-9.9658
2551	0	-9.9658
771	0	-9.9658
1366	0	-4.6082
1383	0	-6.5064
700	0	-9.9658
958	0	-9.9658
1476	0	-3.458
821	0	-9.9658
417	0	-2.114
2068	0	-9.9658
857	0	-3.0469
938	0	-9.9658
551	0	-3.3076
766	0	-9.9658
2051	0	-4.6082
1434	0	-6.5064
526	0	-2.7274
508	0	-4.6082
486	0	-2.6349
365	0	-2.114
524	0	-2.8262
742	0	-4.6082
2535	0	-3.1714
448	0	-2.5479
668	0	-1.4305
250	0	-3.816
731	0	-9.9658
2403	0	-9.9658
942	0	-3.816
724	0	-9.9658
2304	0	-2.2447
1150	0	-6.5064
273	0	-3.3076
939	0	-3.6259
1090	0	0.4552
1365	0	-4.035
1719	0	-3.6259
440	0	-1.7322
601	0	-9.9658
526	0	-9.9658
643	0	-9.9658
583	0	-9.9658
476	0	-3.3076
1842	0	-3.816
458	0	-3.0469
1760	0	-1.7809
393	0	-1.3921
974	0	-9.9658
83	0	-6.5064
924	0	-6.5064
720	0	-9.9658
2066	0	-9.9658
2657	0	-2.4659
668	0	-3.0469
1127	0	-9.9658
882	0	-9.9658
842	0	-9.9658
740	0	-5.0116
1932	0	-4.6082
473	0	-3.458
1218	0	-9.9658
1001	0	-4.2934
427	0	-9.9658
1640	0	-2.9324
543	0	-9.9658
833	0	-4.035
1383	0	-9.9658
910	0	-2.9324
1395	0	-6.5064
353	0	-9.9658
1415	0	-9.9658
1159	0	-9.9658
191	0	-9.9658
3323	0	-5.5735
1909	0	-6.5064
1329	1	-9.9658
621	0	-3.458
804	0	-9.9658
1136	0	-9.9658
131	0	-9.9658
1103	0	-9.9658
230	0	-3.6259
924	0	-2.3147
1720	0	-3.6259
666	0	-6.5064
91	0	-2.2447
560	0	-3.1714
1177	0	-4.6082
906	0	-9.9658
860	0	-1.7322
2522	0	-9.9658
323	0	-3.3076
857	0	-9.9658
1070	0	-4.2934
726	0	-4.2934
877	0	-9.9658
266	0	-1.685
1985	0	-2.3884
1154	0	-3.6259
1099	0	-1.5951
405	0	-9.9658
112	0	-9.9658
671	0	-5.0116
844	0	-9.9658
1029	0	-9.9658
1565	0	-6.5064
595	0	-9.9658
62	0	-3.458
1519	0	-9.9658
1464	0	-4.6082
765	0	-5.0116
355	0	-2.8262
197	0	-3.6259
410	0	-9.9658
1073	0	-2.4659
269	0	-1.1811
587	0	-3.458
106	0	-9.9658
2107	0	-9.9658
54	0	-9.9658
972	0	-6.5064
1855	1	-2.6349
540	0	-9.9658
1247	0	-3.6259
1483	0	-3.458
686	0	-5.0116
1427	0	-9.9658
827	0	-9.9658
756	0	-3.816
1124	0	-6.5064
2073	0	-9.9658
1832	0	-3.816
1156	0	-9.9658
530	0	-0.5756
1947	0	-9.9658
987	0	-9.9658
5024	0	-9.9658
115	0	-9.9658
1461	0	-4.2934
522	0	-4.2934
543	0	-9.9658
196	0	-9.9658
1118	0	-9.9658
859	0	-6.5064
1306	0	-1.4699
787	0	-6.5064
1457	0	-9.9658
1219	0	-9.9658
1733	0	-6.5064
496	0	-2.7274
189	0	-9.9658
979	0	-9.9658
1134	0	-1.9379
937	0	-2.9324
747	0	-9.9658
275	0	-1.7809
476	0	-3.1714
3502	1	-1.9942
941	0	-9.9658
1261	0	-9.9658
2079	0	-2.8262
1882	0	-3.6259
405	0	-9.9658
1770	0	-3.3076
983	0	-9.9658
769	0	-9.9658
766	0	-9.9658
493	0	-2.2447
512	0	-9.9658
789	0	-9.9658
1078	0	-4.6082
4295	0	-3.816
31	0	-1.2828
1378	0	-3.6259
746	0	-2.5479
1931	0	-9.9658
1184	0	-3.3076
376	0	-4.2934
1349	0	-3.6259
1890	0	-9.9658
956	0	-9.9658
263	0	-9.9658
400	0	-2.3884
2056	0	-0.2845
1461	0	-5.5735
308	0	-2.6349
1791	0	-9.9658
202	0	-1.8836
44	0	-1.685
512	0	-9.9658
617	0	-9.9658
724	0	-6.5064
992	0	-3.1714
1355	0	-3.6259
3716	0	-6.5064
60	0	-9.9658
636	0	-3.1714
1774	0	-2.5479
824	0	-9.9658
1775	0	-3.6259
1060	0	-2.6349
31	0	-3.0469
1391	0	-3.6259
178	0	-1.8314
449	0	-3.816
128	0	-3.1714
2037	0	-9.9658
1099	0	-0.9406
680	0	-9.9658
2279	0	-4.2934
1096	0	-9.9658
1363	0	-9.9658
62	0	-2.4659
763	0	-6.5064
1543	0	-9.9658
1185	0	-5.0116
825	0	-9.9658
396	0	-4.035
710	0	-0.6193
1280	0	-9.9658
1887	0	-3.6259
114	0	-9.9658
1098	0	-3.1714
1063	0	-6.5064
3333	0	-9.9658
889	0	-5.0116
1915	0	-3.0469
1133	0	-9.9658
822	0	-2.8262
1260	0	-9.9658
1754	0	-2.6349
2048	0	-2.5479
781	0	-4.2934
531	0	-9.9658
2052	0	-9.9658
384	0	-2.5479
1106	0	-2.114
1576	0	-9.9658
1273	0	-4.035
864	0	-2.9324
1542	0	-4.6082
2628	0	-9.9658
964	0	-6.5064
442	0	-2.3147
1623	0	-9.9658
4264	0	-3.6259
1948	0	-2.8262
2505	0	-6.5064
1491	0	-3.458
1962	0	-3.816
183	0	-2.3147
663	0	-9.9658
1184	0	-9.9658
721	0	-1.5522
412	0	-9.9658
1004	0	-9.9658
682	0	-3.3076
934	0	-9.9658
994	0	-9.9658
432	0	-9.9658
2572	0	-9.9658
3631	0	-1.7809
687	0	-9.9658
553	0	-3.6259
1396	0	-5.0116
1262	0	-9.9658
849	0	-9.9658
3447	0	-2.3884
615	0	-2.3884
1815	0	-1.2481
657	0	-2.9324
2366	0	-9.9658
791	1	-9.9658
516	0	-5.5735
422	0	-3.816
1328	0	-9.9658
2309	0	-9.9658
2760	0	-9.9658
1259	0	-9.9658
213	0	-4.6082
329	0	-6.5064
665	0	-9.9658
987	0	-9.9658
1272	0	-2.6349
1198	0	-2.9324
1365	0	-3.816
1226	0	-9.9658
524	0	-9.9658
49	0	-9.9658
1415	0	-5.0116
2118	0	-5.0116
1054	0	-3.816
2013	0	-3.0469
922	0	-9.9658
784	0	-9.9658
1828	0	-9.9658
1829	0	-9.9658
1306	0	-3.458
1889	0	-4.6082
2028	0	-3.6259
3096	0	-9.9658
145	0	-4.6082
1381	0	-9.9658
1364	0	-2.0529
451	0	-4.6082
304	0	-4.035
626	0	-5.5735
1614	0	-3.458
776	0	-1.7809
1449	0	-9.9658
130	0	-3.458
943	0	-3.6259
481	0	-9.9658
1171	0	-9.9658
404	0	-3.3076
598	0	-2.8262
31	0	-4.2934
1559	0	-9.9658
928	0	-3.1714
849	0	-4.035
31	0	-9.9658
2083	0	-9.9658
91	0	3.3675
112	0	-3.458
668	0	-2.8262
1195	0	-6.5064
463	0	-4.2934
870	0	-9.9658
2002	0	-4.035
38	0	0.3907
692	0	-9.9658
173	0	-9.9658
91	0	-5.0116
1008	0	-9.9658
1067	0	-9.9658
748	0	-9.9658
1771	0	-2.9324
425	0	-4.035
1373	0	-6.5064
680	0	-9.9658
1339	0	-9.9658
212	0	-6.5064
1004	0	-2.8262
875	1	-3.0469
1701	0	-3.3076
1155	0	-9.9658
2198	0	-9.9658
811	0	-1.0262
31	0	-1.1172
941	0	-4.2934
1477	0	-2.0529
2469	1	-2.4659
1443	0	-2.9324
847	0	-1.97522
1965	0	-4.035
696	0	-9.9658
628	1	-3.0469
616	0	-9.9658
1518	0	-4.035
3130	0	-3.458
2089	0	-9.9658
71	0	-2.3884
48	0	-5.0116
792	0	-9.9658
589	0	-2.9324
1517	0	-9.9658
573	0	-4.6082
148	0	-9.9658
783	0	-5.5735
1408	0	-4.2934
979	0	-3.3076
352	0	-9.9658
1690	0	-6.5064
3479	0	-9.9658
1853	0	-4.2934
1161	0	-4.035
132	0	-4.2934
1215	0	-9.9658
1913	0	-2.6349
1221	0	-9.9658
1237	0	-9.9658
1968	0	-1.9942
350	0	0.0014
671	0	-6.5064
395	0	-9.9658
3440	0	-3.458
1218	0	-9.9658
973	0	-9.9658
349	0	-3.3076
1115	0	-9.9658
923	0	-3.458
1329	0	-4.035
1078	0	-9.9658
212	0	-9.9658
863	0	-4.6082
2115	0	-9.9658
614	0	-3.816
138	0	-4.035
474	0	-2.8262
2136	0	-2.5479
1361	0	-3.3076
873	0	-2.1779
1378	0	-9.9658
731	0	-9.9658
1778	0	-3.1714
