# Supplementary material for: Identification and functional analysis of LncRNA-XIST ceRNA network in prostate cancer
Source: BMC Cancer. 2022 Aug 29;22:935. doi: 10.1186/s12885-022-10007-6 (PMC9426231; doi:10.1186/s12885-022-10007-6)
Supplement: Supplementary file 5 — Additional file 5. [file 12885_2022_10007_MOESM5_ESM.xlsx]

## Sheet: Sheet1
nodeName	Module
hsa-miR-143-3p	grey
hsa-miR-375-3p	turquoise
hsa-miR-21-5p	turquoise
hsa-miR-148a-3p	turquoise
hsa-miR-10b-5p	grey
hsa-miR-22-3p	blue
hsa-miR-182-5p	turquoise
hsa-miR-30a-5p	turquoise
hsa-let-7a-5p	turquoise
hsa-miR-200c-3p	turquoise
hsa-miR-103a-3p	turquoise
hsa-miR-101-3p	brown
hsa-miR-99b-5p	blue
hsa-let-7f-5p	grey
hsa-miR-92a-3p	turquoise
hsa-miR-183-5p	turquoise
hsa-miR-30a-3p	grey
hsa-miR-100-5p	blue
hsa-let-7b-5p	grey
hsa-miR-25-3p	turquoise
hsa-miR-30d-5p	turquoise
hsa-miR-145-5p	blue
hsa-let-7c-5p	blue
hsa-miR-93-5p	turquoise
hsa-miR-29a-3p	blue
hsa-miR-30e-5p	brown
hsa-miR-30e-3p	grey
hsa-miR-10a-5p	grey
hsa-miR-28-3p	grey
hsa-miR-99a-5p	blue
hsa-miR-29c-3p	brown
hsa-miR-203a-3p	turquoise
hsa-miR-126-3p	turquoise
hsa-miR-141-3p	turquoise
hsa-miR-205-5p	grey
hsa-miR-199b-3p	blue
hsa-miR-199a-3p	blue
hsa-miR-27b-3p	blue
hsa-miR-125b-5p	blue
hsa-miR-23b-3p	blue
hsa-miR-26a-5p	blue
hsa-miR-200b-3p	grey
hsa-miR-23a-3p	blue
hsa-miR-9-5p	grey
hsa-miR-24-3p	blue
hsa-miR-532-5p	turquoise
hsa-miR-151a-3p	grey
hsa-miR-196b-5p	brown
hsa-miR-374a-3p	grey
hsa-miR-142-3p	brown
hsa-let-7e-5p	grey
hsa-miR-30b-5p	turquoise
hsa-miR-140-3p	grey
hsa-miR-26b-5p	turquoise
hsa-miR-199a-5p	blue
hsa-miR-21-3p	grey
hsa-miR-582-3p	grey
hsa-miR-30c-5p	turquoise
hsa-miR-125a-5p	brown
hsa-miR-27a-3p	blue
hsa-miR-200a-5p	grey
hsa-miR-141-5p	turquoise
hsa-miR-29b-3p	turquoise
hsa-miR-379-5p	blue
hsa-miR-378a-3p	grey
hsa-miR-320a-3p	turquoise
hsa-miR-338-3p	grey
hsa-miR-191-5p	turquoise
hsa-miR-17-5p	turquoise
hsa-miR-127-3p	blue
hsa-miR-20a-5p	turquoise
hsa-miR-200a-3p	turquoise
hsa-miR-181a-5p	blue
hsa-miR-1307-3p	turquoise
hsa-miR-150-5p	grey
hsa-let-7g-5p	turquoise
hsa-miR-20b-5p	turquoise
hsa-miR-146b-5p	turquoise
hsa-miR-17-3p	turquoise
hsa-miR-1-3p	grey
hsa-miR-221-3p	blue
hsa-miR-19b-3p	turquoise
hsa-miR-192-5p	brown
hsa-miR-199b-5p	turquoise
hsa-miR-181a-2-3p	blue
hsa-miR-152-3p	blue
hsa-miR-106b-5p	turquoise
hsa-miR-16-5p	turquoise
hsa-miR-143-5p	blue
hsa-miR-429	grey
hsa-miR-500a-3p	turquoise
hsa-miR-1307-5p	brown
hsa-miR-133a-3p	blue
hsa-miR-197-3p	turquoise
hsa-miR-363-3p	turquoise
hsa-miR-145-3p	blue
hsa-miR-186-5p	turquoise
hsa-miR-126-5p	brown
hsa-miR-361-5p	turquoise
hsa-miR-106a-5p	turquoise
hsa-miR-193a-5p	brown
hsa-miR-542-3p	blue
hsa-let-7i-5p	blue
hsa-miR-425-5p	turquoise
hsa-miR-210-3p	brown
hsa-let-7d-5p	turquoise
hsa-miR-15a-5p	turquoise
hsa-miR-194-5p	brown
hsa-miR-451a	grey
hsa-miR-134-5p	blue
hsa-let-7d-3p	turquoise
hsa-miR-127-5p	blue
hsa-miR-455-3p	brown
hsa-miR-155-5p	grey
hsa-miR-15b-5p	turquoise
hsa-miR-28-5p	brown
hsa-miR-149-5p	turquoise
hsa-miR-106b-3p	brown
hsa-miR-342-3p	turquoise
hsa-miR-34a-5p	turquoise
hsa-miR-629-5p	turquoise
hsa-miR-148a-5p	turquoise
hsa-miR-132-3p	blue
hsa-miR-128-3p	brown
hsa-miR-130a-3p	blue
hsa-miR-148b-3p	brown
hsa-miR-361-3p	turquoise
hsa-miR-223-3p	blue
hsa-miR-660-5p	turquoise
hsa-miR-374b-5p	grey
hsa-miR-139-5p	blue
hsa-miR-222-3p	blue
hsa-miR-574-3p	turquoise
hsa-miR-181b-5p	blue
hsa-miR-30c-2-3p	grey
hsa-miR-3065-3p	turquoise
hsa-miR-195-5p	grey
hsa-miR-625-3p	turquoise
hsa-miR-3607-3p	turquoise
hsa-miR-181c-5p	blue
hsa-miR-423-5p	turquoise
hsa-miR-153-5p	turquoise
hsa-miR-146a-5p	grey
hsa-miR-92b-3p	brown
hsa-miR-378a-5p	brown
hsa-miR-151a-5p	turquoise
hsa-miR-218-5p	blue
hsa-miR-423-3p	turquoise
hsa-miR-181a-3p	blue
hsa-miR-135a-5p	turquoise
hsa-miR-125b-2-3p	blue
hsa-miR-374a-5p	brown
hsa-miR-96-5p	turquoise
hsa-miR-365b-3p	turquoise
hsa-miR-365a-3p	turquoise
hsa-miR-381-3p	blue
hsa-miR-32-5p	turquoise
hsa-miR-589-5p	turquoise
hsa-miR-29c-5p	turquoise
hsa-miR-193b-3p	turquoise
hsa-miR-29b-2-5p	turquoise
hsa-miR-452-5p	grey
hsa-miR-181c-3p	blue
hsa-miR-335-3p	turquoise
hsa-miR-497-5p	brown
hsa-miR-664a-3p	turquoise
hsa-miR-136-5p	blue
hsa-miR-582-5p	turquoise
hsa-miR-484	turquoise
hsa-miR-217-5p	grey
hsa-miR-598-3p	turquoise
hsa-miR-1247-3p	grey
hsa-miR-19a-3p	turquoise
hsa-miR-486-5p	brown
hsa-miR-146b-3p	turquoise
hsa-miR-455-5p	blue
hsa-miR-144-5p	grey
hsa-miR-200b-5p	grey
hsa-miR-424-5p	blue
hsa-let-7a-3p	turquoise
hsa-let-7c-3p	turquoise
hsa-miR-133b	blue
hsa-miR-204-5p	blue
hsa-miR-107	blue
hsa-miR-185-5p	brown
hsa-miR-532-3p	brown
hsa-miR-140-5p	turquoise
hsa-miR-708-3p	turquoise
hsa-miR-142-5p	brown
hsa-let-7g-3p	brown
hsa-miR-7-1-3p	turquoise
hsa-miR-200c-5p	grey
hsa-miR-99b-3p	blue
hsa-miR-2355-5p	turquoise
hsa-miR-337-3p	blue
hsa-miR-26b-3p	brown
hsa-miR-98-5p	grey
hsa-miR-328-3p	brown
hsa-miR-744-5p	brown
hsa-let-7i-3p	brown
hsa-miR-24-1-5p	blue
hsa-miR-501-3p	turquoise
hsa-miR-22-5p	blue
hsa-miR-33a-5p	brown
hsa-miR-339-5p	turquoise
hsa-miR-1287-5p	brown
hsa-miR-654-3p	blue
hsa-miR-136-3p	blue
hsa-miR-340-5p	grey
hsa-miR-769-5p	brown
hsa-miR-505-3p	turquoise
hsa-let-7b-3p	brown
hsa-miR-324-5p	turquoise
hsa-miR-27b-5p	blue
hsa-miR-889-3p	blue
hsa-miR-101-5p	brown
hsa-miR-181d-5p	blue
hsa-miR-20b-3p	turquoise
hsa-miR-214-5p	blue
hsa-miR-409-5p	blue
hsa-miR-139-3p	grey
hsa-miR-324-3p	brown
hsa-miR-708-5p	turquoise
hsa-miR-24-2-5p	blue
hsa-miR-4662a-5p	grey
hsa-miR-584-5p	grey
hsa-miR-6510-3p	grey
hsa-miR-331-3p	brown
hsa-miR-193a-3p	brown
hsa-miR-224-5p	grey
hsa-miR-410-3p	blue
hsa-miR-187-3p	blue
hsa-miR-744-3p	brown
hsa-miR-99a-3p	turquoise
hsa-miR-409-3p	blue
hsa-miR-10b-3p	grey
hsa-let-7e-3p	blue
hsa-miR-1247-5p	blue
hsa-miR-362-5p	turquoise
hsa-miR-1296-5p	turquoise
hsa-miR-590-5p	turquoise
hsa-miR-1468-5p	turquoise
hsa-miR-27a-5p	grey
hsa-miR-335-5p	turquoise
hsa-miR-153-3p	turquoise
hsa-miR-450b-5p	blue
hsa-miR-874-3p	brown
hsa-miR-3613-5p	turquoise
hsa-miR-652-3p	brown
hsa-miR-576-5p	turquoise
hsa-miR-93-3p	turquoise
hsa-miR-1180-3p	brown
hsa-miR-30d-3p	turquoise
hsa-miR-3074-5p	turquoise
hsa-miR-382-5p	blue
hsa-miR-330-5p	grey
hsa-miR-495-3p	blue
hsa-miR-758-3p	blue
hsa-miR-345-5p	brown
hsa-miR-502-3p	brown
hsa-miR-1287-3p	brown
hsa-miR-378c	grey
hsa-miR-891a-5p	grey
hsa-miR-130b-3p	turquoise
hsa-miR-29a-5p	turquoise
hsa-miR-15b-3p	turquoise
hsa-miR-19b-1-5p	turquoise
hsa-miR-454-3p	turquoise
hsa-miR-34c-5p	grey
hsa-miR-411-5p	blue
hsa-miR-130b-5p	turquoise
hsa-miR-18a-5p	turquoise
hsa-miR-412-5p	grey
hsa-miR-20a-3p	turquoise
hsa-miR-5683	turquoise
hsa-miR-340-3p	turquoise
hsa-miR-212-3p	blue
hsa-miR-628-5p	brown
hsa-miR-369-3p	blue
hsa-let-7a-2-3p	blue
hsa-miR-339-3p	brown
hsa-miR-338-5p	blue
hsa-miR-214-3p	blue
hsa-miR-493-5p	blue
hsa-miR-195-3p	turquoise
hsa-miR-196a-5p	grey
hsa-miR-425-3p	brown
hsa-miR-301a-3p	blue
hsa-miR-664a-5p	turquoise
hsa-miR-758-5p	blue
hsa-miR-376c-3p	blue
hsa-miR-487b-3p	blue
hsa-miR-432-5p	blue
hsa-miR-450a-5p	blue
hsa-miR-505-5p	turquoise
hsa-miR-431-3p	blue
hsa-miR-31-5p	grey
hsa-miR-3653	turquoise
hsa-miR-190a-5p	brown
hsa-miR-1301-3p	turquoise
hsa-miR-675-3p	blue
hsa-miR-539-5p	blue
hsa-miR-154-5p	blue
hsa-miR-5586-5p	turquoise
hsa-miR-4677-3p	turquoise
hsa-miR-383-5p	blue
hsa-miR-3130-5p	brown
hsa-miR-1976	turquoise
hsa-miR-508-3p	grey
hsa-miR-766-3p	brown
hsa-miR-590-3p	turquoise
hsa-miR-30b-3p	turquoise
hsa-miR-326	blue
hsa-miR-342-5p	turquoise
hsa-miR-4326	turquoise
hsa-miR-369-5p	blue
hsa-miR-362-3p	turquoise
hsa-miR-320b	turquoise
hsa-miR-493-3p	blue
hsa-miR-500a-5p	turquoise
hsa-miR-500b-5p	turquoise
hsa-miR-129-5p	grey
hsa-miR-887-3p	blue
hsa-miR-3653-5p	turquoise
hsa-miR-1269a	grey
hsa-miR-944	grey
hsa-miR-1266-5p	grey
hsa-miR-503-5p	turquoise
hsa-miR-128-1-5p	turquoise
hsa-miR-370-5p	blue
hsa-miR-193b-5p	grey
hsa-miR-92a-1-5p	turquoise
hsa-miR-491-5p	turquoise
hsa-miR-203b-3p	grey
hsa-miR-1306-5p	brown
hsa-miR-370-3p	blue
hsa-miR-3065-5p	turquoise
hsa-miR-653-5p	turquoise
hsa-miR-504-5p	grey
hsa-miR-651-5p	turquoise
hsa-miR-1251-5p	brown
hsa-miR-16-1-3p	turquoise
hsa-miR-664b-3p	turquoise
hsa-miR-26a-2-3p	grey
hsa-miR-511-5p	grey
hsa-miR-16-2-3p	turquoise
hsa-miR-224-3p	blue
hsa-miR-1271-5p	blue
hsa-miR-3677-3p	grey
hsa-miR-9-3p	grey
hsa-miR-3913-5p	turquoise
hsa-miR-34c-3p	blue
hsa-miR-222-5p	blue
hsa-miR-655-3p	blue
hsa-miR-592	grey
hsa-miR-181b-3p	grey
hsa-miR-6715b-3p	grey
hsa-miR-33b-5p	brown
hsa-miR-125a-3p	grey
hsa-miR-671-3p	brown
hsa-miR-6720-3p	grey
hsa-miR-29b-1-5p	turquoise
hsa-miR-132-5p	brown
hsa-miR-497-3p	brown
hsa-miR-4772-3p	grey
hsa-miR-485-3p	blue
hsa-miR-671-5p	turquoise
hsa-miR-1258	blue
hsa-miR-629-3p	brown
hsa-miR-33a-3p	turquoise
hsa-miR-452-3p	blue
hsa-miR-330-3p	grey
hsa-miR-148b-5p	turquoise
hsa-miR-4746-5p	turquoise
hsa-miR-31-3p	grey
hsa-miR-615-3p	turquoise
hsa-miR-221-5p	grey
hsa-miR-421	grey
hsa-miR-299-5p	blue
hsa-miR-106a-3p	turquoise
hsa-miR-2355-3p	grey
hsa-miR-3651	turquoise
hsa-miR-144-3p	brown
hsa-miR-374b-3p	grey
hsa-miR-184	blue
hsa-miR-501-5p	blue
hsa-miR-561-5p	turquoise
hsa-miR-942-5p	grey
hsa-miR-3615	turquoise
hsa-miR-6511b-3p	turquoise
hsa-miR-188-5p	brown
hsa-miR-185-3p	brown
hsa-miR-135b-5p	grey
hsa-miR-4461	grey
hsa-miR-95-3p	grey
hsa-miR-3127-5p	turquoise
hsa-miR-4661-5p	turquoise
hsa-miR-1911-5p	grey
hsa-miR-133a-5p	blue
hsa-miR-301a-5p	turquoise
hsa-miR-382-3p	blue
hsa-miR-331-5p	brown
hsa-miR-7-5p	grey
hsa-miR-154-3p	blue
hsa-miR-377-5p	blue
hsa-miR-494-3p	blue
hsa-miR-514a-3p	grey
hsa-miR-589-3p	turquoise
hsa-miR-550a-5p	grey
hsa-miR-219a-5p	turquoise
hsa-miR-3200-3p	turquoise
hsa-miR-323a-3p	blue
hsa-miR-151b	grey
hsa-miR-18b-5p	turquoise
hsa-miR-4668-3p	turquoise
hsa-miR-1249-3p	turquoise
hsa-miR-323b-3p	brown
hsa-miR-191-3p	brown
hsa-miR-32-3p	turquoise
hsa-miR-5706	turquoise
hsa-miR-6842-3p	grey
hsa-miR-103a-2-5p	turquoise
hsa-miR-215-5p	brown
hsa-miR-6892-5p	grey
hsa-miR-616-5p	brown
hsa-let-7f-1-3p	brown
hsa-miR-223-5p	grey
hsa-miR-188-3p	brown
hsa-miR-4449	grey
hsa-miR-5680	grey
hsa-miR-202-5p	grey
hsa-miR-627-5p	turquoise
hsa-miR-5000-3p	grey
hsa-miR-296-5p	brown
hsa-miR-377-3p	blue
hsa-miR-625-5p	turquoise
hsa-miR-125b-1-3p	blue
hsa-miR-642a-5p	brown
hsa-miR-206	grey
hsa-miR-491-3p	turquoise
hsa-miR-181b-2-3p	brown
hsa-miR-496	blue
hsa-miR-1262	grey
hsa-miR-659-5p	grey
hsa-miR-940	brown
hsa-miR-411-3p	blue
hsa-miR-219a-1-3p	grey
hsa-miR-205-3p	grey
hsa-miR-3912-3p	grey
hsa-miR-216a-5p	grey
hsa-miR-3605-3p	brown
hsa-miR-769-3p	turquoise
hsa-miR-1277-3p	turquoise
hsa-miR-218-1-3p	blue
hsa-miR-3170	turquoise
hsa-miR-548v	turquoise
hsa-miR-1291	turquoise
hsa-miR-2110	grey
hsa-miR-542-5p	blue
hsa-miR-299-3p	blue
hsa-miR-3926	grey
hsa-miR-378d	blue
hsa-miR-937-3p	grey
hsa-miR-376a-5p	blue
hsa-miR-624-5p	turquoise
hsa-miR-502-5p	grey
hsa-miR-194-3p	turquoise
hsa-miR-935	grey
hsa-miR-23b-5p	grey
hsa-miR-654-5p	blue
hsa-miR-3117-3p	grey
hsa-miR-150-3p	grey
hsa-miR-34b-3p	grey
hsa-miR-509-3p	grey
hsa-miR-676-3p	grey
hsa-miR-4999-5p	grey
hsa-miR-1270	grey
hsa-miR-3677-5p	grey
hsa-miR-628-3p	grey
hsa-miR-6507-5p	grey
hsa-miR-149-3p	grey
hsa-miR-7706	grey
hsa-miR-379-3p	blue
hsa-miR-130a-5p	brown
hsa-miR-192-3p	grey
hsa-miR-376b-3p	blue
hsa-miR-134-3p	blue
hsa-miR-26a-1-3p	turquoise
hsa-miR-329-3p	blue
hsa-miR-190b-5p	grey
hsa-miR-23c	grey
hsa-miR-7705	turquoise
hsa-miR-1298-3p	grey
hsa-miR-424-3p	blue
hsa-miR-1343-3p	turquoise
hsa-miR-6716-3p	grey
hsa-miR-656-3p	blue
hsa-miR-4786-5p	grey
hsa-miR-1-5p	grey
hsa-miR-1306-3p	grey
hsa-miR-543	blue
hsa-miR-500b-3p	grey
hsa-miR-363-5p	turquoise
hsa-miR-6761-5p	grey
hsa-miR-433-3p	blue
hsa-miR-548b-3p	grey
hsa-miR-320c	grey
hsa-miR-34a-3p	grey
hsa-miR-100-3p	grey
hsa-miR-376a-3p	blue
hsa-miR-212-5p	grey
hsa-miR-4709-3p	grey
hsa-miR-539-3p	grey
hsa-miR-550a-3p	turquoise
hsa-miR-30c-1-3p	grey
hsa-miR-320d	grey
hsa-miR-454-5p	grey
hsa-miR-376c-5p	blue
hsa-miR-196b-3p	turquoise
hsa-miR-34b-5p	grey
hsa-miR-6837-3p	grey
hsa-miR-6806-3p	grey
hsa-miR-6509-5p	grey
hsa-miR-152-5p	grey
hsa-miR-3928-3p	grey
hsa-miR-98-3p	brown
hsa-miR-487a-5p	blue
hsa-miR-548o-3p	grey
hsa-miR-4444	grey
hsa-miR-3199	grey
hsa-miR-4521	grey
hsa-let-7f-2-3p	brown
hsa-miR-548ba	grey
hsa-miR-376b-5p	blue
hsa-miR-877-5p	turquoise
hsa-miR-3614-5p	grey
hsa-miR-5708	grey
hsa-miR-1226-3p	grey
hsa-miR-380-5p	blue
hsa-miR-5694	grey
hsa-miR-887-5p	grey
hsa-miR-3917	grey
hsa-miR-1275	grey
hsa-miR-137-3p	grey
hsa-miR-3934-3p	grey
hsa-miR-4728-3p	grey
hsa-miR-6755-5p	grey
hsa-miR-3610	grey
hsa-miR-4491	grey
hsa-miR-660-3p	grey
hsa-miR-760	grey
hsa-miR-499a-5p	grey
hsa-miR-23a-5p	grey
hsa-miR-1298-5p	grey
hsa-miR-570-3p	turquoise
hsa-miR-581	turquoise
hsa-miR-934	grey
hsa-miR-939-5p	grey
hsa-miR-4473	grey
hsa-miR-5699-5p	grey
hsa-miR-3613-3p	grey
hsa-miR-18a-3p	grey
hsa-miR-431-5p	grey
hsa-miR-3909	grey
hsa-miR-1288-3p	grey
hsa-miR-6854-5p	grey
hsa-miR-5010-3p	grey
hsa-miR-5690	grey
hsa-miR-618	grey
hsa-miR-3682-3p	grey
hsa-miR-487a-3p	grey
hsa-miR-4742-3p	grey
hsa-miR-4536-3p	grey
hsa-miR-365a-5p	grey
hsa-miR-1304-3p	grey
hsa-miR-511-3p	grey
hsa-miR-2114-5p	grey
hsa-miR-3622a-3p	grey
hsa-miR-548t-5p	grey
hsa-miR-551b-3p	brown
hsa-miR-4791	grey
hsa-miR-616-3p	grey
hsa-miR-183-3p	turquoise
hsa-miR-138-5p	grey
hsa-miR-3943	grey
hsa-miR-1295a	grey
hsa-miR-210-5p	grey
hsa-miR-1224-5p	grey
hsa-miR-4772-5p	grey
hsa-miR-548aw	grey
hsa-miR-4660	grey
hsa-miR-3173-5p	grey
hsa-miR-10a-3p	grey
hsa-miR-485-5p	grey
hsa-miR-5581-3p	grey
hsa-miR-664b-5p	grey
hsa-miR-2277-5p	grey
hsa-miR-5684	grey
hsa-miR-4484	grey
hsa-miR-486-3p	grey
hsa-miR-5091	grey
hsa-miR-449a	grey
hsa-miR-942-3p	grey
hsa-miR-6718-5p	grey
hsa-miR-301b-3p	grey
hsa-miR-6733-3p	grey
hsa-miR-4770	grey
hsa-miR-381-5p	blue
hsa-miR-6802-3p	grey
hsa-miR-874-5p	grey
hsa-miR-3614-3p	grey
hsa-miR-7641	grey
hsa-miR-556-3p	grey
hsa-miR-6502-5p	grey
hsa-miR-105-5p	grey
hsa-miR-1179	grey
hsa-miR-1185-1-3p	grey
hsa-miR-1185-2-3p	grey
hsa-miR-1185-5p	grey
hsa-miR-122-5p	grey
hsa-miR-1224-3p	grey
hsa-miR-1225-3p	grey
hsa-miR-1225-5p	grey
hsa-miR-1226-5p	grey
hsa-miR-1227-3p	grey
hsa-miR-1228-3p	grey
hsa-miR-1228-5p	grey
hsa-miR-1229-3p	grey
hsa-miR-1229-5p	grey
hsa-miR-122b-3p	grey
hsa-miR-122b-5p	grey
hsa-miR-1231	grey
hsa-miR-1234-3p	grey
hsa-miR-1236-3p	grey
hsa-miR-1236-5p	grey
hsa-miR-1237-3p	grey
hsa-miR-1237-5p	grey
hsa-miR-1238-3p	grey
hsa-miR-124-3p	grey
hsa-miR-124-5p	grey
hsa-miR-1243	grey
hsa-miR-1245a	grey
hsa-miR-1245b-3p	grey
hsa-miR-1245b-5p	grey
hsa-miR-1246	grey
hsa-miR-1248	brown
hsa-miR-1249-5p	grey
hsa-miR-1250-3p	grey
hsa-miR-1250-5p	grey
hsa-miR-1251-3p	grey
hsa-miR-1252-3p	grey
hsa-miR-1252-5p	grey
hsa-miR-1254	grey
hsa-miR-1255a	turquoise
hsa-miR-1256	grey
hsa-miR-1257	grey
hsa-miR-1260a	grey
hsa-miR-1260b	grey
hsa-miR-1263	grey
hsa-miR-1264	grey
hsa-miR-1265	grey
hsa-miR-1266-3p	grey
hsa-miR-1267	grey
hsa-miR-1269b	grey
hsa-miR-1273c	grey
hsa-miR-1273g	grey
hsa-miR-1273h-3p	grey
hsa-miR-1276	grey
hsa-miR-1277-5p	grey
hsa-miR-1278	grey
hsa-miR-128-2-5p	grey
hsa-miR-1281	grey
hsa-miR-1283	grey
hsa-miR-1284	grey
hsa-miR-1285-3p	grey
hsa-miR-1286	grey
hsa-miR-1288-5p	grey
hsa-miR-1289	grey
hsa-miR-129-1-3p	grey
hsa-miR-129-2-3p	grey
hsa-miR-1290	grey
hsa-miR-1292-3p	grey
hsa-miR-1292-5p	grey
hsa-miR-1293	grey
hsa-miR-1294	grey
hsa-miR-1295b-3p	grey
hsa-miR-1295b-5p	grey
hsa-miR-1296-3p	grey
hsa-miR-1301-5p	grey
hsa-miR-1303	grey
hsa-miR-1304-5p	grey
hsa-miR-1305	grey
hsa-miR-1322	grey
hsa-miR-1323	grey
hsa-miR-1343-5p	grey
hsa-miR-135a-3p	grey
hsa-miR-135b-3p	grey
hsa-miR-138-1-3p	grey
hsa-miR-138-2-3p	grey
hsa-miR-1469	grey
hsa-miR-146a-3p	grey
hsa-miR-147b-3p	grey
hsa-miR-1537-3p	grey
hsa-miR-1537-5p	grey
hsa-miR-1538	grey
hsa-miR-1539	grey
hsa-miR-155-3p	grey
hsa-miR-15a-3p	grey
hsa-miR-181d-3p	grey
hsa-miR-182-3p	grey
hsa-miR-1825	grey
hsa-miR-186-3p	grey
hsa-miR-187-5p	grey
hsa-miR-18b-3p	grey
hsa-miR-1908-3p	grey
hsa-miR-1908-5p	grey
hsa-miR-1909-3p	grey
hsa-miR-1909-5p	grey
hsa-miR-190a-3p	grey
hsa-miR-1910-3p	grey
hsa-miR-1910-5p	grey
hsa-miR-1911-3p	grey
hsa-miR-1912-3p	grey
hsa-miR-1913	grey
hsa-miR-1914-3p	grey
hsa-miR-1914-5p	grey
hsa-miR-1915-5p	grey
hsa-miR-196a-3p	grey
hsa-miR-197-5p	grey
hsa-miR-198	grey
hsa-miR-19a-5p	grey
hsa-miR-19b-2-5p	grey
hsa-miR-202-3p	grey
hsa-miR-203a-5p	turquoise
hsa-miR-203b-5p	grey
hsa-miR-204-3p	grey
hsa-miR-208a-3p	grey
hsa-miR-208a-5p	grey
hsa-miR-208b-3p	grey
hsa-miR-208b-5p	grey
hsa-miR-211-5p	grey
hsa-miR-2113	grey
hsa-miR-2114-3p	grey
hsa-miR-2115-3p	grey
hsa-miR-2115-5p	grey
hsa-miR-2116-3p	grey
hsa-miR-2116-5p	grey
hsa-miR-2117	grey
hsa-miR-215-3p	grey
hsa-miR-216a-3p	grey
hsa-miR-216b-5p	grey
hsa-miR-218-2-3p	grey
hsa-miR-219a-2-3p	grey
hsa-miR-219b-3p	grey
hsa-miR-219b-5p	grey
hsa-miR-2276-3p	grey
hsa-miR-2276-5p	grey
hsa-miR-2277-3p	grey
hsa-miR-2278	grey
hsa-miR-2467-5p	grey
hsa-miR-25-5p	grey
hsa-miR-2681-3p	grey
hsa-miR-2681-5p	grey
hsa-miR-2682-3p	grey
hsa-miR-2682-5p	grey
hsa-miR-296-3p	grey
hsa-miR-301b-5p	grey
hsa-miR-302a-3p	grey
hsa-miR-302a-5p	grey
hsa-miR-302b-3p	grey
hsa-miR-302c-3p	grey
hsa-miR-302d-3p	grey
hsa-miR-3064-3p	grey
hsa-miR-3064-5p	grey
hsa-miR-3074-3p	grey
hsa-miR-3115	grey
hsa-miR-3116	grey
hsa-miR-3117-5p	grey
hsa-miR-3120-5p	grey
hsa-miR-3121-3p	grey
hsa-miR-3121-5p	grey
hsa-miR-3124-3p	grey
hsa-miR-3124-5p	grey
hsa-miR-3125	grey
hsa-miR-3126-3p	grey
hsa-miR-3126-5p	grey
hsa-miR-3127-3p	grey
hsa-miR-3128	grey
hsa-miR-3129-3p	grey
hsa-miR-3129-5p	grey
hsa-miR-3130-3p	grey
hsa-miR-3131	grey
hsa-miR-3132	grey
hsa-miR-3133	grey
hsa-miR-3135a	grey
hsa-miR-3136-3p	grey
hsa-miR-3136-5p	grey
hsa-miR-3137	grey
hsa-miR-3138	grey
hsa-miR-3139	grey
hsa-miR-3140-3p	grey
hsa-miR-3140-5p	grey
hsa-miR-3141	grey
hsa-miR-3143	grey
hsa-miR-3144-3p	grey
hsa-miR-3144-5p	grey
hsa-miR-3145-3p	grey
hsa-miR-3145-5p	grey
hsa-miR-3146	grey
hsa-miR-3147	grey
hsa-miR-3148	grey
hsa-miR-3149	grey
hsa-miR-3150a-3p	grey
hsa-miR-3150a-5p	grey
hsa-miR-3150b-3p	grey
hsa-miR-3150b-5p	grey
hsa-miR-3151-5p	grey
hsa-miR-3152-3p	grey
hsa-miR-3152-5p	grey
hsa-miR-3154	grey
hsa-miR-3155a	grey
hsa-miR-3156-3p	grey
hsa-miR-3156-5p	grey
hsa-miR-3157-3p	grey
hsa-miR-3157-5p	grey
hsa-miR-3158-3p	grey
hsa-miR-3158-5p	grey
hsa-miR-3159	grey
hsa-miR-3160-3p	grey
hsa-miR-3160-5p	grey
hsa-miR-3161	grey
hsa-miR-3162-3p	grey
hsa-miR-3162-5p	grey
hsa-miR-3163	grey
hsa-miR-3164	grey
hsa-miR-3165	grey
hsa-miR-3166	grey
hsa-miR-3168	grey
hsa-miR-3171	grey
hsa-miR-3173-3p	grey
hsa-miR-3174	grey
hsa-miR-3175	grey
hsa-miR-3176	grey
hsa-miR-3177-3p	grey
hsa-miR-3177-5p	grey
hsa-miR-3178	grey
hsa-miR-3181	grey
hsa-miR-3182	grey
hsa-miR-3183	grey
hsa-miR-3184-3p	grey
hsa-miR-3185	grey
hsa-miR-3186-3p	grey
hsa-miR-3186-5p	grey
hsa-miR-3187-3p	grey
hsa-miR-3187-5p	grey
hsa-miR-3188	grey
hsa-miR-3189-3p	grey
hsa-miR-3189-5p	grey
hsa-miR-3190-3p	grey
hsa-miR-3190-5p	grey
hsa-miR-3191-3p	grey
hsa-miR-3191-5p	grey
hsa-miR-3192-3p	grey
hsa-miR-3192-5p	grey
hsa-miR-3193	grey
hsa-miR-3194-3p	grey
hsa-miR-3194-5p	grey
hsa-miR-3195	grey
hsa-miR-3196	grey
hsa-miR-3197	grey
hsa-miR-3198	grey
hsa-miR-3200-5p	grey
hsa-miR-3202	grey
hsa-miR-320e	grey
hsa-miR-323a-5p	grey
hsa-miR-323b-5p	grey
hsa-miR-328-5p	grey
hsa-miR-329-5p	grey
hsa-miR-337-5p	grey
hsa-miR-33b-3p	grey
hsa-miR-345-3p	grey
hsa-miR-346	grey
hsa-miR-3529-3p	grey
hsa-miR-3529-5p	grey
hsa-miR-3605-5p	grey
hsa-miR-3606-3p	grey
hsa-miR-3606-5p	grey
hsa-miR-3607-5p	turquoise
hsa-miR-3609	grey
hsa-miR-3611	grey
hsa-miR-3612	grey
hsa-miR-3616-3p	grey
hsa-miR-3616-5p	grey
hsa-miR-3617-3p	grey
hsa-miR-3617-5p	grey
hsa-miR-3618	grey
hsa-miR-3619-3p	grey
hsa-miR-3619-5p	grey
hsa-miR-3620-3p	grey
hsa-miR-3620-5p	grey
hsa-miR-3621	grey
hsa-miR-3622a-5p	grey
hsa-miR-3622b-3p	grey
hsa-miR-3622b-5p	grey
hsa-miR-3646	grey
hsa-miR-3650	grey
hsa-miR-3652	grey
hsa-miR-3654	grey
hsa-miR-3655	grey
hsa-miR-3656	grey
hsa-miR-3657	grey
hsa-miR-3658	grey
hsa-miR-3659	grey
hsa-miR-365b-5p	turquoise
hsa-miR-3660	grey
hsa-miR-3661	grey
hsa-miR-3662	grey
hsa-miR-3663-3p	grey
hsa-miR-3663-5p	grey
hsa-miR-3664-3p	grey
hsa-miR-3664-5p	turquoise
hsa-miR-3667-3p	grey
hsa-miR-3667-5p	grey
hsa-miR-3668	grey
hsa-miR-3671	grey
hsa-miR-3678-3p	grey
hsa-miR-3678-5p	grey
hsa-miR-3679-3p	grey
hsa-miR-3679-5p	grey
hsa-miR-3680-3p	grey
hsa-miR-3680-5p	grey
hsa-miR-3681-5p	grey
hsa-miR-3682-5p	grey
hsa-miR-3684	grey
hsa-miR-3685	grey
hsa-miR-3688-3p	grey
hsa-miR-3688-5p	grey
hsa-miR-3689a-5p	grey
hsa-miR-3689b-5p	grey
hsa-miR-3689e	grey
hsa-miR-3689f	grey
hsa-miR-3690	grey
hsa-miR-3691-3p	grey
hsa-miR-3691-5p	grey
hsa-miR-3692-3p	grey
hsa-miR-371a-3p	grey
hsa-miR-371a-5p	grey
hsa-miR-371b-3p	grey
hsa-miR-371b-5p	grey
hsa-miR-372-3p	grey
hsa-miR-372-5p	grey
hsa-miR-373-3p	grey
hsa-miR-373-5p	grey
hsa-miR-374c-3p	grey
hsa-miR-374c-5p	grey
hsa-miR-376a-2-5p	grey
hsa-miR-378b	grey
hsa-miR-378e	grey
hsa-miR-378f	grey
hsa-miR-378g	grey
hsa-miR-378h	grey
hsa-miR-378i	grey
hsa-miR-380-3p	grey
hsa-miR-383-3p	grey
hsa-miR-3907	grey
hsa-miR-3910	grey
hsa-miR-3911	grey
hsa-miR-3912-5p	grey
hsa-miR-3913-3p	grey
hsa-miR-3914	grey
hsa-miR-3915	grey
hsa-miR-3916	grey
hsa-miR-3918	grey
hsa-miR-3919	grey
hsa-miR-3920	grey
hsa-miR-3921	grey
hsa-miR-3922-3p	grey
hsa-miR-3922-5p	grey
hsa-miR-3923	grey
hsa-miR-3925-3p	grey
hsa-miR-3925-5p	grey
hsa-miR-3927-3p	grey
hsa-miR-3928-5p	grey
hsa-miR-3929	grey
hsa-miR-3934-5p	grey
hsa-miR-3935	grey
hsa-miR-3936	grey
hsa-miR-3937	grey
hsa-miR-3938	grey
hsa-miR-3939	grey
hsa-miR-3940-3p	grey
hsa-miR-3940-5p	grey
hsa-miR-3941	grey
hsa-miR-3942-3p	grey
hsa-miR-3942-5p	grey
hsa-miR-3944-3p	grey
hsa-miR-3944-5p	grey
hsa-miR-3960	grey
hsa-miR-410-5p	grey
hsa-miR-412-3p	grey
hsa-miR-422a	grey
hsa-miR-4254	grey
hsa-miR-4256	grey
hsa-miR-4280	grey
hsa-miR-4284	grey
hsa-miR-4286	grey
hsa-miR-4295	grey
hsa-miR-4296	grey
hsa-miR-4301	grey
hsa-miR-4306	grey
hsa-miR-432-3p	grey
hsa-miR-4322	grey
hsa-miR-4324	grey
hsa-miR-433-5p	grey
hsa-miR-4417	grey
hsa-miR-4419b	grey
hsa-miR-4420	grey
hsa-miR-4421	grey
hsa-miR-4422	grey
hsa-miR-4423-3p	grey
hsa-miR-4423-5p	grey
hsa-miR-4424	grey
hsa-miR-4425	grey
hsa-miR-4426	grey
hsa-miR-4427	grey
hsa-miR-4428	grey
hsa-miR-4429	grey
hsa-miR-4430	grey
hsa-miR-4431	grey
hsa-miR-4433a-3p	grey
hsa-miR-4433a-5p	grey
hsa-miR-4433b-3p	grey
hsa-miR-4433b-5p	grey
hsa-miR-4434	grey
hsa-miR-4435	grey
hsa-miR-4436b-3p	grey
hsa-miR-4437	grey
hsa-miR-4438	grey
hsa-miR-4439	grey
hsa-miR-4442	grey
hsa-miR-4443	brown
hsa-miR-4445-5p	grey
hsa-miR-4446-3p	grey
hsa-miR-4446-5p	grey
hsa-miR-4448	grey
hsa-miR-4450	grey
hsa-miR-4451	grey
hsa-miR-4452	grey
hsa-miR-4453	grey
hsa-miR-4454	grey
hsa-miR-4457	grey
hsa-miR-4458	grey
hsa-miR-4460	grey
hsa-miR-4464	grey
hsa-miR-4465	grey
hsa-miR-4466	grey
hsa-miR-4467	grey
hsa-miR-4469	grey
hsa-miR-4470	grey
hsa-miR-4471	grey
hsa-miR-4474-3p	grey
hsa-miR-4474-5p	grey
hsa-miR-4476	grey
hsa-miR-4478	grey
hsa-miR-4479	grey
hsa-miR-448	grey
hsa-miR-4480	grey
hsa-miR-4482-3p	grey
hsa-miR-4482-5p	grey
hsa-miR-4485-3p	grey
hsa-miR-4485-5p	grey
hsa-miR-4487	grey
hsa-miR-4488	grey
hsa-miR-4489	grey
hsa-miR-4492	grey
hsa-miR-4494	grey
hsa-miR-4496	grey
hsa-miR-4497	grey
hsa-miR-4498	grey
hsa-miR-449b-3p	grey
hsa-miR-449b-5p	grey
hsa-miR-449c-3p	grey
hsa-miR-449c-5p	grey
hsa-miR-4501	grey
hsa-miR-4502	grey
hsa-miR-4504	grey
hsa-miR-4505	grey
hsa-miR-4506	grey
hsa-miR-4507	grey
hsa-miR-450a-1-3p	grey
hsa-miR-450a-2-3p	grey
hsa-miR-450b-3p	grey
hsa-miR-4510	grey
hsa-miR-4511	grey
hsa-miR-4512	grey
hsa-miR-4515	grey
hsa-miR-4516	grey
hsa-miR-4517	grey
hsa-miR-4518	grey
hsa-miR-4519	grey
hsa-miR-4520-2-3p	grey
hsa-miR-4520-3p	grey
hsa-miR-4520-5p	grey
hsa-miR-4522	grey
hsa-miR-4523	grey
hsa-miR-4524a-3p	grey
hsa-miR-4524a-5p	grey
hsa-miR-4525	grey
hsa-miR-4526	grey
hsa-miR-4527	grey
hsa-miR-4528	grey
hsa-miR-4529-3p	grey
hsa-miR-4529-5p	grey
hsa-miR-4530	grey
hsa-miR-4532	grey
hsa-miR-4533	grey
hsa-miR-4534	grey
hsa-miR-4536-5p	grey
hsa-miR-4538	grey
hsa-miR-4539	grey
hsa-miR-4632-3p	grey
hsa-miR-4632-5p	grey
hsa-miR-4633-3p	grey
hsa-miR-4634	grey
hsa-miR-4635	grey
hsa-miR-4636	grey
hsa-miR-4637	grey
hsa-miR-4638-3p	brown
hsa-miR-4638-5p	grey
hsa-miR-4639-3p	grey
hsa-miR-4639-5p	grey
hsa-miR-4640-3p	grey
hsa-miR-4640-5p	grey
hsa-miR-4641	grey
hsa-miR-4642	grey
hsa-miR-4643	grey
hsa-miR-4644	grey
hsa-miR-4645-3p	grey
hsa-miR-4645-5p	grey
hsa-miR-4646-3p	grey
hsa-miR-4646-5p	grey
hsa-miR-4647	grey
hsa-miR-4648	grey
hsa-miR-4649-3p	grey
hsa-miR-4649-5p	grey
hsa-miR-4650-3p	grey
hsa-miR-4650-5p	grey
hsa-miR-4651	grey
hsa-miR-4652-5p	grey
hsa-miR-4653-3p	grey
hsa-miR-4653-5p	grey
hsa-miR-4654	grey
hsa-miR-4655-3p	grey
hsa-miR-4655-5p	grey
hsa-miR-4656	grey
hsa-miR-4657	grey
hsa-miR-4658	grey
hsa-miR-4659a-3p	grey
hsa-miR-4659a-5p	grey
hsa-miR-4659b-3p	grey
hsa-miR-4659b-5p	grey
hsa-miR-466	grey
hsa-miR-4661-3p	grey
hsa-miR-4662a-3p	grey
hsa-miR-4662b	grey
hsa-miR-4664-3p	grey
hsa-miR-4664-5p	grey
hsa-miR-4665-3p	grey
hsa-miR-4665-5p	grey
hsa-miR-4666a-5p	grey
hsa-miR-4666b	grey
hsa-miR-4667-3p	grey
hsa-miR-4667-5p	grey
hsa-miR-4669	grey
hsa-miR-4670-3p	grey
hsa-miR-4670-5p	grey
hsa-miR-4671-3p	grey
hsa-miR-4671-5p	grey
hsa-miR-4672	grey
hsa-miR-4673	grey
hsa-miR-4674	grey
hsa-miR-4675	grey
hsa-miR-4676-3p	grey
hsa-miR-4676-5p	grey
hsa-miR-4677-5p	grey
hsa-miR-4678	grey
hsa-miR-4679	grey
hsa-miR-4680-3p	grey
hsa-miR-4680-5p	grey
hsa-miR-4681	grey
hsa-miR-4682	grey
hsa-miR-4683	grey
hsa-miR-4684-3p	grey
hsa-miR-4684-5p	grey
hsa-miR-4685-3p	grey
hsa-miR-4685-5p	grey
hsa-miR-4686	grey
hsa-miR-4687-3p	grey
hsa-miR-4687-5p	grey
hsa-miR-4688	grey
hsa-miR-4689	grey
hsa-miR-4690-3p	grey
hsa-miR-4690-5p	grey
hsa-miR-4691-3p	grey
hsa-miR-4693-3p	grey
hsa-miR-4695-3p	grey
hsa-miR-4696	grey
hsa-miR-4697-3p	grey
hsa-miR-4698	grey
hsa-miR-4699-3p	grey
hsa-miR-4699-5p	grey
hsa-miR-4700-3p	grey
hsa-miR-4700-5p	grey
hsa-miR-4701-3p	grey
hsa-miR-4701-5p	grey
hsa-miR-4703-3p	grey
hsa-miR-4704-3p	grey
hsa-miR-4705	grey
hsa-miR-4706	grey
hsa-miR-4707-3p	grey
hsa-miR-4707-5p	grey
hsa-miR-4708-3p	grey
hsa-miR-4708-5p	grey
hsa-miR-4709-5p	grey
hsa-miR-4710	grey
hsa-miR-4711-3p	grey
hsa-miR-4711-5p	grey
hsa-miR-4712-3p	grey
hsa-miR-4712-5p	grey
hsa-miR-4713-3p	grey
hsa-miR-4714-3p	grey
hsa-miR-4714-5p	grey
hsa-miR-4715-3p	grey
hsa-miR-4715-5p	grey
hsa-miR-4716-3p	grey
hsa-miR-4716-5p	grey
hsa-miR-4717-3p	grey
hsa-miR-4717-5p	grey
hsa-miR-4719	grey
hsa-miR-4720-5p	grey
hsa-miR-4721	grey
hsa-miR-4722-3p	grey
hsa-miR-4722-5p	grey
hsa-miR-4723-3p	grey
hsa-miR-4723-5p	grey
hsa-miR-4724-3p	grey
hsa-miR-4724-5p	grey
hsa-miR-4725-3p	grey
hsa-miR-4725-5p	grey
hsa-miR-4726-3p	grey
hsa-miR-4726-5p	grey
hsa-miR-4727-3p	grey
hsa-miR-4727-5p	grey
hsa-miR-4728-5p	grey
hsa-miR-4729	grey
hsa-miR-4730	grey
hsa-miR-4731-3p	grey
hsa-miR-4731-5p	grey
hsa-miR-4732-3p	grey
hsa-miR-4732-5p	grey
hsa-miR-4733-3p	grey
hsa-miR-4733-5p	grey
hsa-miR-4734	grey
hsa-miR-4735-5p	grey
hsa-miR-4736	grey
hsa-miR-4738-3p	grey
hsa-miR-4738-5p	grey
hsa-miR-4739	grey
hsa-miR-4740-3p	grey
hsa-miR-4740-5p	grey
hsa-miR-4741	grey
hsa-miR-4742-5p	grey
hsa-miR-4743-3p	grey
hsa-miR-4743-5p	grey
hsa-miR-4744	grey
hsa-miR-4745-3p	grey
hsa-miR-4745-5p	grey
hsa-miR-4747-3p	grey
hsa-miR-4747-5p	grey
hsa-miR-4748	grey
hsa-miR-4749-3p	grey
hsa-miR-4749-5p	grey
hsa-miR-4750-3p	grey
hsa-miR-4750-5p	grey
hsa-miR-4751	grey
hsa-miR-4752	grey
hsa-miR-4753-3p	grey
hsa-miR-4753-5p	grey
hsa-miR-4754	grey
hsa-miR-4755-3p	grey
hsa-miR-4755-5p	grey
hsa-miR-4756-3p	grey
hsa-miR-4756-5p	grey
hsa-miR-4757-3p	grey
hsa-miR-4757-5p	grey
hsa-miR-4758-3p	grey
hsa-miR-4758-5p	grey
hsa-miR-4759	grey
hsa-miR-4760-5p	grey
hsa-miR-4761-3p	grey
hsa-miR-4761-5p	grey
hsa-miR-4762-3p	grey
hsa-miR-4762-5p	grey
hsa-miR-4763-3p	grey
hsa-miR-4763-5p	grey
hsa-miR-4764-3p	grey
hsa-miR-4764-5p	grey
hsa-miR-4766-3p	grey
hsa-miR-4766-5p	grey
hsa-miR-4767	grey
hsa-miR-4768-3p	grey
hsa-miR-4768-5p	grey
hsa-miR-4769-3p	grey
hsa-miR-4769-5p	grey
hsa-miR-4774-3p	grey
hsa-miR-4775	grey
hsa-miR-4776-5p	grey
hsa-miR-4777-3p	grey
hsa-miR-4777-5p	grey
hsa-miR-4778-3p	grey
hsa-miR-4778-5p	grey
hsa-miR-4779	grey
hsa-miR-4780	grey
hsa-miR-4781-3p	grey
hsa-miR-4781-5p	grey
hsa-miR-4782-3p	grey
hsa-miR-4782-5p	grey
hsa-miR-4783-3p	grey
hsa-miR-4783-5p	grey
hsa-miR-4784	grey
hsa-miR-4785	grey
hsa-miR-4786-3p	grey
hsa-miR-4787-3p	grey
hsa-miR-4787-5p	grey
hsa-miR-4788	grey
hsa-miR-4789-3p	grey
hsa-miR-4789-5p	grey
hsa-miR-4790-3p	grey
hsa-miR-4790-5p	grey
hsa-miR-4792	grey
hsa-miR-4793-3p	grey
hsa-miR-4794	grey
hsa-miR-4795-3p	grey
hsa-miR-4795-5p	grey
hsa-miR-4796-3p	grey
hsa-miR-4796-5p	grey
hsa-miR-4797-3p	grey
hsa-miR-4797-5p	grey
hsa-miR-4798-3p	grey
hsa-miR-4798-5p	grey
hsa-miR-4799-5p	grey
hsa-miR-4800-3p	grey
hsa-miR-4800-5p	grey
hsa-miR-4802-3p	grey
hsa-miR-4802-5p	grey
hsa-miR-4803	grey
hsa-miR-4804-3p	grey
hsa-miR-4804-5p	grey
hsa-miR-483-3p	grey
hsa-miR-483-5p	grey
hsa-miR-487b-5p	grey
hsa-miR-488-3p	grey
hsa-miR-488-5p	grey
hsa-miR-489-3p	grey
hsa-miR-489-5p	grey
hsa-miR-490-3p	grey
hsa-miR-490-5p	grey
hsa-miR-492	grey
hsa-miR-494-5p	grey
hsa-miR-495-5p	grey
hsa-miR-498-5p	grey
hsa-miR-4999-3p	grey
hsa-miR-499a-3p	grey
hsa-miR-499b-3p	grey
hsa-miR-499b-5p	grey
hsa-miR-5000-5p	grey
hsa-miR-5001-3p	grey
hsa-miR-5001-5p	grey
hsa-miR-5002-3p	grey
hsa-miR-5002-5p	grey
hsa-miR-5003-3p	grey
hsa-miR-5003-5p	grey
hsa-miR-5004-3p	grey
hsa-miR-5004-5p	grey
hsa-miR-5006-3p	grey
hsa-miR-5006-5p	grey
hsa-miR-5007-5p	grey
hsa-miR-5008-3p	grey
hsa-miR-5008-5p	grey
hsa-miR-5009-3p	grey
hsa-miR-5009-5p	grey
hsa-miR-5010-5p	grey
hsa-miR-503-3p	grey
hsa-miR-504-3p	grey
hsa-miR-5047	grey
hsa-miR-506-3p	grey
hsa-miR-506-5p	grey
hsa-miR-507	grey
hsa-miR-508-5p	grey
hsa-miR-5087	grey
hsa-miR-5088-3p	grey
hsa-miR-5088-5p	grey
hsa-miR-5089-3p	grey
hsa-miR-5089-5p	grey
hsa-miR-509-3-5p	grey
hsa-miR-509-5p	grey
hsa-miR-5090	grey
hsa-miR-5092	grey
hsa-miR-5094	grey
hsa-miR-510-3p	grey
hsa-miR-510-5p	grey
hsa-miR-5100	grey
hsa-miR-512-3p	grey
hsa-miR-512-5p	grey
hsa-miR-513a-3p	grey
hsa-miR-513a-5p	grey
hsa-miR-513b-3p	grey
hsa-miR-513b-5p	grey
hsa-miR-513c-3p	grey
hsa-miR-513c-5p	grey
hsa-miR-514a-5p	grey
hsa-miR-514b-3p	grey
hsa-miR-514b-5p	grey
hsa-miR-515-3p	grey
hsa-miR-515-5p	grey
hsa-miR-516a-5p	grey
hsa-miR-516b-5p	grey
hsa-miR-517-5p	grey
hsa-miR-517a-3p	grey
hsa-miR-517b-3p	grey
hsa-miR-517c-3p	grey
hsa-miR-5187-3p	grey
hsa-miR-5187-5p	grey
hsa-miR-5188	grey
hsa-miR-5189-3p	grey
hsa-miR-5189-5p	grey
hsa-miR-518a-3p	grey
hsa-miR-518a-5p	grey
hsa-miR-518b	grey
hsa-miR-518c-3p	grey
hsa-miR-518c-5p	grey
hsa-miR-518e-3p	grey
hsa-miR-518f-3p	grey
hsa-miR-518f-5p	grey
hsa-miR-5190	grey
hsa-miR-5193	grey
hsa-miR-5194	grey
hsa-miR-5195-5p	grey
hsa-miR-5196-3p	grey
hsa-miR-519a-3p	grey
hsa-miR-519a-5p	grey
hsa-miR-519b-3p	grey
hsa-miR-519c-3p	grey
hsa-miR-519d-3p	grey
hsa-miR-519d-5p	grey
hsa-miR-519e-3p	grey
hsa-miR-519e-5p	grey
hsa-miR-520a-3p	grey
hsa-miR-520a-5p	grey
hsa-miR-520b-3p	grey
hsa-miR-520c-3p	grey
hsa-miR-520d-3p	grey
hsa-miR-520d-5p	grey
hsa-miR-520e-3p	grey
hsa-miR-520f-3p	grey
hsa-miR-520f-5p	grey
hsa-miR-520g-3p	grey
hsa-miR-520g-5p	grey
hsa-miR-520h	grey
hsa-miR-521	grey
hsa-miR-522-3p	grey
hsa-miR-523-3p	grey
hsa-miR-524-3p	grey
hsa-miR-524-5p	grey
hsa-miR-525-3p	grey
hsa-miR-525-5p	grey
hsa-miR-526b-3p	grey
hsa-miR-526b-5p	grey
hsa-miR-527	grey
hsa-miR-541-3p	grey
hsa-miR-541-5p	grey
hsa-miR-544a	grey
hsa-miR-544b	grey
hsa-miR-545-3p	grey
hsa-miR-545-5p	grey
hsa-miR-548a-5p	grey
hsa-miR-548ab	grey
hsa-miR-548ac	grey
hsa-miR-548ag	grey
hsa-miR-548ah-5p	grey
hsa-miR-548ai	grey
hsa-miR-548ak	grey
hsa-miR-548al	grey
hsa-miR-548am-3p	grey
hsa-miR-548an	grey
hsa-miR-548ao-3p	grey
hsa-miR-548ao-5p	grey
hsa-miR-548ap-5p	grey
hsa-miR-548aq-5p	grey
hsa-miR-548ar-3p	grey
hsa-miR-548at-3p	grey
hsa-miR-548at-5p	grey
hsa-miR-548au-3p	grey
hsa-miR-548av-5p	grey
hsa-miR-548ax	grey
hsa-miR-548ay-3p	grey
hsa-miR-548az-5p	grey
hsa-miR-548b-5p	grey
hsa-miR-548d-3p	grey
hsa-miR-548e-3p	grey
hsa-miR-548e-5p	grey
hsa-miR-548f-3p	grey
hsa-miR-548j-3p	grey
hsa-miR-548j-5p	grey
hsa-miR-548k	grey
hsa-miR-548l	grey
hsa-miR-548n	grey
hsa-miR-548q	grey
hsa-miR-548s	grey
hsa-miR-548u	grey
hsa-miR-548w	grey
hsa-miR-548x-3p	grey
hsa-miR-548y	grey
hsa-miR-549a-3p	grey
hsa-miR-550a-3-5p	grey
hsa-miR-550b-2-5p	grey
hsa-miR-551a	grey
hsa-miR-551b-5p	grey
hsa-miR-552-3p	grey
hsa-miR-552-5p	grey
hsa-miR-555	grey
hsa-miR-556-5p	grey
hsa-miR-5571-3p	grey
hsa-miR-5571-5p	grey
hsa-miR-5572	grey
hsa-miR-5579-3p	grey
hsa-miR-5579-5p	grey
hsa-miR-5580-3p	grey
hsa-miR-5580-5p	grey
hsa-miR-5581-5p	grey
hsa-miR-5582-3p	grey
hsa-miR-5583-3p	grey
hsa-miR-5584-3p	grey
hsa-miR-5584-5p	grey
hsa-miR-5585-5p	grey
hsa-miR-5586-3p	grey
hsa-miR-5587-3p	grey
hsa-miR-5587-5p	grey
hsa-miR-5588-3p	grey
hsa-miR-5588-5p	grey
hsa-miR-559	grey
hsa-miR-561-3p	grey
hsa-miR-564	grey
hsa-miR-5681a	grey
hsa-miR-5681b	grey
hsa-miR-5682	grey
hsa-miR-5685	grey
hsa-miR-5687	grey
hsa-miR-5688	grey
hsa-miR-5689	grey
hsa-miR-5691	grey
hsa-miR-5692a	grey
hsa-miR-5692c	grey
hsa-miR-5693	grey
hsa-miR-5695	grey
hsa-miR-5696	grey
hsa-miR-5697	grey
hsa-miR-5698	grey
hsa-miR-5699-3p	grey
hsa-miR-570-5p	grey
hsa-miR-5702	grey
hsa-miR-5703	grey
hsa-miR-5704	grey
hsa-miR-5705	grey
hsa-miR-5707	grey
hsa-miR-571	grey
hsa-miR-572	grey
hsa-miR-573	grey
hsa-miR-574-5p	grey
hsa-miR-577	grey
hsa-miR-578	grey
hsa-miR-579-3p	grey
hsa-miR-579-5p	grey
hsa-miR-580-3p	grey
hsa-miR-580-5p	grey
hsa-miR-584-3p	grey
hsa-miR-585-3p	grey
hsa-miR-585-5p	grey
hsa-miR-586	grey
hsa-miR-588	grey
hsa-miR-596	grey
hsa-miR-597-3p	grey
hsa-miR-597-5p	grey
hsa-miR-598-5p	grey
hsa-miR-599	grey
hsa-miR-600	grey
hsa-miR-601	grey
hsa-miR-603	grey
hsa-miR-604	grey
hsa-miR-605-3p	grey
hsa-miR-605-5p	grey
hsa-miR-606	grey
hsa-miR-607	grey
hsa-miR-6077	grey
hsa-miR-6081	grey
hsa-miR-6084	grey
hsa-miR-6087	grey
hsa-miR-609	grey
hsa-miR-610	grey
hsa-miR-611	grey
hsa-miR-612	grey
hsa-miR-6125	grey
hsa-miR-6128	grey
hsa-miR-6129	grey
hsa-miR-6130	grey
hsa-miR-6132	grey
hsa-miR-615-5p	grey
hsa-miR-621	grey
hsa-miR-622	grey
hsa-miR-623	grey
hsa-miR-624-3p	grey
hsa-miR-627-3p	grey
hsa-miR-630	grey
hsa-miR-632	grey
hsa-miR-636	grey
hsa-miR-638	grey
hsa-miR-639	grey
hsa-miR-640	grey
hsa-miR-641	grey
hsa-miR-642a-3p	grey
hsa-miR-642b-3p	grey
hsa-miR-642b-5p	grey
hsa-miR-643	grey
hsa-miR-647	grey
hsa-miR-6499-3p	grey
hsa-miR-6499-5p	grey
hsa-miR-650	grey
hsa-miR-6500-5p	grey
hsa-miR-6501-3p	grey
hsa-miR-6501-5p	grey
hsa-miR-6502-3p	grey
hsa-miR-6503-3p	grey
hsa-miR-6503-5p	grey
hsa-miR-6504-3p	grey
hsa-miR-6504-5p	grey
hsa-miR-6505-3p	grey
hsa-miR-6505-5p	grey
hsa-miR-6506-3p	grey
hsa-miR-6506-5p	grey
hsa-miR-6507-3p	grey
hsa-miR-6508-3p	grey
hsa-miR-6508-5p	grey
hsa-miR-6509-3p	grey
hsa-miR-6510-5p	grey
hsa-miR-6512-3p	grey
hsa-miR-6512-5p	grey
hsa-miR-6513-3p	grey
hsa-miR-6513-5p	grey
hsa-miR-6514-3p	grey
hsa-miR-6514-5p	grey
hsa-miR-6515-3p	grey
hsa-miR-6515-5p	grey
hsa-miR-6516-3p	grey
hsa-miR-6516-5p	grey
hsa-miR-652-5p	grey
hsa-miR-653-3p	grey
hsa-miR-655-5p	grey
hsa-miR-656-5p	grey
hsa-miR-658	grey
hsa-miR-659-3p	grey
hsa-miR-661	grey
hsa-miR-662	grey
hsa-miR-663a	grey
hsa-miR-665	grey
hsa-miR-668-3p	grey
hsa-miR-668-5p	grey
hsa-miR-670-3p	grey
hsa-miR-670-5p	grey
hsa-miR-6715a-3p	grey
hsa-miR-6715b-5p	grey
hsa-miR-6717-5p	grey
hsa-miR-6719-3p	grey
hsa-miR-6720-5p	grey
hsa-miR-6721-5p	grey
hsa-miR-6722-3p	grey
hsa-miR-6723-5p	grey
hsa-miR-6726-3p	grey
hsa-miR-6726-5p	grey
hsa-miR-6727-3p	grey
hsa-miR-6727-5p	grey
hsa-miR-6728-5p	grey
hsa-miR-6729-3p	grey
hsa-miR-6729-5p	grey
hsa-miR-6730-3p	grey
hsa-miR-6730-5p	grey
hsa-miR-6731-3p	grey
hsa-miR-6731-5p	grey
hsa-miR-6732-3p	grey
hsa-miR-6732-5p	grey
hsa-miR-6733-5p	grey
hsa-miR-6734-3p	grey
hsa-miR-6734-5p	grey
hsa-miR-6735-3p	grey
hsa-miR-6735-5p	grey
hsa-miR-6736-3p	grey
hsa-miR-6736-5p	grey
hsa-miR-6737-3p	grey
hsa-miR-6737-5p	grey
hsa-miR-6738-3p	grey
hsa-miR-6739-3p	grey
hsa-miR-6739-5p	grey
hsa-miR-6740-3p	grey
hsa-miR-6740-5p	grey
hsa-miR-6741-3p	grey
hsa-miR-6741-5p	grey
hsa-miR-6742-3p	grey
hsa-miR-6742-5p	grey
hsa-miR-6743-3p	grey
hsa-miR-6744-3p	grey
hsa-miR-6744-5p	grey
hsa-miR-6745	grey
hsa-miR-6746-3p	grey
hsa-miR-6746-5p	grey
hsa-miR-6747-3p	grey
hsa-miR-6747-5p	grey
hsa-miR-6748-3p	grey
hsa-miR-6748-5p	grey
hsa-miR-6749-3p	grey
hsa-miR-6749-5p	grey
hsa-miR-675-5p	grey
hsa-miR-6750-3p	grey
hsa-miR-6750-5p	grey
hsa-miR-6751-3p	grey
hsa-miR-6751-5p	grey
hsa-miR-6752-3p	grey
hsa-miR-6753-3p	grey
hsa-miR-6754-3p	grey
hsa-miR-6754-5p	grey
hsa-miR-6755-3p	grey
hsa-miR-6756-3p	grey
hsa-miR-6756-5p	grey
hsa-miR-6757-3p	grey
hsa-miR-6757-5p	grey
hsa-miR-6758-3p	grey
hsa-miR-6758-5p	grey
hsa-miR-6759-3p	grey
hsa-miR-6759-5p	grey
hsa-miR-676-5p	grey
hsa-miR-6760-3p	grey
hsa-miR-6760-5p	grey
hsa-miR-6761-3p	grey
hsa-miR-6762-3p	grey
hsa-miR-6763-3p	grey
hsa-miR-6763-5p	grey
hsa-miR-6764-3p	grey
hsa-miR-6764-5p	grey
hsa-miR-6765-5p	grey
hsa-miR-6766-3p	grey
hsa-miR-6766-5p	grey
hsa-miR-6767-3p	grey
hsa-miR-6767-5p	grey
hsa-miR-6768-3p	grey
hsa-miR-6769a-3p	grey
hsa-miR-6769a-5p	grey
hsa-miR-6769b-3p	grey
hsa-miR-6769b-5p	grey
hsa-miR-6770-3p	grey
hsa-miR-6771-3p	grey
hsa-miR-6772-3p	grey
hsa-miR-6772-5p	grey
hsa-miR-6773-3p	grey
hsa-miR-6773-5p	grey
hsa-miR-6774-3p	grey
hsa-miR-6774-5p	grey
hsa-miR-6775-3p	grey
hsa-miR-6776-3p	grey
hsa-miR-6776-5p	grey
hsa-miR-6777-3p	grey
hsa-miR-6777-5p	grey
hsa-miR-6778-3p	grey
hsa-miR-6778-5p	grey
hsa-miR-6779-3p	grey
hsa-miR-6779-5p	grey
hsa-miR-6780a-3p	grey
hsa-miR-6780a-5p	grey
hsa-miR-6780b-3p	grey
hsa-miR-6780b-5p	grey
hsa-miR-6781-3p	grey
hsa-miR-6781-5p	grey
hsa-miR-6782-3p	grey
hsa-miR-6783-3p	grey
hsa-miR-6783-5p	grey
hsa-miR-6784-3p	grey
hsa-miR-6784-5p	grey
hsa-miR-6785-3p	grey
hsa-miR-6785-5p	grey
hsa-miR-6786-3p	grey
hsa-miR-6786-5p	grey
hsa-miR-6787-3p	grey
hsa-miR-6787-5p	grey
hsa-miR-6788-3p	grey
hsa-miR-6788-5p	grey
hsa-miR-6789-3p	grey
hsa-miR-6790-3p	grey
hsa-miR-6790-5p	grey
hsa-miR-6791-3p	grey
hsa-miR-6791-5p	grey
hsa-miR-6792-3p	grey
hsa-miR-6792-5p	grey
hsa-miR-6793-3p	grey
hsa-miR-6793-5p	grey
hsa-miR-6794-3p	grey
hsa-miR-6794-5p	grey
hsa-miR-6795-3p	grey
hsa-miR-6795-5p	grey
hsa-miR-6796-3p	grey
hsa-miR-6796-5p	grey
hsa-miR-6797-3p	grey
hsa-miR-6797-5p	grey
hsa-miR-6798-3p	grey
hsa-miR-6799-3p	grey
hsa-miR-6799-5p	grey
hsa-miR-6800-3p	grey
hsa-miR-6800-5p	grey
hsa-miR-6801-3p	grey
hsa-miR-6801-5p	grey
hsa-miR-6802-5p	grey
hsa-miR-6803-3p	grey
hsa-miR-6803-5p	grey
hsa-miR-6804-3p	grey
hsa-miR-6804-5p	grey
hsa-miR-6805-3p	grey
hsa-miR-6805-5p	grey
hsa-miR-6806-5p	grey
hsa-miR-6807-3p	grey
hsa-miR-6807-5p	grey
hsa-miR-6808-3p	grey
hsa-miR-6809-3p	grey
hsa-miR-6809-5p	grey
hsa-miR-6810-3p	turquoise
hsa-miR-6810-5p	grey
hsa-miR-6811-3p	grey
hsa-miR-6811-5p	grey
hsa-miR-6812-3p	grey
hsa-miR-6812-5p	grey
hsa-miR-6813-3p	grey
hsa-miR-6813-5p	grey
hsa-miR-6814-3p	grey
hsa-miR-6814-5p	grey
hsa-miR-6815-3p	grey
hsa-miR-6815-5p	grey
hsa-miR-6816-3p	grey
hsa-miR-6816-5p	grey
hsa-miR-6817-3p	grey
hsa-miR-6817-5p	grey
hsa-miR-6818-3p	grey
hsa-miR-6818-5p	grey
hsa-miR-6819-3p	grey
hsa-miR-6819-5p	grey
hsa-miR-6820-3p	grey
hsa-miR-6820-5p	grey
hsa-miR-6821-3p	grey
hsa-miR-6821-5p	grey
hsa-miR-6822-3p	grey
hsa-miR-6822-5p	grey
hsa-miR-6823-3p	grey
hsa-miR-6823-5p	grey
hsa-miR-6824-3p	grey
hsa-miR-6824-5p	grey
hsa-miR-6825-3p	grey
hsa-miR-6825-5p	grey
hsa-miR-6826-3p	grey
hsa-miR-6826-5p	grey
hsa-miR-6827-3p	grey
hsa-miR-6827-5p	grey
hsa-miR-6828-5p	grey
hsa-miR-6829-3p	grey
hsa-miR-6829-5p	grey
hsa-miR-6830-3p	grey
hsa-miR-6831-3p	grey
hsa-miR-6831-5p	grey
hsa-miR-6832-3p	grey
hsa-miR-6832-5p	grey
hsa-miR-6833-3p	grey
hsa-miR-6833-5p	grey
hsa-miR-6834-3p	grey
hsa-miR-6834-5p	grey
hsa-miR-6835-3p	grey
hsa-miR-6835-5p	grey
hsa-miR-6836-3p	grey
hsa-miR-6837-5p	grey
hsa-miR-6838-3p	grey
hsa-miR-6838-5p	grey
hsa-miR-6839-3p	grey
hsa-miR-6839-5p	grey
hsa-miR-6840-3p	grey
hsa-miR-6840-5p	grey
hsa-miR-6841-3p	grey
hsa-miR-6841-5p	grey
hsa-miR-6842-5p	grey
hsa-miR-6843-3p	grey
hsa-miR-6844	grey
hsa-miR-6845-3p	grey
hsa-miR-6845-5p	grey
hsa-miR-6846-3p	grey
hsa-miR-6846-5p	grey
hsa-miR-6847-3p	grey
hsa-miR-6847-5p	grey
hsa-miR-6848-3p	grey
hsa-miR-6848-5p	grey
hsa-miR-6849-3p	grey
hsa-miR-6849-5p	grey
hsa-miR-6850-3p	grey
hsa-miR-6850-5p	grey
hsa-miR-6851-3p	grey
hsa-miR-6851-5p	grey
hsa-miR-6852-3p	grey
hsa-miR-6852-5p	grey
hsa-miR-6853-3p	grey
hsa-miR-6854-3p	grey
hsa-miR-6855-3p	grey
hsa-miR-6855-5p	grey
hsa-miR-6856-3p	grey
hsa-miR-6856-5p	grey
hsa-miR-6857-3p	grey
hsa-miR-6858-3p	grey
hsa-miR-6858-5p	grey
hsa-miR-6860	grey
hsa-miR-6861-3p	grey
hsa-miR-6861-5p	grey
hsa-miR-6862-3p	grey
hsa-miR-6862-5p	grey
hsa-miR-6864-3p	grey
hsa-miR-6864-5p	grey
hsa-miR-6865-3p	grey
hsa-miR-6865-5p	grey
hsa-miR-6866-3p	grey
hsa-miR-6866-5p	grey
hsa-miR-6867-3p	grey
hsa-miR-6867-5p	grey
hsa-miR-6868-3p	grey
hsa-miR-6868-5p	grey
hsa-miR-6869-3p	grey
hsa-miR-6869-5p	grey
hsa-miR-6870-3p	grey
hsa-miR-6870-5p	grey
hsa-miR-6871-3p	grey
hsa-miR-6871-5p	grey
hsa-miR-6872-5p	grey
hsa-miR-6873-3p	grey
hsa-miR-6874-3p	grey
hsa-miR-6874-5p	grey
hsa-miR-6875-3p	grey
hsa-miR-6875-5p	grey
hsa-miR-6876-3p	grey
hsa-miR-6876-5p	grey
hsa-miR-6877-5p	grey
hsa-miR-6878-3p	grey
hsa-miR-6878-5p	grey
hsa-miR-6879-3p	grey
hsa-miR-6879-5p	grey
hsa-miR-6880-3p	grey
hsa-miR-6880-5p	grey
hsa-miR-6881-3p	grey
hsa-miR-6881-5p	grey
hsa-miR-6882-3p	grey
hsa-miR-6882-5p	grey
hsa-miR-6883-3p	grey
hsa-miR-6883-5p	grey
hsa-miR-6884-3p	grey
hsa-miR-6884-5p	grey
hsa-miR-6885-3p	grey
hsa-miR-6885-5p	grey
hsa-miR-6886-3p	grey
hsa-miR-6886-5p	grey
hsa-miR-6887-3p	grey
hsa-miR-6887-5p	grey
hsa-miR-6888-3p	grey
hsa-miR-6888-5p	grey
hsa-miR-6889-3p	grey
hsa-miR-6889-5p	grey
hsa-miR-6890-5p	grey
hsa-miR-6891-3p	grey
hsa-miR-6891-5p	grey
hsa-miR-6892-3p	grey
hsa-miR-6894-3p	grey
hsa-miR-6894-5p	grey
hsa-miR-6895-3p	grey
hsa-miR-6895-5p	grey
hsa-miR-7-2-3p	grey
hsa-miR-7106-3p	grey
hsa-miR-7106-5p	grey
hsa-miR-7107-5p	grey
hsa-miR-7108-5p	grey
hsa-miR-7109-3p	grey
hsa-miR-7109-5p	grey
hsa-miR-7110-3p	grey
hsa-miR-7110-5p	grey
hsa-miR-7111-3p	grey
