# Supplementary material for: Identification and functional analysis of LncRNA-XIST ceRNA network in prostate cancer
Source: BMC Cancer. 2022 Aug 29;22:935. doi: 10.1186/s12885-022-10007-6 (PMC9426231; doi:10.1186/s12885-022-10007-6)
Supplement: Supplementary file 6 — Additional file 6. [file 12885_2022_10007_MOESM6_ESM.xlsx]

## Sheet: Sheet1
DE miRNA	WGCNA	The predicted miRNA	Intersecting miRNA
hsa-miR-873-5p	hsa-miR-375-3p	hsa-miR-7-5p	hsa-miR-93-5p
hsa-miR-23c	hsa-miR-21-5p	hsa-miR-136-5p	hsa-miR-200c-3p
hsa-miR-490-3p	hsa-miR-148a-3p	hsa-miR-137	hsa-miR-96-5p
hsa-miR-187-5p	hsa-miR-182-5p	hsa-miR-499a-5p	hsa-miR-182-5p
hsa-miR-4770	hsa-miR-30a-5p	hsa-miR-30c-5p	hsa-miR-153-3p
hsa-miR-488-3p	hsa-let-7a-5p	hsa-miR-193a-3p	hsa-miR-615-3p
hsa-miR-767-5p	hsa-miR-200c-3p	hsa-miR-486-5p
hsa-miR-490-5p	hsa-miR-103a-3p	hsa-miR-4295
hsa-miR-105-5p	hsa-miR-92a-3p	hsa-miR-93-5p
hsa-miR-760	hsa-miR-183-5p	hsa-miR-146a-5p
hsa-miR-6499-5p	hsa-miR-25-3p	hsa-miR-135b-5p
hsa-miR-6843-3p	hsa-miR-30d-5p	hsa-miR-211-5p
hsa-miR-184	hsa-miR-93-5p	hsa-miR-23c
hsa-miR-876-5p	hsa-miR-203a-3p	hsa-miR-130a-3p
hsa-miR-873-3p	hsa-miR-126-3p	hsa-miR-876-5p
hsa-miR-378d	hsa-miR-141-3p	hsa-miR-519d-3p
hsa-miR-892a	hsa-miR-532-5p	hsa-let-7c-5p
hsa-miR-6718-5p	hsa-miR-30b-5p	hsa-miR-34c-5p
hsa-miR-299-3p	hsa-miR-26b-5p	hsa-miR-154-5p
hsa-miR-3622a-3p	hsa-miR-30c-5p	hsa-miR-302d-3p
hsa-miR-4705	hsa-miR-141-5p	hsa-miR-204-5p
hsa-miR-488-5p	hsa-miR-29b-3p	hsa-miR-590-5p
hsa-miR-205-3p	hsa-miR-320a-3p	hsa-miR-200b-3p
hsa-miR-206	hsa-miR-191-5p	hsa-miR-4500
hsa-miR-221-5p	hsa-miR-17-5p	hsa-miR-212-3p
hsa-miR-499a-3p	hsa-miR-20a-5p	hsa-miR-3666
hsa-miR-5091	hsa-miR-200a-3p	hsa-miR-449b-5p
hsa-miR-181b-2-3p	hsa-miR-1307-3p	hsa-miR-497-5p
hsa-miR-6761-5p	hsa-let-7g-5p	hsa-miR-98-5p
hsa-miR-4786-3p	hsa-miR-20b-5p	hsa-miR-367-3p
hsa-miR-10a-3p	hsa-miR-146b-5p	hsa-miR-373-3p
hsa-miR-187-3p	hsa-miR-17-3p	hsa-miR-190b
hsa-miR-134-3p	hsa-miR-19b-3p	hsa-let-7i-5p
hsa-miR-888-5p	hsa-miR-199b-5p	hsa-miR-302c-3p
hsa-miR-378f	hsa-miR-106b-5p	hsa-miR-200a-3p
hsa-miR-675-3p	hsa-miR-16-5p	hsa-miR-520d-3p
hsa-miR-3193	hsa-miR-500a-3p	hsa-miR-17-5p
hsa-miR-2114-5p	hsa-miR-197-3p	hsa-miR-371a-5p
hsa-miR-379-3p	hsa-miR-363-3p	hsa-miR-4644
hsa-miR-3934-5p	hsa-miR-186-5p	hsa-miR-10b-5p
hsa-miR-376a-2-5p	hsa-miR-361-5p	hsa-miR-194-5p
hsa-miR-495-5p	hsa-miR-106a-5p	hsa-miR-190a-5p
hsa-miR-4443	hsa-miR-425-5p	hsa-miR-28-5p
hsa-miR-676-5p	hsa-let-7d-5p	hsa-miR-653-5p
hsa-miR-585-3p	hsa-miR-15a-5p	hsa-miR-20a-5p
hsa-miR-203b-3p	hsa-let-7d-3p	hsa-miR-31-5p
hsa-miR-4442	hsa-miR-15b-5p	hsa-miR-146b-5p
hsa-miR-542-5p	hsa-miR-149-5p	hsa-miR-10a-5p
hsa-miR-3677-5p	hsa-miR-342-3p	hsa-miR-101-3p
hsa-miR-541-5p	hsa-miR-34a-5p	hsa-miR-92a-3p
hsa-miR-296-5p	hsa-miR-629-5p	hsa-miR-155-5p
hsa-miR-514a-3p	hsa-miR-148a-5p	hsa-let-7g-5p
hsa-miR-892c-3p	hsa-miR-361-3p	hsa-miR-374a-5p
hsa-miR-6513-3p	hsa-miR-660-5p	hsa-miR-520e
hsa-miR-499a-5p	hsa-miR-574-3p	hsa-miR-362-3p
hsa-miR-378b	hsa-miR-3065-3p	hsa-miR-494-3p
hsa-miR-934	hsa-miR-625-3p	hsa-miR-488-3p
hsa-miR-4703-3p	hsa-miR-3607-3p	hsa-miR-3619-5p
hsa-miR-6507-3p	hsa-miR-423-5p	hsa-miR-200c-3p
hsa-miR-577	hsa-miR-153-5p	hsa-miR-3167
hsa-miR-891b	hsa-miR-151a-5p	hsa-miR-129-5p
hsa-miR-3943	hsa-miR-423-3p	hsa-miR-215-5p
hsa-miR-665	hsa-miR-135a-5p	hsa-miR-449a
hsa-miR-320e	hsa-miR-96-5p	hsa-miR-181a-5p
hsa-miR-204-3p	hsa-miR-365b-3p	hsa-miR-19b-3p
hsa-miR-4727-5p	hsa-miR-365a-3p	hsa-miR-410-3p
hsa-miR-3157-5p	hsa-miR-32-5p	hsa-miR-150-5p
hsa-miR-3154	hsa-miR-589-5p	hsa-miR-141-3p
hsa-miR-6868-3p	hsa-miR-29c-5p	hsa-miR-135a-5p
hsa-miR-4786-5p	hsa-miR-193b-3p	hsa-miR-196a-5p
hsa-miR-892b	hsa-miR-29b-2-5p	hsa-miR-4262
hsa-miR-135b-5p	hsa-miR-335-3p	hsa-miR-124-3p
hsa-miR-552-5p	hsa-miR-664a-3p	hsa-miR-296-3p
hsa-miR-4664-5p	hsa-miR-582-5p	hsa-miR-25-3p
hsa-miR-93-5p	hsa-miR-484	hsa-miR-15a-5p
hsa-miR-200c-3p	hsa-miR-598-3p	hsa-miR-181b-5p
hsa-miR-4661-5p	hsa-miR-19a-3p	hsa-miR-195-5p
hsa-miR-937-3p	hsa-miR-146b-3p	hsa-miR-19a-3p
hsa-miR-489-3p	hsa-let-7a-3p	hsa-let-7b-5p
hsa-miR-578	hsa-let-7c-3p	hsa-miR-140-5p
hsa-miR-3609	hsa-miR-140-5p	hsa-miR-125a-5p
hsa-miR-491-3p	hsa-miR-708-3p	hsa-miR-377-3p
hsa-miR-548q	hsa-miR-7-1-3p	hsa-miR-103a-3p
hsa-miR-190a-3p	hsa-miR-2355-5p	hsa-miR-454-3p
hsa-miR-4473	hsa-miR-501-3p	hsa-miR-372-3p
hsa-miR-7702	hsa-miR-339-5p	hsa-miR-542-3p
hsa-miR-3074-5p	hsa-miR-505-3p	hsa-miR-376c-3p
hsa-miR-3653	hsa-miR-324-5p	hsa-miR-30d-5p
hsa-miR-616-5p	hsa-miR-20b-3p	hsa-miR-92b-3p
hsa-miR-4777-3p	hsa-miR-708-5p	hsa-miR-338-3p
hsa-miR-3664-3p	hsa-miR-99a-3p	hsa-miR-219a-5p
hsa-miR-4461	hsa-miR-362-5p	hsa-miR-4458
hsa-miR-4501	hsa-miR-1296-5p	hsa-miR-96-5p
hsa-miR-5683	hsa-miR-590-5p	hsa-miR-340-5p
hsa-miR-223-5p	hsa-miR-1468-5p	hsa-miR-214-3p
hsa-miR-4724-5p	hsa-miR-335-5p	hsa-miR-615-3p
hsa-miR-1304-5p	hsa-miR-153-3p	hsa-miR-302a-3p
hsa-miR-196b-3p	hsa-miR-3613-5p	hsa-miR-506-3p
hsa-miR-183-5p	hsa-miR-576-5p	hsa-miR-21-5p
hsa-miR-122-5p	hsa-miR-93-3p	hsa-miR-4782-3p
hsa-miR-503-5p	hsa-miR-30d-3p	hsa-miR-139-5p
hsa-miR-149-3p	hsa-miR-3074-5p	hsa-miR-490-3p
hsa-miR-616-3p	hsa-miR-130b-3p	hsa-miR-381-3p
hsa-miR-4664-3p	hsa-miR-29a-5p	hsa-miR-196b-5p
hsa-miR-96-5p	hsa-miR-15b-3p	hsa-miR-18a-5p
hsa-miR-210-5p	hsa-miR-19b-1-5p	hsa-miR-148b-3p
hsa-miR-182-5p	hsa-miR-454-3p	hsa-miR-370-3p
hsa-miR-372-3p	hsa-miR-130b-5p	hsa-miR-23b-3p
hsa-miR-4746-5p	hsa-miR-18a-5p	hsa-miR-425-5p
hsa-miR-5708	hsa-miR-20a-3p	hsa-miR-3139
hsa-miR-153-5p	hsa-miR-5683	hsa-miR-152-3p
hsa-miR-190b-5p	hsa-miR-340-3p	hsa-miR-15b-5p
hsa-miR-592	hsa-miR-195-3p	hsa-miR-192-5p
hsa-miR-6516-3p	hsa-miR-664a-5p	hsa-miR-374b-5p
hsa-miR-500b-3p	hsa-miR-505-5p	hsa-miR-202-3p
hsa-miR-6854-5p	hsa-miR-3653	hsa-miR-365a-3p
hsa-miR-1284	hsa-miR-1301-3p	hsa-miR-761
hsa-miR-5690	hsa-miR-5586-5p	hsa-miR-125b-5p
hsa-miR-548t-5p	hsa-miR-4677-3p	hsa-miR-329-3p
hsa-miR-1269a	hsa-miR-1976	hsa-miR-873-5p
hsa-miR-3662	hsa-miR-590-3p	hsa-miR-29a-3p
hsa-miR-375-3p	hsa-miR-30b-3p	hsa-miR-122-5p
hsa-miR-153-3p	hsa-miR-342-5p	hsa-miR-185-5p
hsa-miR-3614-3p	hsa-miR-4326	hsa-miR-495-3p
hsa-miR-1277-3p	hsa-miR-362-3p	hsa-miR-197-3p
hsa-miR-18b-3p	hsa-miR-320b	hsa-miR-30e-5p
hsa-miR-194-3p	hsa-miR-500a-5p	hsa-miR-191-5p
hsa-miR-25-5p	hsa-miR-500b-5p	hsa-miR-186-5p
hsa-miR-7705	hsa-miR-3653-5p	hsa-miR-758-3p
hsa-miR-1275	hsa-miR-503-5p	hsa-miR-181c-5p
hsa-miR-106a-3p	hsa-miR-128-1-5p	hsa-miR-544a
hsa-miR-103a-2-5p	hsa-miR-92a-1-5p	hsa-let-7a-5p
hsa-miR-1255a	hsa-miR-491-5p	hsa-miR-520b
hsa-miR-7-5p	hsa-miR-3065-5p	hsa-miR-302e
hsa-miR-5586-5p	hsa-miR-653-5p	hsa-miR-433-3p
hsa-miR-2115-3p	hsa-miR-651-5p	hsa-miR-543
hsa-miR-6810-3p	hsa-miR-16-1-3p	hsa-let-7f-5p
hsa-miR-570-3p	hsa-miR-664b-3p	hsa-miR-421
hsa-miR-449a	hsa-miR-16-2-3p	hsa-miR-300
hsa-miR-618	hsa-miR-3913-5p	hsa-miR-27b-3p
hsa-miR-3189-3p	hsa-miR-29b-1-5p	hsa-miR-429
hsa-miR-183-3p	hsa-miR-671-5p	hsa-miR-149-5p
hsa-miR-32-3p	hsa-miR-33a-3p	hsa-miR-424-5p
hsa-miR-6715b-3p	hsa-miR-148b-5p	hsa-miR-520a-3p
hsa-miR-4668-3p	hsa-miR-4746-5p	hsa-miR-153-3p
hsa-miR-5706	hsa-miR-615-3p	hsa-miR-342-3p
hsa-miR-3614-5p	hsa-miR-106a-3p	hsa-miR-181d-5p
hsa-miR-363-5p	hsa-miR-3651	hsa-miR-130b-3p
hsa-miR-92a-1-5p	hsa-miR-561-5p	hsa-miR-301a-3p
hsa-miR-5704	hsa-miR-3615	hsa-miR-23a-3p
hsa-miR-3664-5p	hsa-miR-6511b-3p	hsa-miR-335-5p
hsa-miR-1291	hsa-miR-3127-5p	hsa-miR-29b-3p
hsa-miR-3170	hsa-miR-4661-5p	hsa-miR-217
hsa-miR-3653-5p	hsa-miR-301a-5p	hsa-miR-144-3p
hsa-miR-4449	hsa-miR-589-3p	hsa-miR-4306
hsa-miR-3651	hsa-miR-219a-5p	hsa-miR-4429
hsa-miR-1304-3p	hsa-miR-3200-3p	hsa-miR-505-3p
hsa-miR-5694	hsa-miR-18b-5p	hsa-miR-324-5p
hsa-miR-615-3p	hsa-miR-4668-3p	hsa-miR-106b-5p
	hsa-miR-1249-3p	hsa-miR-216a-5p
	hsa-miR-32-3p	hsa-miR-320a
	hsa-miR-5706	hsa-miR-320b
	hsa-miR-103a-2-5p	hsa-miR-193b-3p
	hsa-miR-627-5p	hsa-miR-30b-5p
	hsa-miR-625-5p	hsa-miR-330-5p
	hsa-miR-491-3p	hsa-let-7d-5p
	hsa-miR-769-3p	hsa-miR-491-5p
	hsa-miR-1277-3p	hsa-miR-485-5p
	hsa-miR-3170	hsa-miR-539-5p
	hsa-miR-548v	hsa-miR-16-5p
	hsa-miR-1291	hsa-miR-448
	hsa-miR-624-5p	hsa-miR-520c-3p
	hsa-miR-194-3p	hsa-miR-326
	hsa-miR-26a-1-3p	hsa-miR-132-3p
	hsa-miR-7705	hsa-miR-4319
	hsa-miR-1343-3p	hsa-miR-363-3p
	hsa-miR-363-5p	hsa-miR-9-5p
	hsa-miR-550a-3p	hsa-miR-379-5p
	hsa-miR-196b-3p	hsa-miR-320c
	hsa-miR-877-5p	hsa-miR-320d
	hsa-miR-570-3p	hsa-miR-599
	hsa-miR-581	hsa-let-7e-5p
	hsa-miR-183-3p	hsa-miR-30a-5p
	hsa-miR-1255a	hsa-miR-27a-3p
	hsa-miR-203a-5p	hsa-miR-106a-5p
	hsa-miR-3607-5p	hsa-miR-708-5p
	hsa-miR-365b-5p	hsa-miR-182-5p
	hsa-miR-3664-5p	hsa-miR-1271-5p
	hsa-miR-6810-3p	hsa-miR-32-5p
		hsa-miR-20b-5p
		hsa-miR-148a-3p
		hsa-miR-34a-5p
		hsa-miR-18b-5p
		hsa-miR-302b-3p
		hsa-miR-29c-3p
		hsa-miR-107
		hsa-miR-590-3p
