# Supplementary material for: Identification and functional analysis of LncRNA-XIST ceRNA network in prostate cancer
Source: BMC Cancer. 2022 Aug 29;22:935. doi: 10.1186/s12885-022-10007-6 (PMC9426231; doi:10.1186/s12885-022-10007-6)
Supplement: Supplementary file 7 — Additional file 7. [file 12885_2022_10007_MOESM7_ESM.xlsx]

## Sheet: Sheet1
GENE	logFC	p Value	adj P
hsa-miR-375-3p	3.0972	1.63172e-67	3.40704e-64
hsa-miR-182-5p	2.55189	4.61698e-58	4.82012e-55
hsa-miR-200c-3p	2.03225	1.13549e-54	7.32889e-52
hsa-miR-25-3p	1.47747	1.404e-54	7.32889e-52
hsa-miR-183-5p	2.39753	7.83435e-53	3.27162e-50
hsa-miR-148a-3p	1.83261	6.41515e-52	2.23247e-49
hsa-miR-96-5p	2.54032	1.20294e-51	3.58819e-49
hsa-miR-93-5p	2.01905	3.14978e-49	8.22092e-47
hsa-miR-423-5p	1.74978	8.18124e-44	1.89805e-41
hsa-miR-103a-3p	1.18854	1.30996e-43	2.7352e-41
hsa-miR-92a-3p	1.4558	1.39631e-40	2.65044e-38
hsa-miR-708-3p	1.68075	5.98128e-38	1.04074e-35
hsa-miR-500a-3p	1.4818	6.19658e-36	9.25276e-34
hsa-miR-17-5p	1.73277	6.20396e-36	9.25276e-34
hsa-miR-153-5p	2.75393	8.84308e-36	1.23096e-33
hsa-miR-425-5p	1.73472	2.94469e-35	3.84282e-33
hsa-miR-146b-5p	1.71721	5.79724e-35	7.12037e-33
hsa-miR-20a-5p	1.84835	5.6174e-34	6.51619e-32
hsa-miR-342-3p	1.23364	1.47129e-32	1.61687e-30
hsa-miR-191-5p	1.2691	5.9579e-32	6.22005e-30
hsa-miR-615-3p	8.3278	3.55849e-31	3.53815e-29
hsa-miR-5586-5p	3.60417	5.34851e-31	5.07622e-29
hsa-miR-141-5p	1.23323	1.75297e-30	1.59139e-28
hsa-miR-7-1-3p	1.44675	6.44317e-30	5.60556e-28
hsa-miR-20a-3p	1.88453	1.08761e-29	9.08372e-28
hsa-miR-153-3p	3.11174	5.04003e-29	4.04754e-27
hsa-miR-141-3p	1.82158	7.97771e-29	6.16943e-27
hsa-miR-3074-5p	2.2433	3.26175e-28	2.43234e-26
hsa-miR-1307-3p	1.27628	5.02585e-28	3.61861e-26
hsa-let-7a-5p	0.814433	6.24792e-27	4.34855e-25
hsa-miR-21-5p	1.01665	1.41755e-26	9.54789e-25
hsa-miR-19b-3p	1.57778	3.18016e-26	2.07505e-24
hsa-miR-187-5p	-5.89128	1.83376e-25	1.16027e-23
hsa-miR-151a-5p	0.964238	3.84775e-24	2.36297e-22
hsa-miR-146b-3p	1.29206	4.46755e-24	2.66521e-22
hsa-miR-106a-5p	1.75695	1.59233e-23	9.23553e-22
hsa-miR-106b-5p	1.01215	2.99939e-23	1.69263e-21
hsa-miR-708-5p	1.87689	1.10968e-22	6.09738e-21
hsa-miR-17-3p	0.992344	1.186e-22	6.34965e-21
hsa-miR-93-3p	1.50818	2.01988e-22	1.05438e-20
hsa-miR-143-3p	-1.05985	8.48916e-22	4.32326e-20
hsa-miR-361-5p	0.647937	1.52035e-21	7.55831e-20
hsa-miR-126-3p	1.21466	2.21038e-21	1.07332e-19
hsa-miR-423-3p	0.985052	2.38024e-21	1.12953e-19
hsa-miR-320a-3p	0.994802	1.66796e-20	7.73934e-19
hsa-miR-221-3p	-1.25534	3.63764e-20	1.65117e-18
hsa-miR-197-3p	0.938492	3.72966e-20	1.65692e-18
hsa-miR-30b-5p	1.14906	6.05976e-20	2.63599e-18
hsa-miR-4677-3p	1.08362	8.44044e-20	3.59666e-18
hsa-miR-145-3p	-0.949309	1.54649e-19	6.45813e-18
hsa-miR-19b-1-5p	1.22704	2.74341e-19	1.12318e-17
hsa-let-7d-5p	0.753469	4.08377e-19	1.63979e-17
hsa-miR-15b-5p	0.864885	5.12034e-19	2.01722e-17
hsa-miR-873-5p	-7.07161	5.63406e-19	2.1785e-17
hsa-miR-3653	2.24727	7.78921e-19	2.95707e-17
hsa-miR-140-5p	0.687685	9.64395e-19	3.59582e-17
hsa-miR-660-5p	1.11261	1.33233e-18	4.88055e-17
hsa-miR-92a-1-5p	4.04176	1.66202e-18	5.98327e-17
hsa-miR-30d-3p	1.01795	1.95425e-18	6.91604e-17
hsa-miR-148a-5p	1.00845	2.22605e-18	7.74667e-17
hsa-miR-27b-3p	-0.700311	2.38404e-18	8.16044e-17
hsa-miR-490-5p	-4.39275	2.83253e-18	9.53924e-17
hsa-miR-664a-5p	1.0193	3.28782e-18	1.08968e-16
hsa-miR-3653-5p	5.03227	4.40703e-18	1.43779e-16
hsa-miR-5694	7.32671	1.1607e-17	3.72853e-16
hsa-miR-29c-5p	0.905656	1.31393e-17	4.15679e-16
hsa-let-7g-5p	0.609172	3.08689e-17	9.58717e-16
hsa-miR-589-5p	0.827504	3.15024e-17	9.58717e-16
hsa-miR-26b-5p	0.718582	3.16817e-17	9.58717e-16
hsa-miR-15a-5p	0.895718	3.58689e-17	1.06992e-15
hsa-miR-199b-5p	1.1468	4.05702e-17	1.19311e-15
hsa-miR-200c-5p	1.21158	4.66835e-17	1.35382e-15
hsa-miR-484	0.963103	8.28972e-17	2.37109e-15
hsa-let-7f-5p	0.837738	9.72369e-17	2.74366e-15
hsa-miR-20b-5p	1.56702	1.01955e-16	2.83843e-15
hsa-miR-30d-5p	0.795979	2.06945e-16	5.68555e-15
hsa-let-7a-3p	0.85946	3.40909e-16	9.2444e-15
hsa-miR-362-5p	1.29294	4.30266e-16	1.15179e-14
hsa-miR-130b-3p	1.00172	1.43111e-15	3.78247e-14
hsa-miR-3065-3p	1.21323	6.44096e-15	1.68109e-13
hsa-miR-140-3p	0.564468	1.12777e-14	2.90714e-13
hsa-miR-23c	-6.53611	1.41396e-14	3.60042e-13
hsa-miR-532-5p	0.802669	1.66844e-14	4.19724e-13
hsa-miR-29b-2-5p	0.788118	2.44444e-14	6.07618e-13
hsa-miR-152-3p	-0.647878	2.5526e-14	6.27038e-13
hsa-miR-130b-5p	1.14239	2.73662e-14	6.64426e-13
hsa-miR-664a-3p	0.767473	4.14189e-14	9.94054e-13
hsa-miR-1301-3p	1.02521	4.76819e-14	1.13136e-12
hsa-miR-625-3p	0.730969	6.46616e-14	1.51701e-12
hsa-miR-19a-3p	1.31117	7.23686e-14	1.67895e-12
hsa-miR-576-5p	0.940182	9.13659e-14	2.0964e-12
hsa-miR-181a-3p	0.803123	9.9373e-14	2.25533e-12
hsa-miR-203a-3p	0.958533	1.07089e-13	2.40432e-12
hsa-miR-186-5p	0.557259	1.44624e-13	3.21251e-12
hsa-miR-222-3p	-0.969694	1.4629e-13	3.2153e-12
hsa-miR-342-5p	1.33462	3.90552e-13	8.49451e-12
hsa-miR-23b-3p	-0.616844	4.46943e-13	9.62079e-12
hsa-miR-378b	-2.30314	9.10419e-13	1.93975e-11
hsa-miR-1976	0.79129	9.5194e-13	2.00773e-11
hsa-miR-378c	-0.819472	1.31072e-12	2.73679e-11
hsa-miR-3651	5.62078	1.64367e-12	3.398e-11
hsa-miR-876-5p	-3.92444	1.91822e-12	3.92671e-11
hsa-miR-136-3p	-1.15537	2.51493e-12	5.09822e-11
hsa-miR-30c-5p	0.72923	2.7821e-12	5.58559e-11
hsa-miR-335-5p	0.981517	3.04919e-12	6.06353e-11
hsa-miR-4746-5p	2.65616	6.39929e-12	1.26054e-10
hsa-miR-4449	5.4609	8.53382e-12	1.66529e-10
hsa-miR-4770	-5.76869	8.77964e-12	1.6974e-10
hsa-miR-501-3p	1.36732	1.01099e-11	1.93664e-10
hsa-miR-4668-3p	3.95642	1.02871e-11	1.95267e-10
hsa-miR-133b	-1.78121	1.08129e-11	2.03399e-10
hsa-miR-28-3p	0.451631	1.53368e-11	2.85922e-10
hsa-miR-339-5p	0.941551	1.63864e-11	3.02786e-10
hsa-miR-32-3p	3.8208	1.72028e-11	3.15084e-10
hsa-let-7i-5p	0.507088	2.01765e-11	3.66334e-10
hsa-miR-106a-3p	3.49774	2.25531e-11	4.05956e-10
hsa-miR-187-3p	-2.79882	2.33714e-11	4.17089e-10
hsa-miR-30b-3p	1.16199	2.47317e-11	4.37625e-10
hsa-miR-32-5p	0.89922	3.2957e-11	5.78271e-10
hsa-miR-18a-5p	1.21452	3.36296e-11	5.85156e-10
hsa-let-7d-3p	0.553258	4.62758e-11	7.98545e-10
hsa-miR-488-3p	-5.32717	4.77507e-11	8.17241e-10
hsa-miR-1296-5p	0.967116	4.84376e-11	8.22258e-10
hsa-miR-873-3p	-3.50458	4.89315e-11	8.23944e-10
hsa-miR-5683	2.33924	5.35878e-11	8.9513e-10
hsa-miR-374a-3p	0.594039	7.22131e-11	1.19667e-09
hsa-miR-889-3p	-0.782086	9.01253e-11	1.48174e-09
hsa-miR-629-5p	1.0565	1.15164e-10	1.87861e-09
hsa-miR-196b-5p	0.782955	1.25376e-10	2.02934e-09
hsa-miR-361-3p	0.564189	1.42873e-10	2.29477e-09
hsa-miR-363-3p	0.989864	1.90375e-10	3.03437e-09
hsa-miR-1304-3p	5.81276	2.1504e-10	3.40155e-09
hsa-miR-454-3p	1.00815	2.59173e-10	4.06882e-09
hsa-miR-1291	4.84836	2.63785e-10	4.11032e-09
hsa-miR-892c-3p	-2.41872	3.64493e-10	5.63749e-09
hsa-miR-3170	4.87654	3.87524e-10	5.94963e-09
hsa-miR-148b-3p	0.532759	4.00779e-10	6.10822e-09
hsa-miR-20b-3p	1.22613	4.81861e-10	7.29077e-09
hsa-miR-490-3p	-6.07822	4.97524e-10	7.46483e-09
hsa-miR-16-5p	0.52604	5.00515e-10	7.46483e-09
hsa-miR-204-5p	-1.03376	5.63567e-10	8.34559e-09
hsa-miR-379-5p	-0.628544	6.50693e-10	9.56794e-09
hsa-miR-148b-5p	1.83855	7.5802e-10	1.10681e-08
hsa-miR-6843-3p	-4.01855	8.10238e-10	1.17485e-08
hsa-miR-10b-5p	0.813029	1.18903e-09	1.7122e-08
hsa-miR-651-5p	1.48701	1.33471e-09	1.90882e-08
hsa-miR-381-3p	-0.670801	1.35668e-09	1.92704e-08
hsa-miR-24-3p	-0.488711	1.58171e-09	2.2315e-08
hsa-miR-505-5p	1.71558	1.84005e-09	2.57854e-08
hsa-miR-135a-5p	1.03881	2.44241e-09	3.39983e-08
hsa-miR-378a-3p	-0.637898	2.59967e-09	3.59478e-08
hsa-miR-7-5p	3.5739	4.55118e-09	6.25188e-08
hsa-miR-103a-2-5p	3.5047	4.66853e-09	6.37117e-08
hsa-miR-15b-3p	0.686252	5.28187e-09	7.14084e-08
hsa-miR-590-5p	0.744149	5.30091e-09	7.14084e-08
hsa-miR-99b-3p	-0.573497	8.19485e-09	1.09685e-07
hsa-miR-890	-1.28534	9.10088e-09	1.21036e-07
hsa-miR-452-5p	-0.622709	1.02516e-08	1.35476e-07
hsa-miR-532-3p	0.721795	1.06986e-08	1.40495e-07
hsa-miR-21-3p	0.779497	2.49417e-08	3.25068e-07
hsa-miR-574-3p	0.53677	2.50651e-08	3.25068e-07
hsa-miR-194-5p	0.53859	2.77371e-08	3.57501e-07
hsa-miR-6499-5p	-4.04426	3.68985e-08	4.72662e-07
hsa-miR-5706	3.95761	4.10088e-08	5.22112e-07
hsa-miR-340-3p	0.591978	4.44897e-08	5.62997e-07
hsa-miR-5704	4.30911	5.73186e-08	7.20972e-07
hsa-miR-127-3p	-0.579195	5.79357e-08	7.2437e-07
hsa-miR-4705	-3.21804	6.31296e-08	7.84611e-07
hsa-miR-888-3p	-0.771048	7.22086e-08	8.9214e-07
hsa-miR-654-3p	-0.604607	8.58847e-08	1.05487e-06
hsa-let-7e-5p	0.442387	1.13956e-07	1.39146e-06
hsa-miR-27a-3p	-0.447794	1.50172e-07	1.82302e-06
hsa-let-7b-3p	0.496795	1.5407e-07	1.85952e-06
hsa-miR-106b-3p	0.444066	1.71119e-07	2.05343e-06
hsa-miR-3613-5p	0.700125	1.79917e-07	2.14666e-06
hsa-miR-767-5p	-4.50389	2.2956e-07	2.72341e-06
hsa-miR-769-5p	0.505502	3.31089e-07	3.90573e-06
hsa-miR-184	-3.96646	3.37933e-07	3.96407e-06
hsa-miR-7152-3p	-1.51764	3.42327e-07	3.99317e-06
hsa-miR-3607-3p	1.15518	3.51573e-07	4.07824e-06
hsa-miR-3664-5p	4.34853	3.79928e-07	4.38282e-06
hsa-miR-143-5p	-0.918349	6.05543e-07	6.94711e-06
hsa-miR-541-5p	-2.45644	6.23345e-07	7.11226e-06
hsa-miR-378d	-3.43668	6.5957e-07	7.48468e-06
hsa-miR-194-3p	3.32464	6.96199e-07	7.85764e-06
hsa-miR-9-5p	1.09214	7.71867e-07	8.66483e-06
hsa-miR-105-5p	-4.39188	1.06158e-06	1.18533e-05
hsa-miR-760	-4.08196	1.1414e-06	1.26223e-05
hsa-miR-3622b-3p	-1.05378	1.14254e-06	1.26223e-05
hsa-miR-365a-3p	0.530758	1.16018e-06	1.27498e-05
hsa-miR-744-3p	0.709604	1.24519e-06	1.36123e-05
hsa-miR-582-3p	0.676641	1.26343e-06	1.37398e-05
hsa-miR-365b-3p	0.528257	1.29596e-06	1.40205e-05
hsa-miR-199a-5p	0.5398	1.32001e-06	1.42071e-05
hsa-miR-892b	-1.98325	1.36025e-06	1.45651e-05
hsa-miR-363-5p	4.02068	1.42328e-06	1.51623e-05
hsa-miR-4661-5p	2.04001	1.66773e-06	1.76762e-05
hsa-miR-155-5p	0.658399	1.72061e-06	1.81094e-05
hsa-miR-23a-3p	-0.41658	1.72594e-06	1.81094e-05
hsa-miR-378a-5p	-0.543541	2.07135e-06	2.16249e-05
hsa-miR-378f	-2.74259	2.09603e-06	2.17737e-05
hsa-miR-888-5p	-2.77677	2.15486e-06	2.2274e-05
hsa-let-7c-3p	0.674619	2.53199e-06	2.60433e-05
hsa-miR-335-3p	0.610119	2.6971e-06	2.76056e-05
hsa-miR-3189-3p	3.79502	2.95261e-06	3.00734e-05
hsa-miR-3614-5p	3.96956	2.99378e-06	3.03447e-05
hsa-miR-98-5p	0.299521	3.13192e-06	3.15916e-05
hsa-miR-221-5p	-3.0668	3.43328e-06	3.44649e-05
hsa-miR-212-3p	-0.728969	3.5827e-06	3.57927e-05
hsa-miR-210-3p	1.19288	3.64694e-06	3.6261e-05
hsa-miR-30a-5p	0.498491	4.5102e-06	4.46318e-05
hsa-miR-584-5p	0.536699	4.88659e-06	4.81283e-05
hsa-miR-34a-5p	0.439831	5.00547e-06	4.90677e-05
hsa-miR-1266-5p	1.26439	5.72693e-06	5.58777e-05
hsa-miR-409-5p	0.858825	5.83149e-06	5.66333e-05
hsa-miR-891b	-2.11159	6.54307e-06	6.32497e-05
hsa-miR-1277-3p	3.15481	6.64117e-06	6.39021e-05
hsa-miR-26a-5p	-0.26971	7.04364e-06	6.74638e-05
hsa-miR-891a-3p	-0.633807	7.90557e-06	7.53737e-05
hsa-miR-6715b-3p	3.94376	8.1117e-06	7.69874e-05
hsa-miR-892a	-3.34646	8.27648e-06	7.81959e-05
hsa-miR-183-3p	3.80953	9.71995e-06	9.14201e-05
hsa-miR-6810-3p	3.74363	9.86064e-06	9.23275e-05
hsa-miR-570-3p	3.75151	1.11344e-05	0.000103788
hsa-miR-331-3p	-0.739532	1.17597e-05	0.00010913
hsa-miR-618	3.78745	1.39272e-05	0.000128672
hsa-miR-450b-5p	-0.899601	1.40614e-05	0.00012934
hsa-miR-4703-3p	-2.20793	1.46428e-05	0.000134097
hsa-miR-340-5p	0.411903	1.51048e-05	0.000137724
hsa-miR-185-5p	0.37639	1.71878e-05	0.000156035
hsa-miR-744-5p	0.544242	1.93524e-05	0.000174765
hsa-miR-1255a	3.56362	1.94183e-05	0.000174765
hsa-miR-410-3p	-0.518679	2.03823e-05	0.000182653
hsa-miR-671-5p	1.7423	2.05727e-05	0.000183571
hsa-miR-337-3p	0.464993	2.25842e-05	0.000200663
hsa-miR-7705	3.47872	2.29684e-05	0.000203212
hsa-miR-488-5p	-3.16283	2.49651e-05	0.000219946
hsa-miR-330-5p	-0.492245	2.80401e-05	0.000245999
hsa-miR-500b-3p	2.79575	3.07321e-05	0.000268488
hsa-miR-4786-3p	-2.84344	3.22434e-05	0.000280517
hsa-miR-2115-3p	3.65196	3.33692e-05	0.000289108
hsa-miR-1224-3p	-0.854404	3.35204e-05	0.000289217
hsa-miR-324-5p	0.518228	3.62478e-05	0.000311463
hsa-miR-338-5p	-1.27286	3.7398e-05	0.000320029
hsa-miR-25-5p	3.33596	4.05537e-05	0.000345617
hsa-miR-491-3p	2.134	4.36914e-05	0.000370844
hsa-miR-598-3p	0.432646	4.42192e-05	0.000373805
hsa-miR-3662	3.06807	4.47809e-05	0.000377027
hsa-miR-299-3p	-3.32962	4.95223e-05	0.000414498
hsa-miR-223-3p	0.4551	4.96286e-05	0.000414498
hsa-miR-628-5p	-0.415194	5.63479e-05	0.000468742
hsa-miR-3195	-1.90483	7.43506e-05	0.000616047
hsa-miR-4662a-5p	0.562335	7.47276e-05	0.000616724
hsa-miR-1275	3.48223	8.45407e-05	0.000694964
hsa-miR-149-5p	0.628069	8.64075e-05	0.000707525
hsa-miR-195-3p	0.56058	8.71376e-05	0.000710716
hsa-miR-1468-5p	0.45911	9.25329e-05	0.000751785
hsa-miR-3622a-3p	-3.30533	0.000109167	0.000883493
hsa-miR-449a	3.77265	0.000113474	0.000914799
hsa-miR-142-5p	0.553665	0.000119794	0.000962037
hsa-miR-208a-3p	-1.23792	0.00012336	0.000986882
hsa-miR-6761-5p	-2.8629	0.000140449	0.0011193
hsa-miR-3907	-0.575641	0.0001419	0.00112657
hsa-miR-675-3p	-2.71108	0.000142549	0.00112743
hsa-miR-326	-1.17614	0.000143966	0.00113434
hsa-miR-592	2.7886	0.000145878	0.00114508
hsa-miR-497-5p	0.406954	0.000162077	0.00126748
hsa-miR-6718-5p	-3.33074	0.000163698	0.00127538
hsa-miR-16-2-3p	0.969242	0.000166426	0.00129181
hsa-miR-7152-5p	-1.50395	0.000173626	0.00134271
hsa-miR-495-3p	0.575409	0.000187086	0.00144146
hsa-miR-133a-3p	-0.617238	0.000195637	0.0015018
hsa-miR-18b-3p	3.20713	0.000204982	0.00156777
hsa-miR-499a-3p	-3.0152	0.000227797	0.00173591
hsa-miR-542-5p	-2.5081	0.000230157	0.00174752
hsa-miR-205-3p	-3.12495	0.00024637	0.00186384
hsa-miR-3677-5p	-2.49837	0.000256667	0.00193473
hsa-miR-203b-3p	-2.55985	0.00025848	0.00194139
hsa-miR-181b-2-3p	-2.94427	0.000266587	0.00199441
hsa-miR-134-5p	-0.372496	0.00026745	0.00199441
hsa-miR-653-5p	0.978862	0.000276615	0.00205542
hsa-miR-3614-3p	3.13172	0.000282993	0.00209535
hsa-miR-128-1-5p	0.662918	0.000297455	0.00219465
hsa-miR-296-5p	-2.44923	0.000313592	0.00230557
hsa-miR-135a-3p	-1.69436	0.000331425	0.00242813
hsa-miR-503-5p	2.40559	0.00034238	0.00249961
hsa-miR-205-5p	-1.27553	0.000365795	0.00266125
hsa-miR-142-3p	0.642433	0.0003929	0.00284853
hsa-miR-6516-3p	2.78959	0.000407632	0.00294511
hsa-miR-1284	2.83831	0.00042959	0.00309305
hsa-miR-892c-5p	-0.456332	0.000454436	0.0032607
hsa-miR-128-3p	0.301219	0.000459093	0.00328283
hsa-miR-4724-5p	2.36286	0.00046591	0.0033202
hsa-miR-4735-5p	-1.46881	0.000481178	0.00341735
hsa-miR-26b-3p	0.446832	0.000491786	0.00348084
hsa-miR-548t-5p	2.97999	0.000498806	0.0035186
hsa-miR-5091	-2.99395	0.000527328	0.00370727
hsa-miR-181a-5p	0.339847	0.000606844	0.00425198
hsa-miR-6513-3p	-2.37326	0.00062129	0.00433864
hsa-miR-150-5p	0.550937	0.000718669	0.00500194
hsa-miR-139-3p	-0.455564	0.000728998	0.00505697
hsa-miR-4442	-2.54378	0.000817112	0.00564943
hsa-miR-4664-3p	2.53131	0.000825896	0.00569132
hsa-miR-379-3p	-2.66113	0.000833592	0.00572546
hsa-miR-629-3p	1.39869	0.000841751	0.00576254
hsa-miR-6507-3p	-2.14429	0.000849639	0.00579754
hsa-miR-758-5p	-0.607154	0.000888752	0.00604467
hsa-miR-6854-5p	2.81747	0.000897024	0.00607331
hsa-miR-5690	2.86434	0.00089878	0.00607331
hsa-miR-486-5p	-0.593076	0.000913924	0.00615572
hsa-miR-134-3p	-2.77965	0.00092519	0.00620229
hsa-miR-4777-3p	2.25923	0.000926779	0.00620229
hsa-miR-514a-3p	-2.44475	0.000935322	0.00623947
hsa-miR-190b-5p	2.77737	0.00094938	0.00631308
hsa-miR-1293	-0.556418	0.00103251	0.00682691
hsa-miR-4664-5p	2.00579	0.00103319	0.00682691
hsa-miR-3193	-2.6953	0.0010471	0.00689698
hsa-miR-133a-5p	-1.96842	0.00105275	0.00691239
hsa-miR-411-5p	-0.516854	0.00107317	0.00702436
hsa-miR-4785	-1.55649	0.00110259	0.00719441
hsa-miR-491-5p	0.80582	0.00116356	0.00756861
hsa-miR-376a-2-5p	-2.65	0.0012236	0.00793443
hsa-miR-132-3p	0.252062	0.00124756	0.00806475
hsa-miR-10a-3p	-2.80184	0.00128575	0.00828595
hsa-miR-24-2-5p	0.374969	0.00133461	0.00856124
hsa-miR-222-5p	-1.11676	0.00133667	0.00856124
hsa-miR-29a-5p	0.41852	0.00137553	0.00877375
hsa-miR-425-3p	-0.399325	0.00137825	0.00877375
hsa-miR-585-3p	-2.57632	0.00142447	0.00904038
hsa-miR-1-3p	-0.465283	0.00146222	0.00925188
hsa-miR-3934-5p	-2.65907	0.00147607	0.00931126
hsa-miR-378i	-1.67939	0.0015032	0.00945388
hsa-miR-4461	2.29884	0.0015164	0.00950826
hsa-miR-4443	-2.62092	0.00154678	0.00966971
hsa-miR-324-3p	-0.365531	0.00157614	0.00980826
hsa-miR-122-5p	2.40125	0.00157834	0.00980826
hsa-miR-455-5p	-0.537054	0.00160976	0.00997384
hsa-miR-4646-3p	-0.943572	0.00170095	0.0104873
hsa-miR-616-5p	2.25148	0.00170269	0.0104873
hsa-miR-495-5p	-2.64379	0.00171269	0.010518
hsa-miR-3664-3p	2.26263	0.00176946	0.0108347
hsa-miR-5708	2.66083	0.00188542	0.011511
hsa-miR-223-5p	2.33961	0.00199136	0.0121223
hsa-miR-6128	-0.22651	0.00214051	0.0128642
hsa-miR-548aq-5p	-0.221092	0.00214954	0.0128642
hsa-miR-4439	-0.215895	0.00215888	0.0128642
hsa-miR-3168	-0.211351	0.00216763	0.0128642
hsa-miR-6803-5p	-0.207376	0.00217578	0.0128642
hsa-miR-6081	-0.206602	0.00217743	0.0128642
hsa-miR-4655-5p	-0.206571	0.0021775	0.0128642
hsa-miR-3960	-0.205075	0.00218073	0.0128642
hsa-miR-4665-3p	-0.204956	0.00218099	0.0128642
hsa-miR-6077	-0.204956	0.00218099	0.0128642
hsa-miR-6881-5p	-0.204956	0.00218099	0.0128642
hsa-miR-4713-3p	-0.199167	0.00219426	0.012906
hsa-miR-3140-5p	-0.195324	0.00220377	0.0129255
hsa-miR-6848-5p	-0.189696	0.00221879	0.0129648
hsa-miR-6841-5p	-0.188245	0.00222289	0.0129648
hsa-miR-510-5p	-0.183613	0.00223668	0.0129963
hsa-miR-493-3p	-0.926956	0.00224532	0.0129963
hsa-miR-2114-5p	-2.67877	0.00224697	0.0129963
hsa-miR-6717-5p	-1.78533	0.00226173	0.0130456
hsa-miR-193b-3p	0.407848	0.00232759	0.0133885
hsa-miR-3154	-2.02963	0.00242629	0.0139179
hsa-miR-676-5p	-2.60939	0.00247409	0.0141531
hsa-miR-144-3p	-1.83215	0.00259949	0.0148299
hsa-miR-330-3p	-0.968281	0.00265082	0.0150538
hsa-miR-552-3p	-1.34326	0.00265315	0.0150538
hsa-miR-489-3p	2.0806	0.00266391	0.0150738
hsa-miR-3074-3p	1.85189	0.00269405	0.0152032
hsa-miR-377-3p	-1.86847	0.00282134	0.0158786
hsa-miR-196b-3p	2.38998	0.00290179	0.0162875
hsa-miR-29b-1-5p	1.09924	0.00294845	0.016505
hsa-miR-210-5p	2.55091	0.00295962	0.0165232
hsa-miR-372-3p	2.55635	0.00315524	0.0175684
hsa-miR-769-3p	1.61586	0.00330406	0.0183481
hsa-miR-664b-3p	0.575113	0.00334615	0.0184948
hsa-miR-4786-5p	-1.98603	0.0033482	0.0184948
hsa-miR-589-3p	1.65351	0.00337653	0.0186021
hsa-miR-513c-5p	-1.13907	0.00352047	0.0193441
hsa-miR-616-3p	2.50572	0.00353581	0.0193773
hsa-miR-206	-3.07737	0.00368454	0.0201396
hsa-miR-149-3p	2.44709	0.00371529	0.0202547
hsa-miR-320b	0.541099	0.00387375	0.0210635
hsa-miR-4650-5p	-0.400023	0.00388806	0.0210864
hsa-miR-590-3p	0.514336	0.00392364	0.0212242
hsa-miR-3157-5p	-2.03346	0.00407562	0.0219894
hsa-miR-4768-5p	-1.90419	0.0041054	0.022093
hsa-miR-320e	-2.0763	0.00417352	0.0223835
hsa-miR-374c-5p	-1.86353	0.00418083	0.0223835
hsa-miR-99a-3p	0.376997	0.00427876	0.022816
hsa-miR-29a-3p	-0.194186	0.00428347	0.022816
hsa-miR-1269a	3.00582	0.00435259	0.0231252
hsa-miR-1264	-1.00883	0.00477458	0.0253028
hsa-miR-5090	-1.63872	0.00495977	0.0262177
hsa-miR-4284	-0.778442	0.00523827	0.02762
hsa-miR-7157-3p	-0.38261	0.00529059	0.0277794
hsa-miR-3620-3p	-1.37758	0.00529512	0.0277794
hsa-miR-449b-3p	1.97147	0.0053406	0.0279478
hsa-miR-552-5p	-1.96891	0.00537489	0.0280569
hsa-miR-369-3p	-0.605845	0.00553168	0.0288033
hsa-miR-146a-5p	0.451974	0.00554662	0.0288093
hsa-miR-4532	-1.03213	0.0055638	0.0288221
hsa-miR-665	-2.08071	0.00557668	0.0288221
hsa-miR-1304-5p	2.36495	0.00567096	0.0292369
hsa-miR-6129	-0.539608	0.00569218	0.0292741
hsa-miR-875-5p	-0.658336	0.00624109	0.0320181
hsa-miR-4497	-0.380366	0.0063018	0.0322504
hsa-miR-766-3p	0.442159	0.00646016	0.03298
hsa-miR-3130-5p	-1.49655	0.00650846	0.0331455
hsa-miR-4501	2.3363	0.00687463	0.0349251
hsa-miR-4727-5p	-2.04063	0.00706452	0.0358027
hsa-miR-301a-3p	0.449216	0.00708793	0.0358344
hsa-let-7b-5p	0.231458	0.00712633	0.0359415
hsa-miR-499a-5p	-2.36287	0.00731074	0.0366717
hsa-miR-891a-5p	-1.2639	0.00731265	0.0366717
hsa-miR-217-5p	0.588289	0.00732381	0.0366717
hsa-miR-7702	2.23124	0.00738484	0.0368889
hsa-miR-6807-5p	-1.41706	0.00750448	0.037397
hsa-miR-517a-3p	-1.85422	0.00761695	0.0377772
hsa-miR-517b-3p	-1.85422	0.00761695	0.0377772
hsa-miR-3609	2.10669	0.00775556	0.0383735
hsa-miR-190a-3p	2.15073	0.00799291	0.0394544
hsa-miR-125b-1-3p	-1.61652	0.00807783	0.0397795
hsa-miR-6742-3p	-1.05966	0.00812242	0.039905
hsa-miR-135b-5p	-1.96897	0.00823503	0.0403632
hsa-miR-3144-3p	-1.2432	0.00839522	0.041052
hsa-miR-100-5p	-0.25252	0.00873851	0.0425683
hsa-miR-29b-3p	0.281232	0.00874608	0.0425683
hsa-miR-200a-5p	0.599191	0.00882984	0.0427514
hsa-miR-578	2.08745	0.00885784	0.0427514
hsa-miR-1249-3p	1.28829	0.00886291	0.0427514
hsa-miR-4520-3p	-0.63872	0.00886559	0.0427514
hsa-miR-1258	-1.75779	0.00893735	0.0429981
hsa-miR-4473	2.22436	0.00920113	0.0441654
hsa-miR-496	-1.61984	0.00928058	0.0444446
hsa-miR-937-3p	2.0621	0.00938339	0.0448341
hsa-miR-204-3p	-2.06363	0.00957652	0.0456524
hsa-miR-4632-3p	1.45328	0.00963473	0.0458253
hsa-miR-5689	1.31867	0.00965919	0.0458373
hsa-miR-548q	2.14615	0.00982323	0.04651
hsa-miR-2355-5p	0.250579	0.00990876	0.0468088
hsa-miR-500b-5p	0.582489	0.0102067	0.0481076
hsa-miR-500a-5p	0.582066	0.0102749	0.0483197
hsa-miR-934	-2.2292	0.0107252	0.0503241
hsa-miR-34c-3p	-0.865681	0.010768	0.0504117
hsa-miR-6809-3p	-1.1867	0.0113204	0.052879
hsa-miR-7844-5p	1.70154	0.0116189	0.0541524
hsa-miR-374b-5p	0.208973	0.0117407	0.054598
hsa-miR-3161	1.58113	0.0120254	0.0557978
hsa-miR-944	-1.61724	0.012066	0.055862
hsa-miR-1271-5p	-0.82756	0.0122638	0.0566524
hsa-miR-185-3p	-1.00818	0.0123458	0.0569054
hsa-miR-429	0.718594	0.0123922	0.0569931
hsa-miR-1247-3p	-0.514554	0.0128171	0.0588178
hsa-miR-5579-3p	1.34785	0.0129803	0.0594362
hsa-miR-548au-3p	1.85172	0.0134493	0.0613553
hsa-miR-1248	2.22793	0.0134588	0.0613553
hsa-miR-581	2.10972	0.0134876	0.0613553
hsa-miR-196a-5p	-1.0101	0.0135504	0.0615068
hsa-miR-6767-5p	-0.931267	0.0138495	0.0627284
hsa-miR-4802-3p	1.91531	0.0140857	0.0635592
hsa-miR-4758-3p	-0.621219	0.0140938	0.0635592
hsa-miR-4792	-0.754052	0.0141974	0.0637924
hsa-miR-6783-3p	1.20839	0.0142066	0.0637924
hsa-miR-514a-5p	-0.807556	0.0143773	0.0643353
hsa-miR-365b-5p	2.11247	0.0143892	0.0643353
hsa-miR-5695	1.34879	0.014705	0.0656067
hsa-miR-30c-2-3p	0.268679	0.0147914	0.0658518
hsa-miR-4725-3p	-1.13436	0.0148432	0.0659419
hsa-miR-6510-3p	-1.68816	0.0152321	0.0675255
hsa-miR-3607-5p	2.08829	0.0152953	0.0676622
hsa-miR-181b-3p	0.773711	0.0153776	0.0678826
hsa-miR-502-3p	0.258049	0.0154144	0.0679013
hsa-miR-577	-2.13148	0.0158167	0.069527
hsa-miR-1305	-1.90436	0.0158564	0.0695548
hsa-miR-6774-3p	-0.922601	0.0163048	0.0713721
hsa-miR-6800-3p	-0.376757	0.016399	0.0715171
hsa-miR-6735-5p	1.3127	0.0164065	0.0715171
hsa-miR-7160-3p	-0.447623	0.0164503	0.0715586
hsa-miR-1254	2.05529	0.0168393	0.0730444
hsa-miR-3943	-2.0816	0.0168618	0.0730444
hsa-miR-2110	1.54884	0.0169407	0.0732344
hsa-miR-3617-3p	-1.26627	0.0174035	0.0750797
hsa-miR-365a-5p	2.06191	0.0177895	0.0765865
hsa-miR-323b-3p	-1.75178	0.0179008	0.0769072
hsa-miR-4759	-0.708482	0.0185242	0.0794221
hsa-miR-4517	1.11067	0.0185929	0.0794663
hsa-miR-5687	1.09137	0.0186216	0.0794663
hsa-miR-542-3p	-0.347376	0.0186856	0.0794663
hsa-miR-378e	-0.357896	0.0186868	0.0794663
hsa-miR-5003-3p	-1.80592	0.0188358	0.0799372
hsa-miR-1265	-0.693199	0.0189254	0.0801546
hsa-miR-151a-3p	0.145856	0.0190476	0.0805087
hsa-miR-585-5p	-1.70364	0.0193749	0.0817269
hsa-miR-219b-3p	1.98002	0.0194708	0.0818241
hsa-miR-5089-5p	1.35649	0.0194763	0.0818241
hsa-miR-548e-3p	1.97807	0.0195631	0.0820234
hsa-miR-877-5p	1.95794	0.0196811	0.0823529
hsa-miR-6868-3p	-2.01772	0.0200308	0.0836487
hsa-miR-5000-3p	1.07299	0.0208099	0.0865863
hsa-miR-6851-3p	1.20786	0.0208172	0.0865863
hsa-miR-548d-3p	1.72691	0.0211534	0.0878097
hsa-miR-3917	-1.96555	0.0216297	0.0896086
hsa-miR-612	1.1093	0.0219392	0.0906274
hsa-miR-219a-1-3p	1.08761	0.0219624	0.0906274
hsa-miR-6876-5p	-0.3441	0.0220891	0.0909704
hsa-miR-4448	-0.469726	0.0222373	0.0914005
hsa-miR-5588-5p	1.32099	0.022969	0.0942226
hsa-miR-432-5p	-0.425687	0.0233772	0.095625
hsa-miR-211-5p	1.51201	0.0234025	0.095625
hsa-miR-380-5p	-1.72578	0.0240747	0.0981797
hsa-miR-508-5p	-1.67879	0.0250019	0.101731
hsa-miR-193b-5p	0.654124	0.0250429	0.101731
hsa-miR-299-5p	-0.895814	0.0251542	0.101984
hsa-miR-125a-3p	-0.856301	0.0252963	0.102362
hsa-miR-200b-3p	0.508027	0.0255508	0.103125
hsa-miR-7974	1.37689	0.0255836	0.103125
hsa-miR-4433a-3p	1.58063	0.0265695	0.106701
hsa-miR-6730-3p	1.15699	0.026573	0.106701
hsa-miR-485-5p	1.90903	0.0266939	0.106981
hsa-miR-4789-3p	1.68095	0.0271716	0.108686
hsa-miR-4796-5p	1.78117	0.0272526	0.108802
hsa-miR-18b-5p	1.46431	0.0274177	0.109252
hsa-miR-671-3p	0.452359	0.0278381	0.110716
hsa-miR-380-3p	-1.81572	0.0279561	0.110974
hsa-miR-139-5p	-0.268281	0.0282314	0.111854
hsa-miR-125b-2-3p	-0.204789	0.0283959	0.112293
hsa-miR-6853-3p	-1.25624	0.028769	0.113192
hsa-miR-181c-5p	-0.227629	0.028785	0.113192
hsa-miR-6887-3p	0.981584	0.0287858	0.113192
hsa-miR-431-5p	-1.87759	0.0292868	0.114945
hsa-miR-4326	1.49004	0.02955	0.11576
hsa-miR-5001-3p	-1.38248	0.0301999	0.118085
hsa-miR-5581-3p	1.85796	0.0307396	0.119971
hsa-miR-615-5p	0.941878	0.0309449	0.120332
hsa-miR-6889-3p	-0.367538	0.0309475	0.120332
hsa-miR-3942-5p	1.7866	0.0311971	0.121077
hsa-miR-374b-3p	0.544456	0.0315768	0.122323
hsa-miR-18a-3p	1.81428	0.0325345	0.1258
hsa-miR-6734-5p	1.59307	0.0326942	0.126184
hsa-miR-5680	1.57972	0.0328982	0.126737
hsa-miR-2681-5p	-0.476648	0.0333177	0.128117
hsa-miR-6852-5p	1.70114	0.0338334	0.129692
hsa-miR-362-3p	0.503302	0.0338517	0.129692
hsa-miR-5702	1.46316	0.0339449	0.129811
hsa-miR-3173-5p	1.82086	0.0341301	0.130281
hsa-miR-3130-3p	1.76546	0.0349111	0.132836
hsa-miR-6737-3p	-0.929003	0.0349267	0.132836
hsa-miR-6781-3p	1.26078	0.0354025	0.134401
hsa-miR-6891-5p	0.901168	0.0357214	0.135365
hsa-miR-4784	1.73435	0.036169	0.136813
hsa-miR-4433b-5p	-0.675272	0.0362906	0.137025
hsa-miR-518a-3p	-0.749472	0.0364861	0.137514
hsa-miR-3690	1.80962	0.0370614	0.139431
hsa-miR-939-5p	1.76422	0.0373457	0.140248
hsa-let-7f-2-3p	-1.58673	0.0382839	0.143513
hsa-miR-378h	-0.213437	0.0393329	0.147181
hsa-miR-1260b	-1.08565	0.039576	0.147826
hsa-miR-4774-3p	-0.213366	0.0396796	0.147948
hsa-miR-5187-5p	-1.7531	0.0398405	0.148283
hsa-miR-1343-3p	1.61893	0.0399254	0.148335
hsa-miR-5193	-1.41044	0.0412877	0.153124
hsa-miR-191-3p	1.22085	0.0421663	0.156105
hsa-miR-511-5p	0.51098	0.0424813	0.156849
hsa-miR-296-3p	-1.69257	0.0425175	0.156849
hsa-miR-3136-5p	-1.6401	0.0427363	0.157378
hsa-miR-654-5p	-1.3274	0.0428371	0.157472
hsa-miR-6750-3p	-0.83374	0.0429537	0.157623
hsa-miR-421	0.601901	0.0430304	0.157627
hsa-miR-31-3p	-1.4803	0.0431089	0.157638
hsa-miR-582-5p	0.302075	0.0432682	0.157944
hsa-miR-193a-3p	-0.334329	0.0434625	0.158376
hsa-miR-6504-3p	-0.204288	0.0439329	0.159812
hsa-miR-200a-3p	0.472642	0.0441492	0.160319
hsa-miR-28-5p	0.123965	0.0452167	0.16391
hsa-miR-3127-3p	-1.13653	0.045432	0.164405
hsa-miR-6722-3p	-0.215145	0.0465133	0.168027
hsa-miR-4789-5p	-0.211987	0.0467932	0.168746
hsa-miR-301a-5p	1.2176	0.0471627	0.169786
hsa-miR-6826-3p	0.974034	0.0473878	0.170302
hsa-miR-4488	-0.199299	0.0476277	0.17087
hsa-miR-548s	1.6207	0.0479082	0.171395
hsa-miR-3622b-5p	-0.197651	0.0479382	0.171395
hsa-miR-1306-3p	-1.573	0.0483232	0.172009
hsa-miR-3190-5p	-1.06083	0.0483377	0.172009
hsa-miR-345-3p	1.66752	0.0483568	0.172009
hsa-miR-4726-3p	-0.63482	0.0485332	0.172342
hsa-miR-1228-5p	1.53593	0.0489377	0.173484
hsa-miR-4732-3p	-1.13996	0.0494866	0.175132
hsa-miR-6765-5p	-0.198063	0.0500857	0.176953
hsa-miR-643	-1.66039	0.0505205	0.178187
hsa-miR-92a-2-5p	1.24835	0.0509132	0.179178
hsa-miR-6848-3p	-0.335005	0.0509731	0.179178
hsa-miR-5692a	0.799033	0.0511242	0.179407
hsa-miR-9-3p	1.04209	0.0514888	0.180148
hsa-miR-4798-5p	-0.443519	0.051508	0.180148
hsa-miR-548ai	1.05009	0.0517321	0.18063
hsa-miR-182-3p	1.28625	0.0519931	0.181238
hsa-miR-101-5p	0.25118	0.0525109	0.182738
hsa-miR-509-3p	-1.70603	0.0526994	0.183089
hsa-miR-96-3p	1.31443	0.0533804	0.185147
hsa-miR-4764-5p	-0.197453	0.0538688	0.186531
hsa-miR-301b-5p	1.25064	0.0544881	0.187919
hsa-miR-301b-3p	1.65589	0.0545381	0.187919
hsa-miR-7113-5p	-0.784747	0.0545397	0.187919
hsa-miR-4525	-0.323697	0.0548254	0.188592
hsa-miR-548az-5p	0.760348	0.055235	0.189689
hsa-miR-6833-3p	-1.25955	0.0554782	0.190211
hsa-miR-520a-5p	-1.0978	0.0558038	0.191014
hsa-miR-4756-3p	1.19214	0.056122	0.191694
hsa-miR-6741-3p	0.904024	0.0561863	0.191694
hsa-miR-548e-5p	1.08307	0.0563115	0.191808
hsa-miR-625-5p	1.00699	0.0572444	0.194668
hsa-miR-455-3p	-0.300012	0.0577497	0.196067
hsa-miR-487b-3p	-0.348076	0.057919	0.196323
hsa-miR-208b-3p	-1.01214	0.0587523	0.198681
hsa-miR-4533	0.725963	0.0588049	0.198681
hsa-miR-4482-5p	1.02282	0.0608966	0.205415
hsa-miR-548f-3p	0.875329	0.0610385	0.205562
hsa-miR-192-5p	0.219507	0.0614202	0.206301
hsa-miR-136-5p	-0.316487	0.0614555	0.206301
hsa-miR-410-5p	-1.10232	0.0616522	0.206418
hsa-miR-186-3p	-1.519	0.0616881	0.206418
hsa-miR-7-2-3p	-1.26944	0.0620759	0.207383
hsa-miR-4714-3p	1.46016	0.0628051	0.209484
hsa-miR-6878-5p	0.703834	0.0633861	0.211085
hsa-miR-572	-0.311671	0.0640306	0.212891
hsa-miR-4417	-0.181958	0.0642741	0.213361
hsa-miR-1298-5p	-1.71463	0.0644305	0.213541
hsa-miR-6852-3p	-0.170603	0.0647954	0.21403
hsa-miR-4433a-5p	1.08365	0.0648401	0.21403
hsa-miR-135b-3p	-0.640296	0.0648857	0.21403
hsa-miR-5580-3p	-0.781339	0.065476	0.215637
hsa-miR-550a-3p	1.401	0.066264	0.217889
hsa-miR-4676-5p	1.48767	0.0665552	0.218208
hsa-miR-451a	-0.332346	0.0665703	0.218208
hsa-miR-19b-2-5p	1.13759	0.0678548	0.22207
hsa-miR-6726-3p	-1.04469	0.0681817	0.222791
hsa-miR-449b-5p	1.01943	0.0685697	0.223709
hsa-miR-943	-0.744709	0.0695366	0.226509
hsa-let-7i-3p	-0.20452	0.0701776	0.228177
hsa-miR-216b-5p	-1.5122	0.0702671	0.228177
hsa-miR-5681b	1.24919	0.0717005	0.23247
hsa-miR-509-5p	-0.428726	0.0720137	0.233124
hsa-miR-520d-5p	-0.321353	0.0725567	0.234518
hsa-miR-126-5p	0.202689	0.0727209	0.234685
hsa-miR-561-3p	0.829834	0.0728648	0.234787
hsa-miR-23b-5p	-1.11157	0.073498	0.23626
hsa-miR-4643	-0.180473	0.0735485	0.23626
hsa-miR-411-3p	-1.1078	0.0737862	0.23666
hsa-miR-4757-5p	0.985046	0.0740426	0.237118
hsa-miR-138-1-3p	-0.936536	0.0743963	0.237886
hsa-miR-7110-3p	1.1563	0.0760341	0.242751
hsa-miR-6730-5p	1.44276	0.0776646	0.247578
hsa-miR-6502-5p	-1.49387	0.0780722	0.248467
hsa-miR-494-5p	-0.999777	0.0781814	0.248467
hsa-miR-4648	0.624966	0.0784757	0.249023
hsa-miR-656-3p	-1.31733	0.0788511	0.249835
hsa-miR-676-3p	-1.144	0.0794547	0.251366
hsa-miR-885-5p	1.43328	0.0796463	0.251591
hsa-miR-302c-3p	-0.166222	0.0809478	0.254776
hsa-miR-4787-3p	-1.44847	0.0810214	0.254776
hsa-miR-4423-3p	0.922045	0.0810255	0.254776
hsa-miR-7855-5p	-0.160882	0.0811426	0.254776
hsa-miR-544a	-1.03373	0.0814893	0.25548
hsa-miR-3121-3p	-0.408522	0.0822478	0.257471
hsa-miR-3065-5p	0.649552	0.0824043	0.257575
hsa-miR-1290	-0.314164	0.0834072	0.26032
hsa-miR-548b-5p	0.613894	0.0843186	0.262388
hsa-miR-5681a	0.617039	0.084321	0.262388
hsa-miR-652-3p	-0.193056	0.0845725	0.262779
hsa-miR-504-5p	0.311016	0.0849534	0.263218
hsa-miR-4515	-0.610688	0.0849658	0.263218
hsa-miR-548ba	-1.50964	0.0856656	0.264992
hsa-miR-450a-1-3p	-0.949822	0.0873986	0.269657
hsa-miR-181a-2-3p	0.15711	0.0874318	0.269657
hsa-miR-3921	0.894491	0.0891858	0.274661
hsa-miR-548ax	0.844595	0.0901762	0.277302
hsa-miR-3146	0.587978	0.0904585	0.277761
hsa-miR-548at-5p	0.584105	0.0906352	0.277895
hsa-miR-4701-5p	0.605219	0.0907898	0.277961
hsa-miR-450b-3p	-0.383947	0.0916664	0.280234
hsa-miR-4766-3p	1.32811	0.0920699	0.281056
hsa-miR-3127-5p	0.537463	0.0948656	0.289167
hsa-miR-3934-3p	1.40353	0.0956628	0.291172
hsa-miR-3143	0.579775	0.0972571	0.295241
hsa-miR-6811-3p	0.573399	0.0972826	0.295241
hsa-miR-7977	-0.293566	0.0987946	0.299395
hsa-miR-7703	-0.498311	0.0991512	0.30004
hsa-miR-4478	-0.391665	0.0995727	0.30088
hsa-miR-30e-3p	0.114898	0.100855	0.304313
hsa-miR-570-5p	0.911017	0.101365	0.305412
hsa-miR-4772-5p	1.4191	0.102282	0.307732
hsa-miR-1224-5p	-1.45291	0.102919	0.309202
hsa-miR-561-5p	0.864083	0.103788	0.311365
hsa-miR-4781-3p	1.34264	0.103978	0.311486
hsa-miR-4778-3p	-0.693634	0.105375	0.314492
hsa-miR-598-5p	0.719187	0.10543	0.314492
hsa-miR-639	-1.40041	0.105582	0.314492
hsa-miR-517-5p	-0.559182	0.105584	0.314492
hsa-miR-338-3p	0.271383	0.105803	0.314697
hsa-miR-219a-5p	0.929167	0.106231	0.315521
hsa-miR-195-5p	0.143608	0.106424	0.315644
hsa-miR-7854-3p	-0.92437	0.108692	0.321912
hsa-miR-766-5p	0.944218	0.109387	0.323512
hsa-miR-345-5p	0.319235	0.109849	0.324419
hsa-miR-758-3p	-0.335008	0.110461	0.325766
hsa-miR-4446-3p	1.03534	0.110961	0.326768
hsa-miR-424-3p	-1.12217	0.111151	0.326768
hsa-miR-193a-5p	0.151273	0.111396	0.326768
hsa-miR-4659b-5p	-0.185338	0.111427	0.326768
hsa-miR-4753-3p	0.518801	0.112462	0.328716
hsa-miR-7849-3p	0.527915	0.112478	0.328716
hsa-miR-6796-3p	-0.301466	0.112718	0.328716
hsa-miR-498-5p	0.534355	0.112721	0.328716
hsa-miR-4741	-0.849511	0.112959	0.328952
hsa-miR-424-5p	-0.222209	0.113417	0.329826
hsa-miR-370-5p	-0.319334	0.114527	0.332591
hsa-miR-5585-5p	-0.390055	0.11481	0.33295
hsa-miR-6840-3p	-0.285577	0.115282	0.333855
hsa-miR-548ac	-0.184592	0.115528	0.334103
hsa-miR-151b	-0.560446	0.115775	0.334355
hsa-miR-23a-5p	1.40273	0.116312	0.335097
hsa-miR-92b-5p	1.24552	0.116353	0.335097
hsa-miR-224-3p	-0.77384	0.116864	0.336105
hsa-miR-3944-3p	1.07798	0.118006	0.338783
hsa-miR-137-3p	-1.48932	0.11812	0.338783
hsa-miR-452-3p	-0.506069	0.118428	0.338784
hsa-miR-2682-5p	0.686764	0.118445	0.338784
hsa-miR-6874-3p	1.32915	0.118911	0.339652
hsa-miR-370-3p	-0.503495	0.119993	0.342276
hsa-miR-6736-5p	0.502892	0.120788	0.343825
hsa-miR-4739	0.490757	0.121001	0.343825
hsa-miR-6738-3p	0.491417	0.12103	0.343825
hsa-miR-3173-3p	0.49643	0.121417	0.344268
hsa-miR-2682-3p	0.524516	0.121516	0.344268
hsa-miR-6870-3p	0.639693	0.12198	0.345115
hsa-miR-99a-5p	-0.172121	0.123809	0.349814
hsa-miR-2114-3p	-1.13098	0.124764	0.352036
hsa-miR-6762-3p	-0.634018	0.127014	0.357901
hsa-miR-1228-3p	1.242	0.127978	0.359663
hsa-miR-3622a-5p	-0.61422	0.127983	0.359663
hsa-miR-6757-5p	0.472372	0.129867	0.364465
hsa-miR-7151-5p	-0.46302	0.130816	0.366636
hsa-miR-4444	-1.02306	0.132105	0.369751
hsa-miR-522-3p	0.759918	0.132838	0.371306
hsa-miR-1185-2-3p	0.62944	0.133546	0.372157
hsa-miR-6775-3p	-0.285833	0.133678	0.372157
hsa-miR-509-3-5p	-0.919095	0.13395	0.372157
hsa-miR-6507-5p	-1.14817	0.133982	0.372157
hsa-miR-513a-5p	-0.391618	0.134198	0.372157
hsa-miR-129-5p	-0.691064	0.134212	0.372157
hsa-miR-519a-5p	-1.27785	0.136787	0.378796
hsa-miR-212-5p	1.19979	0.137544	0.380387
hsa-miR-539-5p	0.487993	0.137899	0.380864
hsa-miR-935	1.26705	0.13846	0.381909
hsa-miR-6797-3p	0.596985	0.139065	0.38307
hsa-miR-6849-3p	-0.280634	0.140029	0.384768
hsa-miR-4755-5p	0.451932	0.14005	0.384768
hsa-miR-3145-5p	0.458112	0.140464	0.3854
hsa-miR-3652	1.07011	0.14079	0.385788
hsa-miR-3182	-0.377175	0.142638	0.390339
hsa-miR-4665-5p	0.898947	0.144131	0.393907
hsa-miR-107	-0.108528	0.14468	0.394893
hsa-miR-6715a-3p	1.09329	0.145198	0.395789
hsa-miR-5009-5p	0.597231	0.145565	0.396174
hsa-miR-6780a-3p	-0.377174	0.145719	0.396174
hsa-miR-6766-3p	0.694209	0.146538	0.397661
hsa-miR-33a-3p	0.576547	0.146647	0.397661
hsa-miR-3909	-1.21963	0.148245	0.401474
hsa-miR-6818-5p	0.769738	0.148692	0.402161
hsa-miR-4659a-3p	0.420316	0.150603	0.405557
hsa-miR-544b	0.42198	0.150807	0.405557
hsa-miR-3126-5p	0.427774	0.150824	0.405557
hsa-miR-5705	0.426792	0.150846	0.405557
hsa-miR-3064-5p	-0.988757	0.150919	0.405557
hsa-miR-3935	-0.172373	0.151118	0.405572
hsa-miR-4699-5p	-0.171537	0.151979	0.406947
hsa-miR-4999-3p	0.811374	0.15202	0.406947
hsa-miR-4657	0.804776	0.154339	0.412626
hsa-miR-627-5p	0.796137	0.154845	0.413448
hsa-miR-517c-3p	-0.359998	0.155775	0.415399
hsa-miR-3141	-0.167974	0.15735	0.419065
hsa-miR-449c-5p	0.78226	0.158416	0.421365
hsa-miR-4421	-0.715702	0.159251	0.423049
hsa-miR-493-5p	0.269802	0.159885	0.424192
hsa-miR-520h	-0.446016	0.160725	0.425881
hsa-miR-6862-5p	0.403146	0.162403	0.429781
hsa-miR-7155-5p	0.64735	0.163839	0.433032
hsa-miR-4738-3p	-0.754986	0.164387	0.433932
hsa-miR-4711-5p	-0.1677	0.165614	0.436618
hsa-miR-1256	0.554174	0.16616	0.437086
hsa-miR-3619-3p	0.866287	0.16621	0.437086
hsa-miR-16-1-3p	0.411692	0.166614	0.437598
hsa-miR-6836-3p	-0.169472	0.167828	0.440094
hsa-miR-6787-3p	-0.166751	0.167986	0.440094
hsa-miR-543	-0.945063	0.168866	0.441265
hsa-miR-6805-5p	0.544054	0.168989	0.441265
hsa-miR-3117-5p	-0.17892	0.169067	0.441265
hsa-miR-6504-5p	-0.50115	0.169575	0.442039
hsa-miR-3667-5p	0.710954	0.169885	0.442295
hsa-miR-3125	0.636312	0.170293	0.442805
hsa-miR-6499-3p	-0.758944	0.172242	0.447314
hsa-miR-4740-3p	-0.160404	0.173351	0.449637
hsa-miR-1307-5p	-0.244541	0.174639	0.451342
hsa-miR-4800-5p	0.86553	0.174781	0.451342
hsa-miR-659-3p	0.397473	0.174937	0.451342
hsa-miR-6847-5p	0.387254	0.175022	0.451342
hsa-miR-6858-5p	0.622083	0.175164	0.451342
hsa-miR-4748	-0.499344	0.175306	0.451342
hsa-miR-5571-3p	0.389157	0.176004	0.452582
hsa-miR-545-3p	0.815787	0.176432	0.452956
hsa-miR-4803	-0.354003	0.176596	0.452956
hsa-miR-6130	-0.162519	0.176801	0.452956
hsa-miR-622	0.390295	0.177019	0.452961
hsa-miR-454-5p	1.10898	0.177806	0.453888
hsa-miR-6506-3p	-0.173184	0.177816	0.453888
hsa-miR-329-5p	-0.610131	0.178977	0.456074
hsa-miR-6732-3p	0.516372	0.17911	0.456074
hsa-miR-519e-3p	-0.164587	0.18123	0.460709
hsa-miR-1301-5p	-0.997261	0.181371	0.460709
hsa-miR-5100	-0.49039	0.18239	0.462735
hsa-miR-3150a-5p	0.618786	0.183093	0.463376
hsa-miR-377-5p	-0.752385	0.183228	0.463376
hsa-miR-4671-5p	-0.16072	0.183309	0.463376
hsa-miR-6800-5p	-0.159262	0.183811	0.46375
hsa-miR-4429	-0.151786	0.183901	0.46375
hsa-miR-3677-3p	-0.315675	0.185325	0.466779
hsa-miR-154-3p	-0.669576	0.186908	0.470198
hsa-miR-4680-5p	0.874315	0.188376	0.47099
hsa-miR-6871-5p	0.360823	0.188689	0.47099
hsa-miR-6515-3p	0.37216	0.188702	0.47099
hsa-miR-371b-5p	0.37233	0.188817	0.47099
hsa-miR-6813-5p	0.361144	0.188851	0.47099
hsa-miR-1285-3p	0.365463	0.188975	0.47099
hsa-miR-323a-3p	-0.732143	0.188991	0.47099
hsa-miR-4751	0.367031	0.189193	0.47099
hsa-miR-518f-3p	0.364137	0.189289	0.47099
hsa-miR-524-5p	0.364282	0.189479	0.47099
hsa-miR-527	0.377161	0.190009	0.471149
hsa-miR-938	-0.603389	0.190108	0.471149
hsa-miR-518a-5p	0.378345	0.19022	0.471149
hsa-miR-5588-3p	0.947426	0.19181	0.474526
hsa-miR-556-3p	1.12332	0.193376	0.477834
hsa-miR-6817-3p	-0.26627	0.194257	0.479443
hsa-miR-6830-3p	-0.16371	0.194962	0.480614
hsa-miR-8079	-0.149921	0.19543	0.481201
hsa-miR-4684-3p	-0.263857	0.196104	0.481945
hsa-miR-3200-3p	0.651549	0.19622	0.481945
hsa-miR-6838-3p	-0.633886	0.196425	0.481945
hsa-miR-376b-3p	-0.915993	0.196748	0.482171
hsa-miR-1914-5p	0.507934	0.197617	0.483184
hsa-miR-519a-3p	0.84436	0.197624	0.483184
hsa-miR-2278	0.501219	0.198158	0.483922
hsa-miR-487b-5p	-0.806903	0.198401	0.483949
hsa-miR-887-5p	-0.971812	0.200203	0.486636
hsa-miR-556-5p	0.977862	0.200252	0.486636
hsa-miR-1247-5p	-0.209549	0.20026	0.486636
hsa-miR-4740-5p	-0.623993	0.200434	0.486636
hsa-miR-6878-3p	-0.14575	0.200915	0.487236
hsa-miR-3158-5p	0.842245	0.201842	0.488918
hsa-miR-513c-3p	-0.260498	0.202478	0.489888
hsa-miR-3155a	0.33942	0.203807	0.492534
hsa-miR-449c-3p	0.351678	0.204698	0.493066
hsa-miR-659-5p	0.493829	0.204703	0.493066
hsa-miR-4736	-0.586918	0.204745	0.493066
hsa-miR-6866-3p	-0.407277	0.205086	0.493066
hsa-miR-4469	-0.721492	0.205208	0.493066
hsa-let-7g-3p	-0.235807	0.206014	0.494433
hsa-miR-641	0.789619	0.206334	0.494535
hsa-miR-3164	-0.461878	0.20653	0.494535
hsa-miR-208a-5p	-0.362731	0.206956	0.494936
hsa-miR-3177-3p	-0.465037	0.207172	0.494936
hsa-miR-215-5p	-0.659515	0.208175	0.496478
hsa-miR-1292-5p	1.03744	0.208292	0.496478
hsa-miR-4484	1.09489	0.209558	0.498423
hsa-miR-5707	0.565739	0.209586	0.498423
hsa-miR-877-3p	-0.830048	0.210999	0.501213
hsa-miR-3150b-5p	-0.149614	0.211415	0.50163
hsa-miR-202-5p	-1.00441	0.212136	0.50277
hsa-miR-3149	-0.57046	0.212615	0.503334
hsa-miR-3174	0.698872	0.21511	0.507369
hsa-miR-770-5p	-0.722003	0.215126	0.507369
hsa-miR-513a-3p	-0.257634	0.215192	0.507369
hsa-miR-29c-3p	-0.103715	0.215292	0.507369
hsa-miR-27a-5p	0.394682	0.216968	0.510603
hsa-miR-4714-5p	0.854267	0.217153	0.510603
hsa-miR-4716-3p	-0.399647	0.218801	0.512731
hsa-miR-448	0.314452	0.219959	0.512731
hsa-miR-5094	0.321487	0.219983	0.512731
hsa-miR-4727-3p	0.316189	0.220028	0.512731
hsa-miR-6894-3p	0.46427	0.220178	0.512731
hsa-miR-4671-3p	0.313592	0.22021	0.512731
hsa-miR-573	0.314234	0.220279	0.512731
hsa-miR-1267	0.318511	0.220331	0.512731
hsa-miR-7114-5p	0.31296	0.220452	0.512731
hsa-miR-8066	0.329004	0.220683	0.512731
hsa-miR-130a-5p	-1.0065	0.22077	0.512731
hsa-miR-668-3p	-0.779416	0.221005	0.512731
hsa-miR-508-3p	-0.583761	0.221318	0.512888
hsa-miR-3129-5p	0.548174	0.22192	0.513714
hsa-miR-376a-3p	-0.981985	0.222822	0.51523
hsa-miR-497-3p	-0.751082	0.224235	0.517924
hsa-miR-190a-5p	-0.257314	0.225909	0.520641
hsa-miR-6811-5p	0.452684	0.22591	0.520641
hsa-miR-95-3p	0.523078	0.227318	0.52299
hsa-miR-22-5p	0.13952	0.227431	0.52299
hsa-miR-494-3p	0.644998	0.228507	0.524888
hsa-miR-548ay-3p	0.607313	0.228927	0.524954
hsa-miR-4749-5p	-0.45398	0.229039	0.524954
hsa-miR-4729	-0.169419	0.229396	0.525169
hsa-miR-30c-1-3p	0.796426	0.229687	0.525169
hsa-miR-10b-3p	0.169752	0.229887	0.525169
hsa-miR-3613-3p	1.01695	0.230569	0.525869
hsa-miR-4524a-3p	0.603225	0.230697	0.525869
hsa-miR-4731-3p	-0.258561	0.23164	0.527442
hsa-miR-7846-3p	-0.632149	0.234177	0.532639
hsa-miR-4728-5p	0.592156	0.235129	0.533647
hsa-miR-548b-3p	-0.825254	0.236902	0.533647
hsa-miR-502-5p	0.741759	0.236935	0.533647
hsa-miR-4446-5p	0.29049	0.2371	0.533647
hsa-miR-4529-3p	-0.719964	0.23713	0.533647
hsa-miR-548al	0.296745	0.237292	0.533647
hsa-miR-1252-3p	0.439562	0.237389	0.533647
hsa-miR-4670-5p	0.294484	0.237698	0.533647
hsa-miR-3940-5p	-0.770302	0.237779	0.533647
hsa-miR-3689a-5p	0.29041	0.237917	0.533647
hsa-miR-3175	0.281911	0.238004	0.533647
hsa-miR-628-3p	-0.775866	0.238062	0.533647
hsa-miR-550a-5p	0.543404	0.238184	0.533647
hsa-miR-1252-5p	0.298373	0.238199	0.533647
hsa-miR-1-5p	-0.996388	0.238792	0.534402
hsa-miR-3156-5p	0.300052	0.239191	0.534722
hsa-miR-2681-3p	-0.392127	0.23959	0.535041
hsa-miR-2116-5p	0.692079	0.241592	0.538404
hsa-miR-1912-3p	-1.07942	0.241611	0.538404
hsa-miR-6821-5p	0.4343	0.246141	0.547312
hsa-miR-5586-3p	0.418906	0.246535	0.547312
hsa-miR-6733-3p	-0.989334	0.246623	0.547312
hsa-miR-6812-3p	-0.324706	0.246657	0.547312
hsa-miR-525-3p	-0.451751	0.247031	0.547558
hsa-miR-6755-5p	0.83199	0.248189	0.549491
hsa-miR-4999-5p	-0.897829	0.248429	0.549491
hsa-miR-3194-3p	-0.575068	0.249884	0.551932
hsa-miR-1296-3p	-0.37137	0.250061	0.551932
hsa-miR-3923	-0.499839	0.250816	0.553013
hsa-miR-224-5p	-0.230851	0.251169	0.55308
hsa-miR-5697	0.415964	0.251376	0.55308
hsa-miR-551b-3p	-1.0201	0.252611	0.555213
hsa-miR-383-5p	-0.66277	0.253439	0.556446
hsa-miR-6748-5p	0.487447	0.253912	0.556667
hsa-miR-3681-5p	0.418469	0.254073	0.556667
hsa-miR-6808-3p	0.959952	0.254566	0.557163
hsa-miR-5003-5p	-0.440822	0.255559	0.558751
hsa-miR-6786-3p	0.27565	0.256856	0.559413
hsa-miR-5580-5p	0.274758	0.256938	0.559413
hsa-miR-4646-5p	-0.230272	0.257184	0.559413
hsa-miR-7110-5p	0.281351	0.257184	0.559413
hsa-miR-4675	0.280558	0.257201	0.559413
hsa-miR-6816-3p	0.272404	0.257553	0.559594
hsa-miR-4489	-0.237883	0.258118	0.56024
hsa-miR-3192-5p	-0.378164	0.259927	0.562633
hsa-miR-101-3p	-0.0914476	0.259989	0.562633
hsa-miR-3605-5p	0.841244	0.260029	0.562633
hsa-miR-506-3p	-0.613613	0.261119	0.564406
hsa-miR-466	0.396306	0.261735	0.564955
hsa-miR-188-3p	0.825139	0.261914	0.564955
hsa-miR-1249-5p	0.402879	0.262261	0.565119
hsa-miR-3618	-0.158544	0.263053	0.566242
hsa-miR-6895-3p	0.398221	0.265093	0.570046
hsa-miR-7156-5p	0.960642	0.266385	0.572234
hsa-miR-147b-3p	0.94513	0.267025	0.57302
hsa-miR-3938	0.40312	0.267549	0.573554
hsa-miR-1908-3p	-0.307496	0.267926	0.573775
hsa-miR-3654	0.793284	0.268328	0.574045
hsa-miR-433-5p	0.676776	0.26867	0.57419
hsa-miR-3605-3p	-0.580415	0.269636	0.575664
hsa-miR-4254	-0.239461	0.274551	0.585558
hsa-miR-188-5p	0.331745	0.275284	0.586049
hsa-miR-369-5p	-0.293502	0.275342	0.586049
hsa-miR-499b-3p	-0.14703	0.276282	0.587382
hsa-miR-4636	-0.879554	0.276531	0.587382
hsa-miR-3678-5p	0.902589	0.277274	0.587727
hsa-miR-6761-3p	-0.546446	0.277732	0.587727
hsa-miR-3124-5p	0.250698	0.277929	0.587727
hsa-miR-1260a	0.244236	0.278066	0.587727
hsa-miR-323b-5p	0.247637	0.27826	0.587727
hsa-miR-4498	0.250075	0.278501	0.587727
hsa-miR-1236-5p	0.239076	0.278664	0.587727
hsa-miR-4528	-0.305563	0.279647	0.588577
hsa-miR-2276-3p	0.623968	0.279858	0.588577
hsa-miR-3610	-0.918757	0.279912	0.588577
hsa-miR-4743-5p	-0.368772	0.280873	0.590004
hsa-miR-5002-5p	0.833462	0.282123	0.592033
hsa-miR-4709-5p	-0.370878	0.282734	0.592719
hsa-miR-519c-3p	0.371342	0.284595	0.596022
hsa-miR-6824-3p	-0.367054	0.285192	0.596675
hsa-miR-548j-3p	-0.148991	0.28867	0.60287
hsa-miR-4680-3p	-0.468002	0.288731	0.60287

## Sheet: Sheet2
GENE	logFC	p Value	adj P
hsa-miR-615-3p	8.3278	3.55849e-31	3.53815e-29
hsa-miR-5694	7.32671	1.1607e-17	3.72853e-16
hsa-miR-1304-3p	5.81276	2.1504e-10	3.40155e-09
hsa-miR-3651	5.62078	1.64367e-12	3.398e-11
hsa-miR-4449	5.4609	8.53382e-12	1.66529e-10
hsa-miR-3653-5p	5.03227	4.40703e-18	1.43779e-16
hsa-miR-3170	4.87654	3.87524e-10	5.94963e-09
hsa-miR-1291	4.84836	2.63785e-10	4.11032e-09
hsa-miR-3664-5p	4.34853	3.79928e-07	4.38282e-06
hsa-miR-5704	4.30911	5.73186e-08	7.20972e-07
hsa-miR-92a-1-5p	4.04176	1.66202e-18	5.98327e-17
hsa-miR-363-5p	4.02068	1.42328e-06	1.51623e-05
hsa-miR-3614-5p	3.96956	2.99378e-06	3.03447e-05
hsa-miR-5706	3.95761	4.10088e-08	5.22112e-07
hsa-miR-4668-3p	3.95642	1.02871e-11	1.95267e-10
hsa-miR-6715b-3p	3.94376	8.1117e-06	7.69874e-05
hsa-miR-32-3p	3.8208	1.72028e-11	3.15084e-10
hsa-miR-183-3p	3.80953	9.71995e-06	9.14201e-05
hsa-miR-3189-3p	3.79502	2.95261e-06	3.00734e-05
hsa-miR-618	3.78745	1.39272e-05	0.000128672
hsa-miR-449a	3.77265	0.000113474	0.000914799
hsa-miR-570-3p	3.75151	1.11344e-05	0.000103788
hsa-miR-6810-3p	3.74363	9.86064e-06	9.23275e-05
hsa-miR-2115-3p	3.65196	3.33692e-05	0.000289108
hsa-miR-5586-5p	3.60417	5.34851e-31	5.07622e-29
hsa-miR-7-5p	3.5739	4.55118e-09	6.25188e-08
hsa-miR-1255a	3.56362	1.94183e-05	0.000174765
hsa-miR-103a-2-5p	3.5047	4.66853e-09	6.37117e-08
hsa-miR-106a-3p	3.49774	2.25531e-11	4.05956e-10
hsa-miR-1275	3.48223	8.45407e-05	0.000694964
hsa-miR-7705	3.47872	2.29684e-05	0.000203212
hsa-miR-25-5p	3.33596	4.05537e-05	0.000345617
hsa-miR-194-3p	3.32464	6.96199e-07	7.85764e-06
hsa-miR-18b-3p	3.20713	0.000204982	0.00156777
hsa-miR-1277-3p	3.15481	6.64117e-06	6.39021e-05
hsa-miR-3614-3p	3.13172	0.000282993	0.00209535
hsa-miR-153-3p	3.11174	5.04003e-29	4.04754e-27
hsa-miR-375-3p	3.0972	1.63172e-67	3.40704e-64
hsa-miR-3662	3.06807	4.47809e-05	0.000377027
hsa-miR-1269a	3.00582	0.00435259	0.0231252
hsa-miR-548t-5p	2.97999	0.000498806	0.0035186
hsa-miR-5690	2.86434	0.00089878	0.00607331
hsa-miR-1284	2.83831	0.00042959	0.00309305
hsa-miR-6854-5p	2.81747	0.000897024	0.00607331
hsa-miR-500b-3p	2.79575	3.07321e-05	0.000268488
hsa-miR-6516-3p	2.78959	0.000407632	0.00294511
hsa-miR-592	2.7886	0.000145878	0.00114508
hsa-miR-190b-5p	2.77737	0.00094938	0.00631308
hsa-miR-153-5p	2.75393	8.84308e-36	1.23096e-33
hsa-miR-5708	2.66083	0.00188542	0.011511
hsa-miR-4746-5p	2.65616	6.39929e-12	1.26054e-10
hsa-miR-372-3p	2.55635	0.00315524	0.0175684
hsa-miR-182-5p	2.55189	4.61698e-58	4.82012e-55
hsa-miR-210-5p	2.55091	0.00295962	0.0165232
hsa-miR-96-5p	2.54032	1.20294e-51	3.58819e-49
hsa-miR-4664-3p	2.53131	0.000825896	0.00569132
hsa-miR-616-3p	2.50572	0.00353581	0.0193773
hsa-miR-149-3p	2.44709	0.00371529	0.0202547
hsa-miR-503-5p	2.40559	0.00034238	0.00249961
hsa-miR-122-5p	2.40125	0.00157834	0.00980826
hsa-miR-183-5p	2.39753	7.83435e-53	3.27162e-50
hsa-miR-196b-3p	2.38998	0.00290179	0.0162875
hsa-miR-1304-5p	2.36495	0.00567096	0.0292369
hsa-miR-4724-5p	2.36286	0.00046591	0.0033202
hsa-miR-223-5p	2.33961	0.00199136	0.0121223
hsa-miR-5683	2.33924	5.35878e-11	8.9513e-10
hsa-miR-4501	2.3363	0.00687463	0.0349251
hsa-miR-4461	2.29884	0.0015164	0.00950826
hsa-miR-3664-3p	2.26263	0.00176946	0.0108347
hsa-miR-4777-3p	2.25923	0.000926779	0.00620229
hsa-miR-616-5p	2.25148	0.00170269	0.0104873
hsa-miR-3653	2.24727	7.78921e-19	2.95707e-17
hsa-miR-3074-5p	2.2433	3.26175e-28	2.43234e-26
hsa-miR-7702	2.23124	0.00738484	0.0368889
hsa-miR-4473	2.22436	0.00920113	0.0441654
hsa-miR-190a-3p	2.15073	0.00799291	0.0394544
hsa-miR-548q	2.14615	0.00982323	0.04651
hsa-miR-491-3p	2.134	4.36914e-05	0.000370844
hsa-miR-3609	2.10669	0.00775556	0.0383735
hsa-miR-578	2.08745	0.00885784	0.0427514
hsa-miR-489-3p	2.0806	0.00266391	0.0150738
hsa-miR-937-3p	2.0621	0.00938339	0.0448341
hsa-miR-4661-5p	2.04001	1.66773e-06	1.76762e-05
hsa-miR-200c-3p	2.03225	1.13549e-54	7.32889e-52
hsa-miR-93-5p	2.01905	3.14978e-49	8.22092e-47
hsa-miR-4664-5p	2.00579	0.00103319	0.00682691
hsa-miR-449b-3p	1.97147	0.0053406	0.0279478
hsa-miR-20a-3p	1.88453	1.08761e-29	9.08372e-28
hsa-miR-708-5p	1.87689	1.10968e-22	6.09738e-21
hsa-miR-3074-3p	1.85189	0.00269405	0.0152032
hsa-miR-20a-5p	1.84835	5.6174e-34	6.51619e-32
hsa-miR-148b-5p	1.83855	7.5802e-10	1.10681e-08
hsa-miR-148a-3p	1.83261	6.41515e-52	2.23247e-49
hsa-miR-141-3p	1.82158	7.97771e-29	6.16943e-27
hsa-miR-106a-5p	1.75695	1.59233e-23	9.23553e-22
hsa-miR-423-5p	1.74978	8.18124e-44	1.89805e-41
hsa-miR-671-5p	1.7423	2.05727e-05	0.000183571
hsa-miR-425-5p	1.73472	2.94469e-35	3.84282e-33
hsa-miR-17-5p	1.73277	6.20396e-36	9.25276e-34
hsa-miR-146b-5p	1.71721	5.79724e-35	7.12037e-33
hsa-miR-505-5p	1.71558	1.84005e-09	2.57854e-08
hsa-miR-708-3p	1.68075	5.98128e-38	1.04074e-35
hsa-miR-589-3p	1.65351	0.00337653	0.0186021
hsa-miR-769-3p	1.61586	0.00330406	0.0183481
hsa-miR-19b-3p	1.57778	3.18016e-26	2.07505e-24
hsa-miR-20b-5p	1.56702	1.01955e-16	2.83843e-15
hsa-miR-93-3p	1.50818	2.01988e-22	1.05438e-20
hsa-miR-651-5p	1.48701	1.33471e-09	1.90882e-08
hsa-miR-500a-3p	1.4818	6.19658e-36	9.25276e-34
hsa-miR-25-3p	1.47747	1.404e-54	7.32889e-52
hsa-miR-92a-3p	1.4558	1.39631e-40	2.65044e-38
hsa-miR-4632-3p	1.45328	0.00963473	0.0458253
hsa-miR-7-1-3p	1.44675	6.44317e-30	5.60556e-28
hsa-miR-629-3p	1.39869	0.000841751	0.00576254
hsa-miR-501-3p	1.36732	1.01099e-11	1.93664e-10
hsa-miR-342-5p	1.33462	3.90552e-13	8.49451e-12
hsa-miR-5689	1.31867	0.00965919	0.0458373
hsa-miR-19a-3p	1.31117	7.23686e-14	1.67895e-12
hsa-miR-362-5p	1.29294	4.30266e-16	1.15179e-14
hsa-miR-146b-3p	1.29206	4.46755e-24	2.66521e-22
hsa-miR-1249-3p	1.28829	0.00886291	0.0427514
hsa-miR-1307-3p	1.27628	5.02585e-28	3.61861e-26
hsa-miR-191-5p	1.2691	5.9579e-32	6.22005e-30
hsa-miR-1266-5p	1.26439	5.72693e-06	5.58777e-05
hsa-miR-342-3p	1.23364	1.47129e-32	1.61687e-30
hsa-miR-141-5p	1.23323	1.75297e-30	1.59139e-28
hsa-miR-19b-1-5p	1.22704	2.74341e-19	1.12318e-17
hsa-miR-20b-3p	1.22613	4.81861e-10	7.29077e-09
hsa-miR-126-3p	1.21466	2.21038e-21	1.07332e-19
hsa-miR-18a-5p	1.21452	3.36296e-11	5.85156e-10
hsa-miR-3065-3p	1.21323	6.44096e-15	1.68109e-13
hsa-miR-200c-5p	1.21158	4.66835e-17	1.35382e-15
hsa-miR-210-3p	1.19288	3.64694e-06	3.6261e-05
hsa-miR-103a-3p	1.18854	1.30996e-43	2.7352e-41
hsa-miR-30b-3p	1.16199	2.47317e-11	4.37625e-10
hsa-miR-3607-3p	1.15518	3.51573e-07	4.07824e-06
hsa-miR-30b-5p	1.14906	6.05976e-20	2.63599e-18
hsa-miR-199b-5p	1.1468	4.05702e-17	1.19311e-15
hsa-miR-130b-5p	1.14239	2.73662e-14	6.64426e-13
hsa-miR-660-5p	1.11261	1.33233e-18	4.88055e-17
hsa-miR-29b-1-5p	1.09924	0.00294845	0.016505
hsa-miR-9-5p	1.09214	7.71867e-07	8.66483e-06
hsa-miR-4677-3p	1.08362	8.44044e-20	3.59666e-18
hsa-miR-629-5p	1.0565	1.15164e-10	1.87861e-09
hsa-miR-135a-5p	1.03881	2.44241e-09	3.39983e-08
hsa-miR-1301-3p	1.02521	4.76819e-14	1.13136e-12
hsa-miR-664a-5p	1.0193	3.28782e-18	1.08968e-16
hsa-miR-30d-3p	1.01795	1.95425e-18	6.91604e-17
hsa-miR-21-5p	1.01665	1.41755e-26	9.54789e-25
hsa-miR-106b-5p	1.01215	2.99939e-23	1.69263e-21
hsa-miR-148a-5p	1.00845	2.22605e-18	7.74667e-17
hsa-miR-454-3p	1.00815	2.59173e-10	4.06882e-09
hsa-miR-130b-3p	1.00172	1.43111e-15	3.78247e-14
hsa-miR-320a-3p	0.994802	1.66796e-20	7.73934e-19
hsa-miR-17-3p	0.992344	1.186e-22	6.34965e-21
hsa-miR-363-3p	0.989864	1.90375e-10	3.03437e-09
hsa-miR-423-3p	0.985052	2.38024e-21	1.12953e-19
hsa-miR-335-5p	0.981517	3.04919e-12	6.06353e-11
hsa-miR-653-5p	0.978862	0.000276615	0.00205542
hsa-miR-16-2-3p	0.969242	0.000166426	0.00129181
hsa-miR-1296-5p	0.967116	4.84376e-11	8.22258e-10
hsa-miR-151a-5p	0.964238	3.84775e-24	2.36297e-22
hsa-miR-484	0.963103	8.28972e-17	2.37109e-15
hsa-miR-203a-3p	0.958533	1.07089e-13	2.40432e-12
hsa-miR-339-5p	0.941551	1.63864e-11	3.02786e-10
hsa-miR-576-5p	0.940182	9.13659e-14	2.0964e-12
hsa-miR-197-3p	0.938492	3.72966e-20	1.65692e-18
hsa-miR-29c-5p	0.905656	1.31393e-17	4.15679e-16
hsa-miR-32-5p	0.89922	3.2957e-11	5.78271e-10
hsa-miR-15a-5p	0.895718	3.58689e-17	1.06992e-15
hsa-miR-15b-5p	0.864885	5.12034e-19	2.01722e-17
hsa-let-7a-3p	0.85946	3.40909e-16	9.2444e-15
hsa-miR-409-5p	0.858825	5.83149e-06	5.66333e-05
hsa-let-7f-5p	0.837738	9.72369e-17	2.74366e-15
hsa-miR-589-5p	0.827504	3.15024e-17	9.58717e-16
hsa-let-7a-5p	0.814433	6.24792e-27	4.34855e-25
hsa-miR-10b-5p	0.813029	1.18903e-09	1.7122e-08
hsa-miR-491-5p	0.80582	0.00116356	0.00756861
hsa-miR-181a-3p	0.803123	9.9373e-14	2.25533e-12
hsa-miR-532-5p	0.802669	1.66844e-14	4.19724e-13
hsa-miR-30d-5p	0.795979	2.06945e-16	5.68555e-15
hsa-miR-1976	0.79129	9.5194e-13	2.00773e-11
hsa-miR-29b-2-5p	0.788118	2.44444e-14	6.07618e-13
hsa-miR-196b-5p	0.782955	1.25376e-10	2.02934e-09
hsa-miR-21-3p	0.779497	2.49417e-08	3.25068e-07
hsa-miR-664a-3p	0.767473	4.14189e-14	9.94054e-13
hsa-let-7d-5p	0.753469	4.08377e-19	1.63979e-17
hsa-miR-590-5p	0.744149	5.30091e-09	7.14084e-08
hsa-miR-625-3p	0.730969	6.46616e-14	1.51701e-12
hsa-miR-30c-5p	0.72923	2.7821e-12	5.58559e-11
hsa-miR-532-3p	0.721795	1.06986e-08	1.40495e-07
hsa-miR-26b-5p	0.718582	3.16817e-17	9.58717e-16
hsa-miR-744-3p	0.709604	1.24519e-06	1.36123e-05
hsa-miR-3613-5p	0.700125	1.79917e-07	2.14666e-06
hsa-miR-140-5p	0.687685	9.64395e-19	3.59582e-17
hsa-miR-15b-3p	0.686252	5.28187e-09	7.14084e-08
hsa-miR-582-3p	0.676641	1.26343e-06	1.37398e-05
hsa-let-7c-3p	0.674619	2.53199e-06	2.60433e-05
hsa-miR-128-1-5p	0.662918	0.000297455	0.00219465
hsa-miR-155-5p	0.658399	1.72061e-06	1.81094e-05
hsa-miR-361-5p	0.647937	1.52035e-21	7.55831e-20
hsa-miR-142-3p	0.642433	0.0003929	0.00284853
hsa-miR-149-5p	0.628069	8.64075e-05	0.000707525
hsa-miR-335-3p	0.610119	2.6971e-06	2.76056e-05
hsa-let-7g-5p	0.609172	3.08689e-17	9.58717e-16
hsa-miR-200a-5p	0.599191	0.00882984	0.0427514
hsa-miR-374a-3p	0.594039	7.22131e-11	1.19667e-09
hsa-miR-340-3p	0.591978	4.44897e-08	5.62997e-07
hsa-miR-217-5p	0.588289	0.00732381	0.0366717
hsa-miR-500b-5p	0.582489	0.0102067	0.0481076
hsa-miR-500a-5p	0.582066	0.0102749	0.0483197
hsa-miR-495-3p	0.575409	0.000187086	0.00144146
hsa-miR-664b-3p	0.575113	0.00334615	0.0184948
hsa-miR-140-3p	0.564468	1.12777e-14	2.90714e-13
hsa-miR-361-3p	0.564189	1.42873e-10	2.29477e-09
hsa-miR-4662a-5p	0.562335	7.47276e-05	0.000616724
hsa-miR-195-3p	0.56058	8.71376e-05	0.000710716
hsa-miR-186-5p	0.557259	1.44624e-13	3.21251e-12
hsa-miR-142-5p	0.553665	0.000119794	0.000962037
hsa-let-7d-3p	0.553258	4.62758e-11	7.98545e-10
hsa-miR-150-5p	0.550937	0.000718669	0.00500194
hsa-miR-744-5p	0.544242	1.93524e-05	0.000174765
hsa-miR-320b	0.541099	0.00387375	0.0210635
hsa-miR-199a-5p	0.5398	1.32001e-06	1.42071e-05
hsa-miR-194-5p	0.53859	2.77371e-08	3.57501e-07
hsa-miR-574-3p	0.53677	2.50651e-08	3.25068e-07
hsa-miR-584-5p	0.536699	4.88659e-06	4.81283e-05
hsa-miR-148b-3p	0.532759	4.00779e-10	6.10822e-09
hsa-miR-365a-3p	0.530758	1.16018e-06	1.27498e-05
hsa-miR-365b-3p	0.528257	1.29596e-06	1.40205e-05
hsa-miR-16-5p	0.52604	5.00515e-10	7.46483e-09
hsa-miR-324-5p	0.518228	3.62478e-05	0.000311463
hsa-miR-590-3p	0.514336	0.00392364	0.0212242
hsa-let-7i-5p	0.507088	2.01765e-11	3.66334e-10
hsa-miR-769-5p	0.505502	3.31089e-07	3.90573e-06
hsa-miR-30a-5p	0.498491	4.5102e-06	4.46318e-05
hsa-let-7b-3p	0.496795	1.5407e-07	1.85952e-06
hsa-miR-337-3p	0.464993	2.25842e-05	0.000200663
hsa-miR-1468-5p	0.45911	9.25329e-05	0.000751785
hsa-miR-223-3p	0.4551	4.96286e-05	0.000414498
hsa-miR-146a-5p	0.451974	0.00554662	0.0288093
hsa-miR-28-3p	0.451631	1.53368e-11	2.85922e-10
hsa-miR-301a-3p	0.449216	0.00708793	0.0358344
hsa-miR-26b-3p	0.446832	0.000491786	0.00348084
hsa-miR-106b-3p	0.444066	1.71119e-07	2.05343e-06
hsa-let-7e-5p	0.442387	1.13956e-07	1.39146e-06
hsa-miR-766-3p	0.442159	0.00646016	0.03298
hsa-miR-34a-5p	0.439831	5.00547e-06	4.90677e-05
hsa-miR-598-3p	0.432646	4.42192e-05	0.000373805
hsa-miR-29a-5p	0.41852	0.00137553	0.00877375
hsa-miR-340-5p	0.411903	1.51048e-05	0.000137724
hsa-miR-193b-3p	0.407848	0.00232759	0.0133885
hsa-miR-497-5p	0.406954	0.000162077	0.00126748
hsa-miR-99a-3p	0.376997	0.00427876	0.022816
hsa-miR-185-5p	0.37639	1.71878e-05	0.000156035
hsa-miR-24-2-5p	0.374969	0.00133461	0.00856124
hsa-miR-181a-5p	0.339847	0.000606844	0.00425198
hsa-miR-128-3p	0.301219	0.000459093	0.00328283
hsa-miR-98-5p	0.299521	3.13192e-06	3.15916e-05
hsa-miR-29b-3p	0.281232	0.00874608	0.0425683
hsa-miR-132-3p	0.252062	0.00124756	0.00806475
hsa-miR-2355-5p	0.250579	0.00990876	0.0468088
hsa-let-7b-5p	0.231458	0.00712633	0.0359415
hsa-miR-510-5p	-0.183613	0.00223668	0.0129963
hsa-miR-6841-5p	-0.188245	0.00222289	0.0129648
hsa-miR-6848-5p	-0.189696	0.00221879	0.0129648
hsa-miR-29a-3p	-0.194186	0.00428347	0.022816
hsa-miR-3140-5p	-0.195324	0.00220377	0.0129255
hsa-miR-4713-3p	-0.199167	0.00219426	0.012906
hsa-miR-4665-3p	-0.204956	0.00218099	0.0128642
hsa-miR-6077	-0.204956	0.00218099	0.0128642
hsa-miR-6881-5p	-0.204956	0.00218099	0.0128642
hsa-miR-3960	-0.205075	0.00218073	0.0128642
hsa-miR-4655-5p	-0.206571	0.0021775	0.0128642
hsa-miR-6081	-0.206602	0.00217743	0.0128642
hsa-miR-6803-5p	-0.207376	0.00217578	0.0128642
hsa-miR-3168	-0.211351	0.00216763	0.0128642
hsa-miR-4439	-0.215895	0.00215888	0.0128642
hsa-miR-548aq-5p	-0.221092	0.00214954	0.0128642
hsa-miR-6128	-0.22651	0.00214051	0.0128642
hsa-miR-100-5p	-0.25252	0.00873851	0.0425683
hsa-miR-26a-5p	-0.26971	7.04364e-06	6.74638e-05
hsa-miR-324-3p	-0.365531	0.00157614	0.00980826
hsa-miR-134-5p	-0.372496	0.00026745	0.00199441
hsa-miR-4497	-0.380366	0.0063018	0.0322504
hsa-miR-7157-3p	-0.38261	0.00529059	0.0277794
hsa-miR-425-3p	-0.399325	0.00137825	0.00877375
hsa-miR-4650-5p	-0.400023	0.00388806	0.0210864
hsa-miR-628-5p	-0.415194	5.63479e-05	0.000468742
hsa-miR-23a-3p	-0.41658	1.72594e-06	1.81094e-05
hsa-miR-27a-3p	-0.447794	1.50172e-07	1.82302e-06
hsa-miR-139-3p	-0.455564	0.000728998	0.00505697
hsa-miR-892c-5p	-0.456332	0.000454436	0.0032607
hsa-miR-1-3p	-0.465283	0.00146222	0.00925188
hsa-miR-24-3p	-0.488711	1.58171e-09	2.2315e-08
hsa-miR-330-5p	-0.492245	2.80401e-05	0.000245999
hsa-miR-411-5p	-0.516854	0.00107317	0.00702436
hsa-miR-410-3p	-0.518679	2.03823e-05	0.000182653
hsa-miR-455-5p	-0.537054	0.00160976	0.00997384
hsa-miR-6129	-0.539608	0.00569218	0.0292741
hsa-miR-378a-5p	-0.543541	2.07135e-06	2.16249e-05
hsa-miR-1293	-0.556418	0.00103251	0.00682691
hsa-miR-99b-3p	-0.573497	8.19485e-09	1.09685e-07
hsa-miR-3907	-0.575641	0.0001419	0.00112657
hsa-miR-127-3p	-0.579195	5.79357e-08	7.2437e-07
hsa-miR-486-5p	-0.593076	0.000913924	0.00615572
hsa-miR-654-3p	-0.604607	8.58847e-08	1.05487e-06
hsa-miR-369-3p	-0.605845	0.00553168	0.0288033
hsa-miR-758-5p	-0.607154	0.000888752	0.00604467
hsa-miR-23b-3p	-0.616844	4.46943e-13	9.62079e-12
hsa-miR-133a-3p	-0.617238	0.000195637	0.0015018
hsa-miR-452-5p	-0.622709	1.02516e-08	1.35476e-07
hsa-miR-379-5p	-0.628544	6.50693e-10	9.56794e-09
hsa-miR-891a-3p	-0.633807	7.90557e-06	7.53737e-05
hsa-miR-378a-3p	-0.637898	2.59967e-09	3.59478e-08
hsa-miR-4520-3p	-0.63872	0.00886559	0.0427514
hsa-miR-152-3p	-0.647878	2.5526e-14	6.27038e-13
hsa-miR-875-5p	-0.658336	0.00624109	0.0320181
hsa-miR-381-3p	-0.670801	1.35668e-09	1.92704e-08
hsa-miR-27b-3p	-0.700311	2.38404e-18	8.16044e-17
hsa-miR-212-3p	-0.728969	3.5827e-06	3.57927e-05
hsa-miR-331-3p	-0.739532	1.17597e-05	0.00010913
hsa-miR-888-3p	-0.771048	7.22086e-08	8.9214e-07
hsa-miR-4284	-0.778442	0.00523827	0.02762
hsa-miR-889-3p	-0.782086	9.01253e-11	1.48174e-09
hsa-miR-378c	-0.819472	1.31072e-12	2.73679e-11
hsa-miR-1224-3p	-0.854404	3.35204e-05	0.000289217
hsa-miR-450b-5p	-0.899601	1.40614e-05	0.00012934
hsa-miR-143-5p	-0.918349	6.05543e-07	6.94711e-06
hsa-miR-493-3p	-0.926956	0.00224532	0.0129963
hsa-miR-4646-3p	-0.943572	0.00170095	0.0104873
hsa-miR-145-3p	-0.949309	1.54649e-19	6.45813e-18
hsa-miR-330-3p	-0.968281	0.00265082	0.0150538
hsa-miR-222-3p	-0.969694	1.4629e-13	3.2153e-12
hsa-miR-1264	-1.00883	0.00477458	0.0253028
hsa-miR-4532	-1.03213	0.0055638	0.0288221
hsa-miR-204-5p	-1.03376	5.63567e-10	8.34559e-09
hsa-miR-3622b-3p	-1.05378	1.14254e-06	1.26223e-05
hsa-miR-6742-3p	-1.05966	0.00812242	0.039905
hsa-miR-143-3p	-1.05985	8.48916e-22	4.32326e-20
hsa-miR-222-5p	-1.11676	0.00133667	0.00856124
hsa-miR-513c-5p	-1.13907	0.00352047	0.0193441
hsa-miR-136-3p	-1.15537	2.51493e-12	5.09822e-11
hsa-miR-326	-1.17614	0.000143966	0.00113434
hsa-miR-208a-3p	-1.23792	0.00012336	0.000986882
hsa-miR-3144-3p	-1.2432	0.00839522	0.041052
hsa-miR-221-3p	-1.25534	3.63764e-20	1.65117e-18
hsa-miR-891a-5p	-1.2639	0.00731265	0.0366717
hsa-miR-338-5p	-1.27286	3.7398e-05	0.000320029
hsa-miR-205-5p	-1.27553	0.000365795	0.00266125
hsa-miR-890	-1.28534	9.10088e-09	1.21036e-07
hsa-miR-552-3p	-1.34326	0.00265315	0.0150538
hsa-miR-3620-3p	-1.37758	0.00529512	0.0277794
hsa-miR-6807-5p	-1.41706	0.00750448	0.037397
hsa-miR-4735-5p	-1.46881	0.000481178	0.00341735
hsa-miR-3130-5p	-1.49655	0.00650846	0.0331455
hsa-miR-7152-5p	-1.50395	0.000173626	0.00134271
hsa-miR-7152-3p	-1.51764	3.42327e-07	3.99317e-06
hsa-miR-4785	-1.55649	0.00110259	0.00719441
hsa-miR-125b-1-3p	-1.61652	0.00807783	0.0397795
hsa-miR-496	-1.61984	0.00928058	0.0444446
hsa-miR-5090	-1.63872	0.00495977	0.0262177
hsa-miR-378i	-1.67939	0.0015032	0.00945388
hsa-miR-135a-3p	-1.69436	0.000331425	0.00242813
hsa-miR-1258	-1.75779	0.00893735	0.0429981
hsa-miR-133b	-1.78121	1.08129e-11	2.03399e-10
hsa-miR-6717-5p	-1.78533	0.00226173	0.0130456
hsa-miR-144-3p	-1.83215	0.00259949	0.0148299
hsa-miR-517a-3p	-1.85422	0.00761695	0.0377772
hsa-miR-517b-3p	-1.85422	0.00761695	0.0377772
hsa-miR-374c-5p	-1.86353	0.00418083	0.0223835
hsa-miR-377-3p	-1.86847	0.00282134	0.0158786
hsa-miR-4768-5p	-1.90419	0.0041054	0.022093
hsa-miR-3195	-1.90483	7.43506e-05	0.000616047
hsa-miR-133a-5p	-1.96842	0.00105275	0.00691239
hsa-miR-552-5p	-1.96891	0.00537489	0.0280569
hsa-miR-135b-5p	-1.96897	0.00823503	0.0403632
hsa-miR-892b	-1.98325	1.36025e-06	1.45651e-05
hsa-miR-4786-5p	-1.98603	0.0033482	0.0184948
hsa-miR-3154	-2.02963	0.00242629	0.0139179
hsa-miR-3157-5p	-2.03346	0.00407562	0.0219894
hsa-miR-4727-5p	-2.04063	0.00706452	0.0358027
hsa-miR-204-3p	-2.06363	0.00957652	0.0456524
hsa-miR-320e	-2.0763	0.00417352	0.0223835
hsa-miR-665	-2.08071	0.00557668	0.0288221
hsa-miR-891b	-2.11159	6.54307e-06	6.32497e-05
hsa-miR-6507-3p	-2.14429	0.000849639	0.00579754
hsa-miR-4703-3p	-2.20793	1.46428e-05	0.000134097
hsa-miR-378b	-2.30314	9.10419e-13	1.93975e-11
hsa-miR-499a-5p	-2.36287	0.00731074	0.0366717
hsa-miR-6513-3p	-2.37326	0.00062129	0.00433864
hsa-miR-892c-3p	-2.41872	3.64493e-10	5.63749e-09
hsa-miR-514a-3p	-2.44475	0.000935322	0.00623947
hsa-miR-296-5p	-2.44923	0.000313592	0.00230557
hsa-miR-541-5p	-2.45644	6.23345e-07	7.11226e-06
hsa-miR-3677-5p	-2.49837	0.000256667	0.00193473
hsa-miR-542-5p	-2.5081	0.000230157	0.00174752
hsa-miR-4442	-2.54378	0.000817112	0.00564943
hsa-miR-203b-3p	-2.55985	0.00025848	0.00194139
hsa-miR-585-3p	-2.57632	0.00142447	0.00904038
hsa-miR-676-5p	-2.60939	0.00247409	0.0141531
hsa-miR-4443	-2.62092	0.00154678	0.00966971
hsa-miR-495-5p	-2.64379	0.00171269	0.010518
hsa-miR-376a-2-5p	-2.65	0.0012236	0.00793443
hsa-miR-3934-5p	-2.65907	0.00147607	0.00931126
hsa-miR-379-3p	-2.66113	0.000833592	0.00572546
hsa-miR-2114-5p	-2.67877	0.00224697	0.0129963
hsa-miR-3193	-2.6953	0.0010471	0.00689698
hsa-miR-675-3p	-2.71108	0.000142549	0.00112743
hsa-miR-378f	-2.74259	2.09603e-06	2.17737e-05
hsa-miR-888-5p	-2.77677	2.15486e-06	2.2274e-05
hsa-miR-134-3p	-2.77965	0.00092519	0.00620229
hsa-miR-187-3p	-2.79882	2.33714e-11	4.17089e-10
hsa-miR-10a-3p	-2.80184	0.00128575	0.00828595
hsa-miR-4786-3p	-2.84344	3.22434e-05	0.000280517
hsa-miR-6761-5p	-2.8629	0.000140449	0.0011193
hsa-miR-181b-2-3p	-2.94427	0.000266587	0.00199441
hsa-miR-5091	-2.99395	0.000527328	0.00370727
hsa-miR-499a-3p	-3.0152	0.000227797	0.00173591
hsa-miR-221-5p	-3.0668	3.43328e-06	3.44649e-05
hsa-miR-206	-3.07737	0.00368454	0.0201396
hsa-miR-205-3p	-3.12495	0.00024637	0.00186384
hsa-miR-488-5p	-3.16283	2.49651e-05	0.000219946
hsa-miR-4705	-3.21804	6.31296e-08	7.84611e-07
hsa-miR-3622a-3p	-3.30533	0.000109167	0.000883493
hsa-miR-299-3p	-3.32962	4.95223e-05	0.000414498
hsa-miR-6718-5p	-3.33074	0.000163698	0.00127538
hsa-miR-892a	-3.34646	8.27648e-06	7.81959e-05
hsa-miR-378d	-3.43668	6.5957e-07	7.48468e-06
hsa-miR-873-3p	-3.50458	4.89315e-11	8.23944e-10
hsa-miR-876-5p	-3.92444	1.91822e-12	3.92671e-11
hsa-miR-184	-3.96646	3.37933e-07	3.96407e-06
hsa-miR-6843-3p	-4.01855	8.10238e-10	1.17485e-08
hsa-miR-6499-5p	-4.04426	3.68985e-08	4.72662e-07
hsa-miR-760	-4.08196	1.1414e-06	1.26223e-05
hsa-miR-105-5p	-4.39188	1.06158e-06	1.18533e-05
hsa-miR-490-5p	-4.39275	2.83253e-18	9.53924e-17
hsa-miR-767-5p	-4.50389	2.2956e-07	2.72341e-06
hsa-miR-488-3p	-5.32717	4.77507e-11	8.17241e-10
hsa-miR-4770	-5.76869	8.77964e-12	1.6974e-10
hsa-miR-187-5p	-5.89128	1.83376e-25	1.16027e-23
hsa-miR-490-3p	-6.07822	4.97524e-10	7.46483e-09
hsa-miR-23c	-6.53611	1.41396e-14	3.60042e-13
hsa-miR-873-5p	-7.07161	5.63406e-19	2.1785e-17
