# Supplementary material for: Identification and functional analysis of LncRNA-XIST ceRNA network in prostate cancer
Source: BMC Cancer. 2022 Aug 29;22:935. doi: 10.1186/s12885-022-10007-6 (PMC9426231; doi:10.1186/s12885-022-10007-6)
Supplement: Supplementary file 8 — Additional file 8. [file 12885_2022_10007_MOESM8_ESM.xlsx]

## Sheet: Sheet1
Tag	logFC	P.Value	adj.P.Val
DLX1	5.84803	4.42352e-48	5.67261e-44
PCA3	4.7078	1.33022e-24	2.2594e-22
ZIC2	4.61786	2.45345e-23	3.21867e-21
SLC45A2	4.47054	8.12937e-34	8.41682e-31
NKX2-3	4.35687	2.09392e-29	9.67634e-27
DLX2	4.346	5.937e-33	5.25066e-30
HOXC6	3.89518	1.57297e-50	4.03427e-46
TDRD1	3.74264	7.29246e-19	3.94585e-17
ZIC5	3.71101	1.99536e-09	2.45096e-08
AC139783.1	3.46294	5.03652e-16	1.69187e-14
ELFN1-AS1	3.44392	2.54614e-06	1.81976e-05
AP006748.1	3.36343	5.27098e-17	2.05922e-15
RPL7P16	3.32404	1.94696e-37	4.99345e-34
ARLNC1	3.29581	1.32163e-14	3.59455e-13
COL10A1	3.20754	1.98328e-21	1.75401e-19
HOXC4	3.20546	1.93897e-37	4.99345e-34
FOXD1	3.13723	6.29064e-12	1.13539e-10
AL133325.3	3.13056	1.11222e-09	1.42558e-08
PCAT14	3.09962	1.166e-17	5.09453e-16
MNX1	3.08154	2.73224e-18	1.33731e-16
AP004608.1	3.06752	2.89506e-28	1.06073e-25
AP002498.1	3.06021	1.06687e-09	1.37087e-08
AMACR	3.02783	1.8936e-29	8.83021e-27
AL359314.1	2.99118	4.97935e-11	7.84447e-10
PHGR1	2.98777	4.04564e-14	1.02278e-12
SIM2	2.98641	5.23531e-60	2.68545e-55
AC009119.1	2.96432	3.55516e-30	1.94002e-27
ONECUT2	2.96262	3.25374e-27	9.93456e-25
TRGV9	2.95268	9.46064e-24	1.34428e-21
AC092535.5	2.90916	2.1832e-20	1.56845e-18
OR51E2	2.90589	3.01243e-16	1.04478e-14
AP000842.3	2.80837	5.37677e-17	2.09417e-15
GAL	2.78305	1.58965e-25	3.16051e-23
UGT2B4	2.76586	2.79445e-09	3.34129e-08
PCAT7	2.76324	1.90219e-39	6.96948e-36
HPN	2.75246	3.5177e-49	6.01468e-45
AP001610.3	2.74558	4.11795e-08	4.02344e-07
HPN-AS1	2.7373	5.10634e-32	4.09265e-29
MMP26	2.72598	2.99461e-14	7.7074e-13
ADAM2	2.71142	1.14502e-06	8.7207e-06
TRGC1	2.68597	4.0853e-33	3.74206e-30
PLA2G4C-AS1	2.68059	2.86206e-21	2.48004e-19
ACSM1	2.65172	5.316e-17	2.07365e-15
TGM3	2.63591	7.58244e-20	5.02508e-18
AC012531.1	2.6356	2.86453e-08	2.87097e-07
NKX6-1	2.62638	6.05802e-06	4.04723e-05
SLIT1	2.62474	7.07077e-22	6.80478e-20
RHOXF1P1	2.61945	4.44237e-06	3.04193e-05
CST2	2.61864	1.11566e-12	2.26108e-11
OR51C1P	2.60602	4.1477e-10	5.66746e-09
ARHGDIG	2.60345	1.38543e-17	5.97694e-16
LINC01019	2.55665	8.95184e-07	6.94577e-06
MNX1-AS1	2.55156	1.09724e-11	1.90983e-10
ERVH48-1	2.54695	9.93705e-13	2.02592e-11
LINC01475	2.5394	0.000874492	0.00364218
FEZF1-AS1	2.53077	9.09945e-12	1.60342e-10
ANKRD34B	2.5215	1.53975e-05	9.55384e-05
GLYATL1	2.50263	2.4545e-20	1.74623e-18
COMP	2.50156	3.28156e-15	9.82076e-14
FOLH1	2.49718	9.49385e-24	1.34527e-21
APOF	2.49283	1.27666e-17	5.53093e-16
DRAIC	2.48815	1.28018e-33	1.26282e-30
PAX1	2.48535	6.40728e-06	4.2639e-05
PCAT1	2.47772	3.37282e-24	5.40652e-22
EN2	2.47349	2.81763e-09	3.36665e-08
AC104667.2	2.45443	1.16008e-29	5.61382e-27
TMED11P	2.43751	3.25e-09	3.83856e-08
PDIA2	2.43364	6.18398e-12	1.11732e-10
HJURP	2.428	1.77802e-29	8.36731e-27
LUZP2	2.42738	1.19069e-19	7.57772e-18
TRPM2-AS	2.40333	1.00404e-07	9.17877e-07
LMX1B	2.4011	2.91642e-20	2.04648e-18
KLK15	2.40069	1.44131e-21	1.30853e-19
LINC02492	2.39234	2.9682e-07	2.51327e-06
B3GNT6	2.39057	3.05391e-05	0.000178174
AC069228.1	2.38965	0.00134085	0.00530291
ANKRD66	2.38687	1.93312e-13	4.36824e-12
AC011523.1	2.36146	5.77038e-19	3.17929e-17
BEND4	2.35911	1.44006e-22	1.61283e-20
CHIT1	2.34994	8.76806e-12	1.54982e-10
OTX1	2.32886	8.08295e-21	6.34938e-19
INSM1	2.32805	3.80836e-12	7.08302e-11
DNAH5	2.32626	2.80622e-27	8.77714e-25
AL031123.2	2.32305	6.73183e-32	5.15387e-29
FOXP4-AS1	2.31689	1.51414e-44	1.29446e-40
FOXB2	2.31219	0.00591111	0.0188728
C2orf72	2.30759	1.26858e-24	2.16907e-22
SNHG25	2.30115	1.1539e-30	7.21822e-28
EPHA8	2.26439	2.43082e-10	3.44064e-09
CGREF1	2.25751	3.73951e-41	1.7438e-37
AC107419.1	2.25672	0.0348759	0.0771636
AP000696.1	2.24604	4.09096e-22	4.15537e-20
ANGPTL3	2.24433	3.53562e-11	5.6906e-10
MYBL2	2.2338	4.21386e-24	6.61009e-22
RP11-1055B8.9	2.22799	2.17975e-09	2.66024e-08
PRAC1	2.2216	1.6961e-22	1.87099e-20
AC141930.1	2.21422	5.80975e-10	7.73854e-09
ARHGEF38-IT1	2.21348	2.69662e-25	5.20011e-23
AC073133.2	2.19629	3.0107e-12	5.70078e-11
TRGC2	2.18212	1.21293e-18	6.24044e-17
FFAR2	2.17304	4.51956e-19	2.56734e-17
CTBP1-AS	2.17137	2.51399e-26	6.05424e-24
LINC01169	2.15826	5.47232e-06	3.68255e-05
GPC5-AS1	2.15784	0.000447759	0.00201102
UNC5A	2.15739	1.379e-08	1.46148e-07
SPON2	2.1544	1.84666e-12	3.60717e-11
ATP8A2	2.15402	1.34225e-09	1.69583e-08
AC020656.2	2.14418	1.39736e-11	2.39885e-10
GLYATL1P4	2.13084	2.14489e-15	6.57635e-14
CCDC78	2.1299	1.87275e-19	1.14224e-17
AL117329.1	2.12394	0.00147447	0.00576503
PCAT18	2.12227	2.95583e-11	4.81178e-10
AC009407.1	2.11727	3.4811e-18	1.67037e-16
CCDC83	2.1153	7.5898e-12	1.35604e-10
NLRP12	2.11461	1.06104e-15	3.39951e-14
MARCHF11	2.1141	0.000327755	0.00152271
LINC02804	2.10994	4.46254e-22	4.45342e-20
PCAT29	2.10144	3.20064e-29	1.40322e-26
AC110285.6	2.09957	9.09858e-18	4.0619e-16
FGL1	2.09889	1.74647e-07	1.53742e-06
PCAT5	2.097	0.00532106	0.0172694
AC010719.1	2.09697	1.13856e-23	1.57845e-21
CENPA	2.07773	1.97368e-20	1.43807e-18
CCL18	2.07501	3.96951e-13	8.5589e-12
AC144450.1	2.07474	1.3292e-08	1.41192e-07
FOXN4	2.07313	4.13842e-11	6.60281e-10
COL2A1	2.07061	0.000189735	0.000934466
EPHA10	2.068	1.23048e-36	2.52471e-33
FABP5	2.0664	3.03023e-11	4.92196e-10
TMEM178A	2.06185	1.86874e-13	4.23771e-12
ARHGAP19-SLIT1	2.06109	2.31381e-08	2.36005e-07
APOC1	2.05646	1.08903e-22	1.24625e-20
GNG13	2.05293	2.06556e-10	2.96953e-09
FAR2P1	2.05225	4.60725e-11	7.29186e-10
AL353622.1	2.0507	1.21508e-30	7.50933e-28
STX19	2.04933	1.78735e-40	7.05247e-37
DYTN	2.04752	0.0186436	0.0479769
BIRC5	2.04687	2.98344e-22	3.09788e-20
SNORD104	2.0445	4.8533e-18	2.27351e-16
VGF	2.04143	6.50398e-13	1.36451e-11
DNAH8	2.03851	4.689e-11	7.4098e-10
FEV	2.03408	8.05053e-12	1.42996e-10
TPO	2.031	4.44437e-12	8.17697e-11
TERT	2.02793	5.17352e-08	4.95659e-07
ELAVL2	2.0277	1.37809e-11	2.36657e-10
LINC01518	2.02554	0.000241121	0.00115862
H4C5	2.02103	5.9358e-15	1.70289e-13
FAM222A-AS1	2.01237	3.96635e-18	1.88383e-16
SLCO1A2	2.01179	1.6269e-07	1.43982e-06
PRAME	2.01117	0.000209592	0.00102225
PRR36	2.01026	2.76678e-43	1.41922e-39
AC019129.2	2.00783	1.41959e-06	1.06397e-05
AC105450.1	2.00648	6.70383e-05	0.000365395
LINC00593	2.00314	1.70236e-10	2.47794e-09
AC026356.2	2.00242	1.06258e-29	5.19095e-27
C2CD4C	1.99872	8.26484e-18	3.7286e-16
UBE2C	1.99744	2.19759e-20	1.57658e-18
SNORA73B	1.99728	3.03536e-18	1.47303e-16
AC009902.2	1.99371	1.29379e-11	2.22926e-10
AMH	1.99233	2.57605e-10	3.63217e-09
LINC01687	1.99083	0.000106511	0.000555911
BX324167.1	1.99032	2.80867e-11	4.59263e-10
THBS4	1.98834	3.8099e-16	1.29853e-14
FAR2P4	1.98609	2.29647e-09	2.79207e-08
CERS1	1.98428	1.98203e-15	6.10255e-14
SNTG2-AS1	1.98202	3.30732e-11	5.34833e-10
PGBD4P8	1.98004	0.00399269	0.013565
TMSB15A	1.97884	3.88155e-20	2.66539e-18
GOLM1	1.97387	2.28664e-30	1.30326e-27
PRR16	1.97309	1.2872e-15	4.08076e-14
AP000697.1	1.97028	1.67038e-05	0.000102959
AC026356.1	1.96937	9.24572e-27	2.4573e-24
ARHGEF38	1.96895	5.63153e-45	5.77739e-41
F2RL2	1.96732	8.84782e-18	3.97068e-16
RRM2	1.96579	3.19007e-21	2.72724e-19
NBEAP1	1.96513	9.58613e-06	6.16191e-05
VPS9D1-AS1	1.96428	2.56694e-35	4.38904e-32
NOX4	1.96112	1.58243e-19	9.827e-18
IRX4	1.95845	5.15886e-12	9.42334e-11
TFF3	1.95764	2.14688e-08	2.1994e-07
MATK	1.95614	3.00406e-15	9.02713e-14
AL032819.2	1.95575	1.62467e-21	1.46463e-19
PAQR6	1.95464	1.35511e-21	1.24348e-19
KIF4A	1.94982	6.51816e-21	5.25706e-19
KCNG3	1.94433	1.2433e-09	1.58251e-08
AL589182.1	1.94372	5.56778e-09	6.30462e-08
RP3-323A16.1	1.94154	2.9187e-25	5.60728e-23
TRPM8	1.93675	5.4412e-14	1.34899e-12
MMP10	1.9304	1.06625e-10	1.59689e-09
AC009902.3	1.92782	4.57848e-11	7.24856e-10
SHISA8	1.92659	7.86847e-09	8.67426e-08
AC005064.1	1.92477	9.49438e-11	1.43493e-09
CACNA1D	1.9233	3.10606e-17	1.26549e-15
AL022324.3	1.92029	7.69466e-06	5.0312e-05
AC020663.2	1.91873	5.97149e-13	1.26104e-11
SNORD60	1.91718	5.67126e-10	7.57176e-09
AL031123.3	1.91514	1.74644e-16	6.28657e-15
OR51H2P	1.91207	6.807e-05	0.00037027
KIAA0087	1.90743	5.56846e-05	0.000308861
LINC00939	1.90532	1.6525e-09	2.0564e-08
FOXL2	1.90161	6.8887e-07	5.45808e-06
LINC01509	1.90097	7.71313e-16	2.52164e-14
FNDC10	1.89984	5.96502e-20	4.0207e-18
LINC00634	1.89849	2.32166e-14	6.07909e-13
UCN	1.89539	7.63334e-26	1.65212e-23
SNHG4	1.89192	8.76203e-24	1.25194e-21
MKI67	1.88424	2.42265e-25	4.7072e-23
NEIL3	1.88201	6.96855e-14	1.69408e-12
CDC25C	1.88163	1.59879e-19	9.89262e-18
CFAP65	1.87904	4.24632e-22	4.29615e-20
AC100803.4	1.87847	2.75856e-16	9.61933e-15
DNASE2B	1.8773	3.92024e-12	7.27265e-11
DLGAP5	1.87404	1.2683e-17	5.49934e-16
CPNE7	1.87278	1.05603e-13	2.48711e-12
CLEC18B	1.87206	5.95102e-18	2.73773e-16
LINC00992	1.86407	3.25133e-13	7.12113e-12
SERPINA11	1.8623	2.94425e-06	2.08397e-05
ST8SIA6-AS1	1.85996	1.95329e-05	0.000118615
NETO2	1.85712	1.62671e-22	1.8022e-20
AL162411.1	1.8559	9.02291e-07	6.99456e-06
LINC00930	1.85472	6.58924e-16	2.18343e-14
TSPAN19	1.8546	1.00597e-06	7.7433e-06
AL360181.4	1.85405	2.94655e-06	2.08531e-05
HNRNPA1P33	1.8477	3.67597e-18	1.75895e-16
MELK	1.84583	6.26537e-21	5.07713e-19
MMP9	1.84171	1.54271e-12	3.04829e-11
AC138904.1	1.84142	2.09242e-19	1.26718e-17
B3GAT1	1.83939	5.91732e-16	1.96713e-14
P2RX5	1.83605	1.94555e-20	1.42161e-18
SLC22A31	1.83435	3.19332e-08	3.17568e-07
LINC01977	1.83435	4.77877e-23	5.90667e-21
TRIM36	1.82623	2.02902e-43	1.15643e-39
TROAP	1.82121	1.4889e-21	1.34697e-19
AC073133.1	1.81917	4.47862e-10	6.07432e-09
AC008555.2	1.81637	7.50111e-18	3.4141e-16
ABCC4	1.81596	1.20616e-21	1.11277e-19
MOV10L1	1.81287	3.83023e-15	1.13175e-13
GDF15	1.80627	5.82457e-18	2.68679e-16
TMEM132A	1.80261	2.70136e-29	1.22625e-26
H2AW	1.80058	1.05477e-27	3.53625e-25
AL606807.1	1.79618	1.7194e-19	1.05751e-17
GTSE1	1.79598	1.5345e-19	9.58738e-18
RNF2P1	1.78706	0.00186873	0.0070748
AC013287.1	1.78307	1.4929e-08	1.5718e-07
SLC22A10	1.78273	1.97758e-07	1.72371e-06
ZNF560	1.78231	0.00492552	0.0161626
AC009063.2	1.7818	0.00775741	0.0236587
AC092535.2	1.78006	7.35456e-09	8.14975e-08
SMPDL3B	1.77702	1.29062e-28	5.01535e-26
KIF18B	1.77701	1.33837e-15	4.22994e-14
BX324167.2	1.7767	1.76405e-19	1.08109e-17
AP001636.3	1.77464	1.48555e-19	9.31557e-18
TUBB4A	1.77185	1.88818e-07	1.65252e-06
AC091544.4	1.77147	1.74183e-20	1.28004e-18
OR51A9P	1.77026	1.04325e-08	1.12589e-07
AC003986.3	1.76566	0.000537984	0.00237017
C9orf163	1.75954	2.87456e-21	2.48652e-19
TTC6	1.75934	1.77186e-29	8.36731e-27
ASPN	1.75754	3.4835e-19	2.01677e-17
PRDM12	1.75552	5.27924e-11	8.28433e-10
ADRB1	1.75073	2.791e-26	6.56718e-24
SAPCD1	1.74966	1.01226e-17	4.47605e-16
TBX10	1.74605	3.27604e-06	2.29506e-05
ADAM21	1.74368	5.92579e-10	7.87674e-09
NKX2-2	1.74281	0.00151269	0.00589483
TWIST1	1.73546	1.01154e-14	2.80621e-13
RPRML	1.73321	7.74098e-05	0.00041622
SNORA26	1.73239	2.39315e-12	4.59247e-11
H2AC17	1.73136	2.29441e-16	8.09993e-15
CCER2	1.72806	4.21877e-15	1.23871e-13
RAP1GAP	1.72692	9.16378e-32	6.81241e-29
RNY3P8	1.72527	7.99596e-20	5.28548e-18
SKA3	1.72505	2.86701e-23	3.69506e-21
NEK5	1.72208	1.27928e-23	1.75457e-21
MS4A8	1.72058	2.24417e-10	3.20207e-09
HAO1	1.71847	0.000913543	0.00378454
NEK2	1.71666	1.44654e-14	3.90732e-13
GCNT1	1.71576	6.39077e-18	2.93215e-16
ALOX15	1.71532	4.49353e-05	0.000253934
HNRNPA1P57	1.71408	0.00653988	0.0205277
AP006285.2	1.71389	1.10045e-11	1.91478e-10
FRMPD3	1.71313	3.54156e-17	1.42706e-15
SFTPA2	1.70933	1.96401e-08	2.02559e-07
AC006042.1	1.70686	3.00542e-34	3.7313e-31
EBF2	1.70669	9.55789e-11	1.4441e-09
ULBP1	1.70531	6.72743e-09	7.50671e-08
OR2B6	1.70398	2.50939e-07	2.14746e-06
ALX4	1.70247	3.61531e-06	2.51557e-05
GSC	1.69918	1.39418e-20	1.05479e-18
AC080129.2	1.69882	6.68711e-12	1.20272e-10
SPDEF	1.6982	2.38443e-24	3.88284e-22
AC100826.1	1.69745	2.53554e-06	1.8132e-05
AC007159.1	1.6945	0.0208414	0.0523408
AP000438.1	1.69276	3.7703e-18	1.7957e-16
IQGAP3	1.69185	3.5954e-19	2.07687e-17
CENPM	1.69138	2.40051e-19	1.43346e-17
HOXC12	1.68991	0.0156837	0.0418093
AC023310.4	1.68135	0.000475512	0.00212191
PODXL2	1.67999	3.5065e-35	5.80212e-32
HOXB13	1.6795	4.54226e-24	7.06046e-22
TRPM4	1.67939	1.93488e-37	4.99345e-34
B4GALNT4	1.67931	1.5575e-17	6.66879e-16
RPSAP1	1.67326	2.71227e-07	2.30953e-06
TRGJP2	1.66555	5.92324e-10	7.87539e-09
AL596442.2	1.66461	3.81154e-11	6.11361e-10
PLA2G2A	1.66391	6.16651e-06	4.11489e-05
ARMC3	1.66332	4.15556e-08	4.05632e-07
PDLIM5	1.65972	1.284e-19	8.10118e-18
HAGHL	1.65968	2.48801e-14	6.4783e-13
AC147067.2	1.65868	7.55746e-08	7.05606e-07
AC068669.1	1.65834	5.93214e-15	1.70279e-13
ALB	1.65725	9.76718e-07	7.53282e-06
H2BU1	1.65673	1.07369e-16	3.98228e-15
BARX1	1.65651	2.42936e-05	0.000144715
EPS15-AS1	1.65573	4.89775e-26	1.08758e-23
H3C10	1.65354	2.8085e-14	7.25753e-13
AC006329.1	1.65164	6.20445e-06	4.13859e-05
AC131280.1	1.64812	0.00306117	0.0108292
LINC01623	1.64654	0.00069799	0.00298237
ANKRD30A	1.64422	0.021879	0.0542858
ZNF649-AS1	1.644	3.70592e-09	4.33611e-08
AL031777.1	1.64375	2.65919e-10	3.74323e-09
AC004982.1	1.6422	2.01508e-20	1.46029e-18
AC084864.1	1.64095	2.67983e-17	1.10411e-15
AC012467.1	1.64047	4.41624e-17	1.74792e-15
FOLH1B	1.63963	0.000456643	0.00204715
PIMREG	1.63801	9.96256e-16	3.21483e-14
AC145207.9	1.63727	4.38425e-22	4.40386e-20
MNX1-AS2	1.63392	0.000667221	0.00286786
PTPRT	1.63356	1.72478e-07	1.52041e-06
U73166.1	1.63174	1.98425e-24	3.28329e-22
SNORD88A	1.6315	8.16144e-05	0.000436539
NKAIN1	1.6289	4.28272e-06	2.94283e-05
MIOX	1.62887	1.03419e-10	1.55341e-09
WDR97	1.62707	5.6212e-15	1.62079e-13
SNHG3	1.62681	1.746e-34	2.55889e-31
IL36RN	1.62634	0.00146496	0.0057317
AC004982.2	1.62513	7.09174e-22	6.81219e-20
KLK2	1.6245	2.78689e-17	1.1473e-15
FOXA1	1.62414	4.7427e-28	1.71322e-25
AC023983.2	1.62237	4.14772e-16	1.40341e-14
MIR3189	1.61974	4.93794e-06	3.35486e-05
TPX2	1.61522	1.07341e-18	5.57294e-17
ELFN2	1.61264	1.41018e-10	2.06968e-09
SLC43A1	1.61175	4.18013e-22	4.23754e-20
SBK1	1.61051	1.61992e-38	5.53959e-35
F5	1.60915	8.89578e-08	8.20405e-07
PCSK6	1.6082	2.32821e-21	2.04146e-19
TNN	1.6081	2.27671e-08	2.32591e-07
SDS	1.60794	9.77514e-17	3.66264e-15
KRT20	1.60709	0.00151918	0.00591607
EFNA2	1.60561	0.000201749	0.000987719
HMMR	1.605	5.67772e-15	1.63617e-13
AK5	1.60417	4.7297e-11	7.46952e-10
HMGB1P24	1.60402	2.16715e-10	3.10341e-09
AC087741.1	1.60374	3.42861e-22	3.52446e-20
CASC8	1.60103	2.28456e-11	3.79736e-10
AC003006.1	1.6007	1.05729e-05	6.74548e-05
AC012618.1	1.59921	1.40045e-14	3.79281e-13
RAB3B	1.59676	2.46566e-20	1.75174e-18
TBX1	1.59674	4.04901e-10	5.54585e-09
ERG	1.59559	7.11516e-06	4.68755e-05
FP325335.1	1.59465	5.35392e-05	0.000297863
FAM222A	1.59319	3.26319e-19	1.89995e-17
PLA2G7	1.59139	1.09323e-13	2.56294e-12
SULT4A1	1.5866	0.000222383	0.00107696
AC092171.4	1.58562	2.28466e-15	6.97305e-14
EHMT2-AS1	1.58553	1.43416e-21	1.30434e-19
RAB17	1.58538	8.76637e-36	1.60597e-32
KIF20A	1.58465	8.95403e-16	2.90327e-14
AL135999.1	1.58442	6.81989e-23	8.09783e-21
AC013726.2	1.58372	7.14337e-20	4.75869e-18
RP11-429J17.8	1.58342	1.44878e-15	4.56155e-14
AL022322.1	1.58295	1.92917e-19	1.17247e-17
AC024267.5	1.58273	1.86e-08	1.92596e-07
OR51E1	1.58216	1.556e-05	9.64535e-05
ARHGEF26	1.58177	1.92673e-34	2.74532e-31
KISS1R	1.57926	0.000432601	0.00194959
MCOLN2	1.57546	1.45881e-13	3.35861e-12
TMC5	1.57483	2.26738e-17	9.43272e-16
PRR7	1.57308	1.29187e-18	6.63326e-17
DLL3	1.57281	2.2463e-07	1.93947e-06
KRTAP5-1	1.57038	9.36439e-07	7.2385e-06
LRFN1	1.57019	5.86176e-27	1.64306e-24
AC244093.1	1.56849	2.82571e-08	2.83539e-07
ZP1	1.56358	2.11373e-09	2.58398e-08
VSTM2L	1.56201	1.37091e-11	2.35581e-10
APOE	1.56187	5.33372e-15	1.54137e-13
DEPDC1B	1.56171	6.84913e-15	1.94856e-13
CTHRC1	1.56125	4.90028e-14	1.22138e-12
AC078864.1	1.55803	1.83037e-19	1.12039e-17
CDC20	1.5574	4.68786e-17	1.84688e-15
BICD1	1.55533	4.49688e-24	7.03064e-22
PBK	1.55449	4.99567e-12	9.14209e-11
PPM1E	1.55401	1.37473e-12	2.74065e-11
SLC12A5-AS1	1.55311	4.11057e-05	0.00023402
ASPHD1	1.54812	3.37093e-18	1.62054e-16
MUC2	1.54521	1.25384e-05	7.89829e-05
SMKR1	1.54455	3.85618e-17	1.54775e-15
MZB1	1.54301	7.71727e-14	1.86111e-12
ZNF695	1.54068	1.36197e-12	2.72049e-11
SLC7A11	1.53732	4.28442e-18	2.02739e-16
SNORA33	1.53474	1.57205e-19	9.77433e-18
ASMTL-AS1	1.53448	3.5754e-13	7.77777e-12
CXCL11	1.53299	1.39508e-10	2.04986e-09
RP11-392E22.9	1.52951	1.61738e-13	3.69712e-12
LINC01210	1.52949	0.0339755	0.0756248
AL023803.1	1.52705	2.56697e-10	3.62036e-09
AP005205.2	1.5266	1.94941e-14	5.1677e-13
SDK1	1.5256	1.23449e-12	2.48229e-11
C19orf48	1.52546	2.48378e-31	1.69874e-28
AC007490.1	1.52544	2.3038e-09	2.79965e-08
RHPN1	1.52487	5.4222e-19	3.01661e-17
H2AC13	1.52451	8.58913e-07	6.68862e-06
AC023794.2	1.52359	6.19837e-10	8.22202e-09
AC097634.1	1.52166	1.37627e-23	1.87256e-21
LINC02724	1.52147	5.06059e-12	9.25429e-11
CENPF	1.52135	5.23488e-16	1.75391e-14
TRGVB	1.51936	9.50901e-07	7.34364e-06
KLF2P4	1.51732	5.31592e-05	0.000296134
AP003419.3	1.51729	2.89035e-11	4.71267e-10
IL11	1.51685	1.14642e-19	7.31412e-18
BAIAP2L2	1.51674	1.33164e-10	1.96115e-09
RPSAP7	1.51579	1.20079e-08	1.28242e-07
DLX2-DT	1.51526	0.00230077	0.00848258
MEX3A	1.51519	5.16096e-12	9.42334e-11
AL589743.1	1.51492	1.89956e-09	2.34057e-08
LINC01389	1.51368	2.07314e-20	1.49777e-18
NCAPG	1.51312	2.76181e-15	8.32847e-14
H1-4	1.51197	2.00489e-10	2.89122e-09
AL023802.1	1.51101	0.00518999	0.016905
BCRP3	1.51069	3.63439e-12	6.77667e-11
NETO1	1.51044	0.00213007	0.00793823
AL121790.1	1.50843	1.56303e-14	4.19327e-13
HAGLROS	1.50746	6.58887e-06	4.36775e-05
SLC6A11	1.50673	1.79279e-10	2.60144e-09
VAX2	1.50362	8.69899e-10	1.13252e-08
RNF157	1.50319	1.10813e-11	1.92748e-10
TMEM238	1.50271	8.02076e-16	2.61554e-14
TNK2-AS1	1.50152	6.00214e-13	1.26648e-11
AL021395.1	1.49991	0.0152347	0.0407991
ACP4	1.49933	5.52718e-16	1.84581e-14
SLC19A1	1.49922	2.62435e-37	6.11891e-34
CASKIN1	1.49871	2.83241e-15	8.53133e-14
RGS11	1.49654	6.02958e-17	2.33424e-15
DISP3	1.49612	2.38526e-17	9.87505e-16
KLF2P1	1.49565	0.000118253	0.000610177
PTP4A3	1.49564	1.62055e-20	1.20264e-18
SLCO1B3	1.49562	0.0136756	0.0374249
F12	1.49342	3.95986e-12	7.34084e-11
SLC10A4	1.4926	3.20209e-09	3.78633e-08
AURKB	1.49253	6.99923e-14	1.69913e-12
PKIB	1.4919	3.3459e-16	1.15109e-14
STEAP2-AS1	1.48822	7.80008e-19	4.17723e-17
KRT18P8	1.48517	6.46759e-11	1.00228e-09
LINC01311	1.48505	5.15759e-19	2.87877e-17
AC011487.1	1.48458	3.99545e-08	3.91419e-07
BRSK2	1.48445	1.23268e-07	1.10969e-06
FAM111B	1.48113	2.41691e-13	5.38556e-12
PLAC8L1	1.48102	1.67347e-18	8.46557e-17
SAPCD2	1.47906	6.04984e-25	1.10437e-22
RNU1-106P	1.47704	7.89431e-22	7.52674e-20
OR51A8P	1.47589	0.000339587	0.00157283
YJEFN3	1.47315	2.37517e-14	6.21286e-13
AC124944.3	1.47312	8.85672e-09	9.66813e-08
AC011445.2	1.47287	1.78157e-13	4.05079e-12
ITGBL1	1.47053	6.53622e-09	7.31403e-08
GLYATL1B	1.46991	5.66445e-05	0.000313777
AC092718.4	1.46691	7.84716e-14	1.89065e-12
TEX45	1.46425	1.37133e-09	1.72874e-08
AC004066.2	1.46368	5.97086e-10	7.93049e-09
SRARP	1.46341	0.0021338	0.00795099
PCDHA1	1.46093	0.000436619	0.00196563
NLRP13	1.45839	0.00358599	0.0123926
H2BC8	1.45832	3.41526e-13	7.46106e-12
NR2E1	1.45609	0.0111781	0.0317838
AC016737.1	1.45528	4.94439e-13	1.05321e-11
FSIP2-AS1	1.45514	4.98382e-09	5.69746e-08
HES4	1.45465	5.66939e-14	1.39746e-12
SSPO	1.45415	2.80655e-16	9.77339e-15
PRAC2	1.4541	8.29427e-16	2.69787e-14
HIST2H2BC	1.45311	8.64346e-17	3.26244e-15
DGCR9	1.45095	1.68298e-11	2.85195e-10
KRT72	1.44951	0.0196756	0.0500327
AC024267.6	1.44917	3.64295e-05	0.000209422
CAMKK2	1.44784	1.31485e-25	2.66582e-23
RP5-916L7.2	1.44576	0.000173447	0.000862611
AC006504.1	1.44563	1.61928e-15	5.04315e-14
BUB1B	1.44398	2.39943e-18	1.18802e-16
AC084018.1	1.44351	3.07245e-16	1.06341e-14
CPHL1P	1.44301	1.55747e-07	1.38243e-06
SPINK1	1.44032	0.00326182	0.0114349
TOX3	1.43939	1.32054e-13	3.06088e-12
AC093484.4	1.43862	3.36631e-10	4.67067e-09
AC103691.1	1.43826	4.28816e-17	1.70513e-15
AC048341.2	1.43804	9.46318e-16	3.06255e-14
FOXM1	1.43733	1.58212e-20	1.17787e-18
AL139246.5	1.43685	8.01474e-11	1.22502e-09
ROPN1B	1.43607	2.60224e-11	4.27797e-10
ASPM	1.43585	1.02199e-12	2.08027e-11
ACSM5P1	1.43524	3.82792e-06	2.65342e-05
LINC00853	1.43356	5.76435e-15	1.6602e-13
LINC01694	1.43314	3.43609e-07	2.88138e-06
EZH2	1.43116	8.20433e-34	8.41682e-31
DNAH8-AS1	1.43024	0.00447021	0.0149186
GABRB3	1.43022	9.363e-11	1.41716e-09
RDM1	1.42957	2.60339e-08	2.63083e-07
NEAT1	1.42606	1.49303e-14	4.02231e-13
SMIM31	1.42564	3.44769e-06	2.40775e-05
UGT1A3	1.42495	0.011927	0.0334662
SPC25	1.42309	4.4792e-15	1.31067e-13
FGFRL1	1.42271	3.41047e-26	7.83006e-24
AC012291.1	1.4225	0.00683044	0.0212679
SPC24	1.42214	1.8604e-14	4.94195e-13
AL390719.1	1.42184	2.46814e-15	7.50019e-14
SLC25A48	1.4203	2.94392e-07	2.49312e-06
PYCR1	1.41953	3.98924e-38	1.27893e-34
CTNND2	1.41841	7.70572e-19	4.14324e-17
AC132192.2	1.41829	8.4924e-16	2.76057e-14
RP11-111M22.4	1.41797	2.63362e-14	6.8297e-13
RNVU1-27	1.41749	2.99136e-06	2.11498e-05
CPLX1	1.41704	4.02718e-27	1.18399e-24
LMNTD2-AS1	1.41698	8.75166e-11	1.32933e-09
MARCKSL1	1.41678	1.69989e-43	1.08995e-39
NLRP8	1.41327	7.10337e-06	4.68098e-05
GLYATL1P1	1.41221	8.6809e-14	2.07303e-12
AC010624.4	1.41147	0.00708647	0.021932
MGAT5B	1.41012	1.09047e-08	1.17325e-07
TOP2A	1.40976	3.12519e-12	5.90448e-11
H4C11	1.40872	1.08023e-09	1.387e-08
H4C4	1.40857	2.12953e-08	2.18338e-07
AC013731.1	1.4083	7.63524e-14	1.84392e-12
RPL23AP61	1.40762	8.0977e-06	5.27122e-05
CCDC154	1.40686	5.02515e-15	1.45795e-13
KLF2P3	1.40651	0.000671309	0.00288278
AC114284.1	1.40513	1.44492e-05	9.00357e-05
RP11-193M21.1	1.40501	2.65786e-09	3.19062e-08
ZP3	1.40496	2.02966e-16	7.20993e-15
AC010168.2	1.4035	1.50331e-14	4.04422e-13
KCNU1	1.40325	1.01764e-06	7.8249e-06
KRT2	1.40269	1.82477e-07	1.60085e-06
KIF14	1.40234	1.77475e-11	2.99558e-10
DBNDD1	1.40233	2.49574e-23	3.25748e-21
KLK12	1.4018	0.000134103	0.000684119
KLK3	1.40158	2.13314e-11	3.56067e-10
AC105219.4	1.4008	2.00658e-17	8.40223e-16
HSF4	1.40004	1.00662e-13	2.38276e-12
SKA1	1.39909	6.84208e-15	1.94764e-13
FSIP2-AS2	1.39816	8.68906e-08	8.02798e-07
ANXA10	1.39754	0.000890838	0.00370244
LINC02585	1.39591	2.59308e-18	1.27651e-16
AC133785.1	1.39558	2.16127e-06	1.5694e-05
LEF1-AS1	1.39542	7.31989e-08	6.85046e-07
NUDT8	1.3929	7.16538e-10	9.43156e-09
SLC6A21P	1.39273	0.000427622	0.00193065
FAM189A1	1.39233	9.64282e-10	1.24592e-08
LINC00106	1.39218	1.31891e-11	2.27102e-10
TRIB1	1.3906	2.70122e-16	9.43863e-15
AC018809.1	1.39051	1.01554e-07	9.27238e-07
GHRHR	1.38969	8.00122e-05	0.000428685
SSTR1	1.38967	1.6729e-07	1.47747e-06
AC002511.2	1.38813	4.56466e-06	3.11901e-05
H4C2	1.38737	0.000898706	0.00373249
AC023024.2	1.38693	4.2281e-17	1.68385e-15
AC010809.2	1.38653	2.97523e-21	2.56064e-19
LGALS8-AS1	1.3859	1.98453e-11	3.32451e-10
CRYBA2	1.38573	4.72578e-10	6.38422e-09
PCDHB8	1.38571	5.29817e-05	0.000295241
PKMYT1	1.38544	5.52268e-13	1.1706e-11
RPL37P6	1.38513	3.72684e-12	6.93644e-11
AP001636.1	1.38499	1.23102e-10	1.82448e-09
IGFN1	1.38334	1.48031e-07	1.31827e-06
CDC45	1.38281	2.03794e-13	4.60107e-12
LINC00244	1.38101	0.00232527	0.00856368
MIR148A	1.3806	8.43579e-05	0.000450087
CYP4F30P	1.3789	6.42955e-05	0.000352242
AC245100.2	1.37405	2.30152e-06	1.66029e-05
SNORD99	1.37183	2.39894e-11	3.97332e-10
CRNDE	1.37048	9.03339e-26	1.92269e-23
CTD-2240J17.2	1.36947	1.15776e-09	1.47913e-08
C8orf34-AS1	1.36911	9.02705e-10	1.17196e-08
SIX1	1.36899	9.56421e-19	5.03692e-17
FEZF1	1.36764	0.00601228	0.0191315
GLYATL1P2	1.36503	0.00096085	0.00395592
SRRM2-AS1	1.36295	9.01181e-28	3.08174e-25
HPX	1.36281	1.69742e-19	1.04525e-17
STPG3-AS1	1.36249	8.04428e-12	1.42977e-10
GJB1	1.36247	4.90013e-13	1.04469e-11
SFRP4	1.36166	4.85982e-09	5.56812e-08
RP11-352G9.1	1.36033	1.803e-08	1.87254e-07
POU5F1B	1.36031	2.39668e-20	1.70984e-18
FZD8	1.36017	1.92689e-16	6.86389e-15
AC005538.1	1.3597	0.000190181	0.000936301
ZKSCAN2-DT	1.35964	4.3283e-21	3.60422e-19
RPL10P19	1.35587	2.33358e-13	5.21801e-12
C19orf81	1.35432	0.000145424	0.000736306
AL391095.2	1.35264	4.64244e-11	7.34301e-10
AP006621.1	1.349	1.30083e-13	3.01656e-12
AC004947.2	1.34857	1.94141e-07	1.6942e-06
AC245884.8	1.3483	2.45955e-15	7.47851e-14
C4A	1.34827	1.89921e-08	1.96332e-07
HS3ST4	1.34714	4.70389e-07	3.84642e-06
BIRC7	1.34503	1.93485e-06	1.41722e-05
SEPTIN12	1.34489	0.000386138	0.00176313
AC018755.3	1.34397	2.14247e-14	5.65028e-13
SHOX2	1.3425	3.93915e-07	3.27221e-06
GALNTL6	1.34238	3.49067e-08	3.44666e-07
DHCR24-DT	1.34174	1.50353e-14	4.04422e-13
AL161729.2	1.34132	0.0324645	0.0732064
AL031009.1	1.34111	8.00085e-14	1.92317e-12
NPW	1.34081	1.77525e-10	2.57965e-09
AC005821.1	1.34068	1.11013e-06	8.48015e-06
SRMS	1.33921	8.81856e-09	9.63673e-08
AC092296.2	1.33867	7.59932e-14	1.83698e-12
RTN4RL2	1.3364	2.59812e-15	7.85332e-14
RNF138P1	1.33597	3.84478e-10	5.28452e-09
AC023302.1	1.33243	2.925e-11	4.76614e-10
NUTM2F	1.33231	0.00152544	0.00593908
TLCD3B	1.33226	1.04452e-07	9.50646e-07
TLCD1	1.33133	1.52135e-26	3.90187e-24
ADM2	1.33088	7.16078e-20	4.7641e-18
H2BC20P	1.3296	1.23665e-19	7.8217e-18
GAPLINC	1.32832	2.01822e-07	1.75676e-06
BIK	1.32819	2.13202e-30	1.22878e-27
AGR3	1.32797	6.88884e-05	0.000374207
AC015987.1	1.32675	8.90721e-10	1.15787e-08
FAM87A	1.32552	7.87404e-05	0.000422842
CAMK2N2	1.32468	5.6496e-11	8.82987e-10
CRISP3	1.32431	0.0199724	0.0506588
HMGN1P7	1.32387	8.1579e-11	1.24504e-09
IQANK1	1.32335	2.92588e-26	6.85311e-24
NCAPH	1.32228	2.79412e-13	6.16448e-12
FOXD4	1.32149	4.443e-10	6.0308e-09
AC002128.1	1.32133	4.04289e-18	1.91663e-16
PABPC1L2B	1.32044	1.35941e-05	8.51209e-05
FASN	1.31829	2.49303e-15	7.56239e-14
KLHL35	1.31787	3.51485e-15	1.04277e-13
H2AC8	1.31759	4.41769e-12	8.1308e-11
AC106897.2	1.31741	1.08624e-10	1.6254e-09
C4orf48	1.31686	3.01378e-09	3.58682e-08
MSL3P1	1.31557	5.6197e-23	6.78264e-21
CYP2J2	1.31497	4.21898e-11	6.72442e-10
AL157756.1	1.3146	3.37196e-14	8.60242e-13
NOL4	1.31458	3.4713e-05	0.000200405
STEAP1	1.31197	4.74622e-20	3.2461e-18
CPB1	1.31192	0.000338891	0.00156989
ZFHX2-AS1	1.31113	6.18388e-22	5.99626e-20
KIFC1	1.31084	3.57085e-16	1.22274e-14
PLA2G1B	1.31018	9.58534e-08	8.78627e-07
SNORD14E	1.30992	0.000213934	0.00104111
SMIM28	1.30781	0.000417919	0.00189174
AC131009.3	1.30726	1.91932e-22	2.07395e-20
AL161729.3	1.30634	4.81925e-15	1.40059e-13
AL662890.1	1.30626	2.44493e-05	0.000145524
ERICH1-AS1	1.30588	9.90415e-07	7.63156e-06
SCHLAP1	1.30549	0.0197343	0.0501571
LINC01727	1.30439	0.005489	0.017727
TM4SF1-AS1	1.30394	1.44363e-08	1.52431e-07
CDKN3	1.30324	3.70898e-14	9.40446e-13
H2BC7	1.30321	1.79098e-05	0.000109759
PLK1	1.3023	1.86258e-16	6.65329e-15
TRGV10	1.30169	9.48564e-08	8.70422e-07
SLC26A6	1.3016	3.39569e-29	1.47612e-26
AC092718.2	1.30115	1.28573e-12	2.57523e-11
TSACC	1.29929	1.02542e-18	5.33459e-17
CDCA5	1.29682	1.87041e-14	4.96598e-13
AC009005.1	1.29654	1.56709e-12	3.09288e-11
TEDC2	1.29617	2.05254e-14	5.42986e-13
CDKN2A	1.29548	7.16444e-13	1.4933e-11
AC010913.1	1.29366	3.38599e-09	3.98632e-08
AL139123.1	1.29314	7.23002e-12	1.29537e-10
AC004223.4	1.29103	1.03764e-08	1.1203e-07
AC245014.3	1.28969	8.86828e-08	8.18016e-07
AC016590.1	1.28921	2.52423e-09	3.04444e-08
CCNB2	1.28911	9.96978e-19	5.21305e-17
DNAAF3	1.28789	6.33774e-08	5.9837e-07
GJA3	1.28714	6.40232e-05	0.000350937
KLB	1.28705	1.23394e-07	1.11063e-06
COLEC12	1.28636	9.00659e-18	4.03487e-16
IGSF23	1.28582	0.00376599	0.0129206
LINC01341	1.28445	8.49089e-11	1.29279e-09
CASC11	1.28429	2.12765e-09	2.60038e-08
KIF25	1.28321	4.4237e-06	3.03077e-05
TMEM184A	1.28321	4.4331e-27	1.27037e-24
GPC2	1.28275	2.86405e-13	6.31605e-12
CEP55	1.28117	2.40578e-10	3.40991e-09
RUNDC3A-AS1	1.27996	1.53089e-12	3.02842e-11
KLK4	1.27967	1.45971e-13	3.35917e-12
AC099518.1	1.27947	2.96379e-11	4.8232e-10
AL355987.5	1.27889	0.000270091	0.00128091
LINC00940	1.27884	9.66263e-05	0.00050987
KLKP1	1.27768	1.19319e-12	2.40584e-11
AC084125.2	1.27673	6.85572e-12	1.23175e-10
RPSAP47	1.27636	5.2507e-07	4.25624e-06
ELOVL2	1.27521	8.77005e-08	8.09683e-07
OTOAP1	1.27425	3.9133e-06	2.70639e-05
LINC00342	1.27355	8.51439e-23	1.00171e-20
LINC00868	1.2729	0.00619463	0.0196027
UOX	1.27109	4.14367e-08	4.04594e-07
ODF3L2	1.27107	7.29541e-07	5.7572e-06
RN7SL521P	1.26954	2.40597e-08	2.44482e-07
AL049649.1	1.26944	0.0201848	0.0510795
SHCBP1	1.26939	7.5091e-13	1.5588e-11
TMEM145	1.26932	3.65309e-08	3.59872e-07
AC020978.4	1.2691	5.03209e-12	9.20547e-11
CENPN	1.26852	8.03603e-13	1.66012e-11
ELF3-AS1	1.26658	3.73374e-24	5.91118e-22
AC116312.1	1.26645	3.39603e-08	3.36033e-07
CPT1B	1.26562	6.03883e-16	2.00623e-14
LINC01146	1.26433	2.85756e-06	2.02709e-05
SLC12A5	1.26386	1.04811e-07	9.53583e-07
CCNA2	1.26377	7.19586e-17	2.74432e-15
ATG9B	1.26339	2.94462e-16	1.02264e-14
COL9A2	1.26232	3.57181e-06	2.48631e-05
AC011445.1	1.26164	5.88056e-05	0.000324557
LINGO3	1.2616	4.45831e-10	6.04838e-09
GSDMA	1.26092	1.22304e-06	9.2763e-06
KCNH8	1.25996	1.34809e-05	8.44736e-05
CHI3L1	1.25936	1.93619e-07	1.69021e-06
AC009120.5	1.25919	3.6922e-09	4.32104e-08
APBA2	1.2591	2.54051e-16	8.93184e-15
AL445933.1	1.25857	2.21529e-18	1.10217e-16
AC108673.2	1.25806	8.5201e-14	2.03843e-12
YPEL1	1.25792	2.49849e-27	7.9111e-25
TEX53	1.25787	8.50941e-09	9.31875e-08
SAMD5	1.25747	7.20395e-11	1.11036e-09
AC074212.1	1.25628	5.95905e-11	9.28804e-10
NUP210	1.25607	2.17039e-32	1.76714e-29
CRACR2B	1.25582	3.24239e-15	9.70918e-14
AC092119.2	1.25497	4.24937e-11	6.76301e-10
SLC13A3	1.25374	1.34861e-14	3.66016e-13
NALCN-AS1	1.25222	0.00159116	0.00616223
AL161452.1	1.2521	5.89756e-09	6.65454e-08
AL121672.3	1.252	4.42393e-08	4.29539e-07
AL049874.3	1.25182	8.2976e-10	1.08329e-08
LRGUK	1.25057	2.99161e-18	1.45455e-16
ENTPD5	1.24984	6.04588e-13	1.27518e-11
LRRC26	1.24964	3.95728e-07	3.28248e-06
AC009812.4	1.24925	3.60263e-21	3.05955e-19
AL590096.1	1.24828	4.25537e-09	4.92618e-08
MXD3	1.24824	2.08554e-15	6.40269e-14
TMEM210	1.24513	6.43524e-14	1.57488e-12
IRX4-AS1	1.24431	1.57855e-06	1.17504e-05
CELSR3	1.24384	1.27162e-09	1.61494e-08
C4B	1.24326	1.89901e-07	1.66143e-06
SLC25A27	1.24267	1.39315e-15	4.39493e-14
MAPK8IP2	1.24182	7.80552e-14	1.8815e-12
IL21R-AS1	1.24141	7.44362e-05	0.000401813
AC132938.2	1.23901	4.99433e-08	4.80015e-07
HMGN2P46	1.23666	1.05951e-05	6.75795e-05
AL360181.3	1.23596	0.000133493	0.000681277
C10orf95	1.23561	9.88289e-18	4.37774e-16
DLG3-AS1	1.23553	8.65708e-09	9.47237e-08
ATOH7	1.23405	1.51935e-06	1.13393e-05
PNLIP	1.23283	0.0443326	0.0920701
LINC02120	1.23188	0.0478281	0.0971429
AC147651.1	1.23086	1.41498e-11	2.42342e-10
AC010997.5	1.23026	0.000552507	0.00242644
ASIC3	1.22907	1.42095e-12	2.82619e-11
AC073525.1	1.22843	0.00254355	0.00924804
DGCR5	1.22799	1.26816e-08	1.34931e-07
AC019069.1	1.22799	7.94443e-13	1.64318e-11
AC005534.1	1.22653	2.50651e-14	6.51986e-13
CYP4A22-AS1	1.22647	5.95863e-07	4.78098e-06
H2BC6	1.2252	1.46745e-09	1.84267e-08
CECR2	1.22162	2.4597e-10	3.47769e-09
SP5	1.22073	8.762e-08	8.09085e-07
NKX3-1	1.2205	5.5716e-15	1.6074e-13
GPR160	1.21706	3.71684e-24	5.90265e-22
PHF21B	1.21693	1.40378e-12	2.7953e-11
AL671883.1	1.21683	0.000959838	0.00395307
AC025265.1	1.21676	1.16556e-13	2.71884e-12
MESP1	1.21625	3.27614e-07	2.75807e-06
ADCY6-DT	1.21428	1.13131e-12	2.29098e-11
AC098934.1	1.2136	1.59831e-17	6.82642e-16
H2BC17	1.21297	2.39174e-05	0.000142739
RAC3	1.21296	1.57719e-16	5.70939e-15
EXO1	1.21225	4.80503e-10	6.48957e-09
AL021707.8	1.21223	1.09485e-08	1.17712e-07
AC016773.2	1.21201	2.69467e-09	3.23253e-08
CNTNAP2	1.21121	7.83808e-08	7.29813e-07
TRIP13	1.21057	7.59646e-16	2.48825e-14
DIAPH3	1.2104	5.08612e-10	6.8368e-09
SCARNA13	1.21025	4.71869e-08	4.56172e-07
CYSRT1	1.20887	3.39555e-15	1.00971e-13
AC021818.1	1.20878	0.00905093	0.0268363
AC004801.2	1.20796	3.30323e-11	5.3434e-10
AC110285.2	1.20795	2.75199e-09	3.29513e-08
EME2	1.20785	6.13164e-16	2.03575e-14
H2AC7	1.20751	8.6937e-11	1.32155e-09
AL390726.4	1.20486	5.17948e-11	8.14723e-10
GABRD	1.20439	2.61677e-06	1.86686e-05
AC008610.1	1.20411	2.00036e-11	3.34994e-10
SPATA3-AS1	1.2036	0.00139056	0.00547882
GALNT7	1.20336	4.22691e-17	1.68385e-15
STPG3	1.20264	4.52677e-08	4.39026e-07
PPP1R14B	1.20073	4.1781e-25	7.90833e-23
NSUN5P1	1.2002	5.14589e-16	1.72635e-14
ISX	1.19978	2.15032e-07	1.86476e-06
AC008569.2	1.19945	2.70336e-10	3.80209e-09
KRT8P49	1.19944	0.000196085	0.00096223
PROZ	1.19833	2.21387e-07	1.91387e-06
ZDHHC11	1.19743	1.18463e-10	1.76132e-09
DMBX1	1.19742	0.0118092	0.0332027
SLC12A9-AS1	1.19707	4.78601e-16	1.61088e-14
AGAP1-IT1	1.19626	9.74823e-07	7.52046e-06
AC012636.1	1.19568	1.7428e-15	5.40164e-14
AL645608.6	1.1956	5.95618e-05	0.000328272
AC104365.2	1.19504	0.00585515	0.0187209
STAM-AS1	1.19489	1.77313e-09	2.19587e-08
GALR3	1.19401	9.82652e-05	0.000517932
SNORA71A	1.194	0.000992887	0.0040728
ESRP2	1.19384	1.69783e-33	1.61278e-30
PPP1R35-AS1	1.19273	3.63614e-13	7.89986e-12
AL133153.2	1.19269	1.98016e-06	1.44752e-05
SNHG19	1.19122	1.14461e-13	2.67973e-12
AC024060.2	1.19121	7.84748e-17	2.97954e-15
LINC01869	1.19032	1.43063e-11	2.44777e-10
AC015912.3	1.1902	4.78427e-08	4.61555e-07
ZMYND10	1.18984	1.90204e-07	1.66352e-06
AL121829.2	1.18898	1.37152e-06	1.03065e-05
AL513320.1	1.18879	3.66999e-08	3.61467e-07
CBSL	1.18804	0.00116001	0.004672
AC073257.2	1.18763	2.53621e-07	2.16861e-06
ARFGEF3	1.18749	1.53087e-16	5.55346e-15
LINC00115	1.18681	2.1766e-20	1.56599e-18
AC011472.2	1.1862	8.31259e-15	2.33897e-13
AC105339.2	1.18515	8.67431e-11	1.31915e-09
RPL22L1	1.18463	2.3462e-19	1.40594e-17
DOC2GP	1.18404	3.80534e-07	3.16977e-06
FABP5P7	1.18397	0.00783123	0.0238357
RAB26	1.18387	4.76285e-13	1.01711e-11
PCDHGB1	1.18319	3.03355e-06	2.14274e-05
AC097468.1	1.18257	9.34699e-14	2.22278e-12
SCAT2	1.18237	1.90722e-11	3.20862e-10
ELL3	1.18231	5.4776e-12	9.96007e-11
AP001816.1	1.18019	3.62878e-14	9.23305e-13
AC120498.9	1.17948	6.82084e-08	6.4162e-07
TTC3-AS1	1.17921	1.75012e-12	3.42905e-11
PCDHGA1	1.17909	4.74948e-09	5.45021e-08
AC078993.1	1.17856	8.16646e-05	0.000436762
BUB1	1.17607	7.11646e-11	1.09786e-09
CHRNA2	1.17501	4.9525e-06	3.3638e-05
AL139082.1	1.17485	1.19751e-10	1.77833e-09
C14orf39	1.1747	4.54051e-12	8.34487e-11
AC010331.1	1.17356	6.04643e-07	4.84385e-06
CHTF18	1.17351	2.72877e-16	9.52194e-15
PPP1R14BP3	1.17344	2.32535e-17	9.6504e-16
TUBB3	1.17312	4.17156e-07	3.44518e-06
SMIM32	1.17203	0.0135661	0.0371779
AC091544.2	1.17101	0.00100118	0.00410285
TMEM45B	1.16815	6.7381e-07	5.3528e-06
LRRC56	1.16655	1.90996e-20	1.39959e-18
TK1	1.16654	5.59958e-14	1.38158e-12
AC005077.4	1.166	2.04528e-10	2.94285e-09
CLDN3	1.16493	1.06817e-15	3.42022e-14
AC004969.1	1.16443	0.00645705	0.0203074
AJ003147.3	1.16366	4.45023e-10	6.03901e-09
AC008870.3	1.16346	1.4913e-17	6.40672e-16
GDPD1	1.16344	1.4526e-15	4.56843e-14
AL136296.1	1.16239	7.39472e-12	1.32211e-10
CBX2	1.16134	4.27485e-09	4.9465e-08
DNASE1L2	1.16041	9.87067e-10	1.27407e-08
AC021915.2	1.15955	0.0156785	0.0417998
C1QTNF9B	1.15939	0.000110901	0.000576141
FAM71F1	1.15829	0.00143454	0.00563032
AC022113.2	1.15806	0.000929454	0.00384239
LINC02749	1.15782	3.76065e-13	8.13934e-12
AC004947.1	1.15641	0.00204255	0.00764596
SLC4A4	1.15638	5.15844e-07	4.18873e-06
TMEM52	1.15631	7.28842e-10	9.57632e-09
AC010273.3	1.15424	1.99738e-09	2.45285e-08
AC130456.3	1.15415	1.75671e-08	1.82743e-07
LIME1	1.15359	1.71397e-13	3.90227e-12
AC022148.1	1.15335	0.000348198	0.00160894
SNORD14A	1.15269	6.28829e-11	9.76856e-10
AC073655.2	1.1526	3.15577e-11	5.11842e-10
LINC02571	1.15227	0.0455023	0.0937477
AL031186.1	1.15198	1.75783e-15	5.44491e-14
MAK	1.15067	1.36314e-12	2.72176e-11
AC011525.1	1.15055	0.00174985	0.00668641
AC079684.2	1.15019	1.25663e-10	1.85707e-09
AP001652.1	1.14939	0.017804	0.0462659
LINC00665	1.14904	5.36348e-31	3.48253e-28
MSI1	1.14805	1.08273e-23	1.51331e-21
AC009878.1	1.14671	1.21397e-05	7.66407e-05
AC091179.1	1.1467	3.68976e-05	0.000211897
LINC01134	1.14574	1.39246e-16	5.0765e-15
HASPIN	1.14567	2.03003e-10	2.92336e-09
AC010260.1	1.14532	1.58185e-14	4.23491e-13
CALR4P	1.14445	1.16893e-11	2.02568e-10
AC004687.1	1.1443	4.46891e-06	3.05888e-05
LRRC36	1.14392	3.97353e-06	2.74545e-05
TTK	1.14349	3.68322e-09	4.31291e-08
C3orf80	1.1434	7.83793e-16	2.55755e-14
AP000845.1	1.14318	1.10777e-14	3.05007e-13
MYBPC1	1.14286	6.52364e-05	0.000356862
LFNG	1.14216	9.73498e-13	1.98867e-11
AC027228.2	1.14184	8.60809e-08	7.96649e-07
SGO1	1.14176	2.32109e-09	2.81933e-08
RGS10	1.14061	1.22272e-28	4.89997e-26
AC009065.2	1.14003	0.0170438	0.0446975
AP000437.1	1.13985	1.24792e-14	3.40564e-13
CIRBP-AS1	1.13937	1.79231e-21	1.60168e-19
AC068446.1	1.13928	0.00387921	0.0132416
LINC01424	1.13904	4.39274e-12	8.08939e-11
CDCA8	1.13836	3.83999e-17	1.54246e-15
AC008764.8	1.13836	3.11753e-24	5.02873e-22
AC006277.1	1.1377	1.27353e-12	2.55277e-11
THPO	1.13743	8.58266e-08	7.94671e-07
AC092683.1	1.13688	3.14901e-09	3.73217e-08
AL603839.4	1.13648	1.00962e-05	6.46467e-05
AZGP1P1	1.1364	3.2044e-06	2.25133e-05
AP000525.1	1.13572	0.000131325	0.000671281
SLC25A30-AS1	1.13568	8.19351e-12	1.45277e-10
GMNC	1.13504	0.00175655	0.00670502
RP11-455O6.9	1.13469	9.09061e-08	8.37018e-07
TRPM2	1.13344	1.69513e-07	1.49582e-06
LINC02389	1.13168	2.36579e-06	1.7032e-05
PPP1R14B-AS1	1.13102	2.66227e-11	4.36577e-10
LINC02516	1.13091	0.000430991	0.00194336
RAB6C	1.12958	2.01318e-15	6.19101e-14
AL592071.1	1.12951	2.43691e-06	1.74852e-05
NPPA-AS1	1.12925	2.82732e-08	2.83645e-07
AC112484.3	1.12886	5.76794e-11	8.99838e-10
PRRT3-AS1	1.12718	3.03236e-09	3.60726e-08
AC025178.2	1.12705	7.43571e-15	2.10959e-13
GPRIN1	1.12675	2.8773e-11	4.69614e-10
CAPN10-DT	1.12584	4.70474e-19	2.66075e-17
H2BC19P	1.12566	1.23218e-07	1.10944e-06
OLIG1	1.12456	0.00237897	0.00872946
FOXD3-AS1	1.12422	0.000344821	0.00159477
FAM21EP	1.12364	3.86052e-16	1.31404e-14
AC002456.1	1.12325	1.75989e-08	1.82962e-07
H4C8	1.12317	5.09294e-09	5.8143e-08
AL121906.2	1.12292	1.13024e-18	5.84433e-17
TUBB2A	1.12282	2.19109e-11	3.65384e-10
CCL11	1.12217	2.84489e-08	2.85296e-07
FAM72D	1.12104	0.000100196	0.000527079
IGHGP	1.12029	0.000558153	0.00244809
AC002511.1	1.11999	0.000617238	0.0026768
DUXAP8	1.11876	3.18214e-06	2.23692e-05
ATXN2-AS	1.11667	7.98061e-14	1.9192e-12
OR13A1	1.11665	2.2292e-06	1.61301e-05
PCLAF	1.11651	1.45153e-12	2.88479e-11
FAM72B	1.11621	1.57736e-06	1.17432e-05
SPTBN2	1.11559	1.15566e-25	2.39998e-23
AC096540.1	1.11415	3.64605e-18	1.74626e-16
CCDC180	1.11414	4.36442e-17	1.73008e-15
MIR25	1.1128	4.2449e-07	3.5035e-06
AL022341.1	1.11273	2.60289e-11	4.27797e-10
NHLH1	1.11252	9.65766e-08	8.8494e-07
AC091544.5	1.11211	1.11705e-07	1.01181e-06
FIRRE	1.11175	0.00460683	0.0152932
MYRIP	1.11168	4.11137e-14	1.03786e-12
ZNF30	1.11164	5.3761e-18	2.48439e-16
PDE3B	1.11111	2.46445e-13	5.48671e-12
MIR17HG	1.10965	2.1582e-07	1.87096e-06
MPP6	1.10925	1.85832e-19	1.13479e-17
HES6	1.10895	3.11981e-08	3.1092e-07
CXCL10	1.10878	9.50164e-07	7.33906e-06
H2BC18	1.10856	2.37675e-08	2.41895e-07
LINC01238	1.10856	4.58004e-16	1.54257e-14
SLC22A16	1.10679	0.00187413	0.00709263
AC004830.2	1.10653	2.84586e-07	2.41606e-06
AC016229.2	1.10627	1.16783e-08	1.24904e-07
PCDHGB9P	1.1062	4.84756e-08	4.67047e-07
PABPC1L	1.10568	4.51303e-10	6.11453e-09
SH3RF1	1.10563	3.3852e-15	1.0078e-13
SCNN1D	1.10549	1.22214e-10	1.81236e-09
H1-12P	1.10527	5.94602e-08	5.64503e-07
GLOD5	1.10525	6.85465e-14	1.66956e-12
MHENCR	1.10479	1.23187e-14	3.36649e-13
AC233280.2	1.1045	8.55773e-05	0.000456166
CELF5	1.10449	2.6465e-06	1.88649e-05
EFCAB12	1.10399	5.49957e-14	1.36018e-12
AC099791.2	1.1034	7.0309e-05	0.000381237
LINC01409	1.10271	5.06425e-19	2.83593e-17
FOXH1	1.10265	2.49874e-08	2.53407e-07
AC018926.2	1.10219	4.06697e-07	3.36656e-06
LINC00402	1.10204	4.33234e-05	0.00024561
AC025580.2	1.10143	6.6803e-13	1.39864e-11
AL513327.3	1.10085	3.26715e-07	2.75096e-06
RP11-465N4.5	1.1007	8.09509e-26	1.73016e-23
SLC34A3	1.09954	8.50712e-09	9.31823e-08
AC011773.4	1.09937	6.6925e-06	4.43072e-05
AL445524.1	1.09698	9.96505e-16	3.21483e-14
ADRA2A	1.09648	8.29186e-09	9.09409e-08
AL031985.3	1.09605	9.73079e-26	2.06256e-23
AC002553.2	1.09562	7.96244e-14	1.91622e-12
RALGAPA2	1.09548	1.0694e-16	3.96925e-15
C19orf18	1.09308	1.65769e-12	3.25665e-11
EPCAM	1.09303	2.66044e-23	3.46364e-21
IGHG1	1.09237	0.00107479	0.004371
CASC21	1.09229	6.84866e-09	7.637e-08
AC107956.1	1.09187	1.7991e-09	2.22534e-08
H3C4	1.09154	8.62175e-10	1.12361e-08
SLC12A8	1.09116	1.00187e-25	2.10619e-23
LINC01767	1.09078	0.000778304	0.00328153
GPR37	1.0906	2.47314e-09	2.98986e-08
TSPAN1	1.09035	9.2799e-13	1.90101e-11
ZGLP1	1.09026	1.06111e-09	1.36415e-08
SLC23A3	1.09024	2.77555e-12	5.27108e-11
AC106028.3	1.08993	4.20291e-19	2.40632e-17
NUF2	1.08959	1.02071e-10	1.53495e-09
RGMB-AS1	1.08957	1.02507e-07	9.3494e-07
MSH5	1.08929	4.42125e-17	1.74856e-15
DIO1	1.0887	0.000564374	0.00247305
MED8-AS1	1.08856	7.88531e-10	1.03236e-08
ZNF350-AS1	1.08809	0.000255936	0.00121998
SNX22	1.08763	5.78543e-11	9.02291e-10
KLK14	1.08755	0.000353942	0.00163195
TMEM249	1.08574	0.00187515	0.00709595
LINC01297	1.08509	0.00129323	0.00513479
AC106772.1	1.08378	0.0297011	0.0684395
CBX8	1.0827	3.76021e-24	5.93476e-22
AGMAT	1.08223	5.75429e-10	7.67464e-09
ASF1B	1.08193	6.82575e-11	1.05428e-09
AC004923.4	1.08155	5.55727e-09	6.29411e-08
AL513497.1	1.08127	1.69417e-14	4.51677e-13
GMDS	1.08122	9.91876e-19	5.19696e-17
ZYG11A	1.081	4.29423e-08	4.17737e-07
FAM221A	1.08014	1.34819e-17	5.82605e-16
AC073352.1	1.07961	0.000289713	0.00136363
AC020633.1	1.07958	3.30908e-09	3.90205e-08
SLC16A8	1.07881	3.11694e-09	3.69758e-08
SLC25A10	1.07862	6.23463e-17	2.40636e-15
LINC01549	1.07847	9.03987e-09	9.85757e-08
ACRV1	1.07845	1.5901e-06	1.18261e-05
RNU6ATAC35P	1.07837	4.06445e-10	5.56259e-09
STRC	1.07828	9.46445e-06	6.09133e-05
AC012213.4	1.07809	0.000242995	0.00116632
TP53INP1	1.07707	4.92731e-21	4.04394e-19
IGHG2	1.07576	0.000910684	0.00377422
HCN2	1.07574	1.93119e-07	1.68648e-06
AP003559.1	1.07525	3.02474e-13	6.65325e-12
PCDHB2	1.07468	1.76485e-05	0.000108339
AL121790.2	1.07461	1.02754e-09	1.32431e-08
LINC01089	1.07396	4.39361e-12	8.08939e-11
AC010809.1	1.07374	9.11049e-20	5.92297e-18
SYCE1L	1.07344	2.01916e-06	1.47351e-05
AL139349.1	1.07326	1.70903e-06	1.26518e-05
AC093642.2	1.07301	2.47204e-12	4.73146e-11
CHDH	1.0724	2.89011e-16	1.00507e-14
LINC01138	1.07159	1.41849e-24	2.39348e-22
SNORD19C	1.07107	0.000144361	0.00073163
AP000787.2	1.07073	0.00786061	0.0238982
AC132872.2	1.07072	4.39156e-07	3.61002e-06
SLC45A3	1.07062	3.22198e-07	2.71515e-06
AL596325.2	1.07051	8.67278e-08	8.01712e-07
LINC02489	1.06913	1.97124e-09	2.42365e-08
BOP1	1.06844	4.51743e-19	2.56734e-17
SLC6A17	1.0676	0.000147503	0.000745509
PTOV1-AS2	1.06645	1.20088e-15	3.82366e-14
AC092171.1	1.06639	1.83804e-10	2.66334e-09
SPDYA	1.06614	1.81758e-15	5.61644e-14
AMHR2	1.06588	8.32559e-07	6.50314e-06
TPRN	1.06577	5.29355e-17	2.06646e-15
LINC01355	1.06524	3.27692e-14	8.38351e-13
CEROX1	1.06411	3.50533e-10	4.85569e-09
AC006077.2	1.06359	6.59898e-10	8.72858e-09
AC004148.1	1.06339	2.29397e-15	6.99579e-14
SPAG5	1.06309	4.77074e-15	1.38845e-13
AP001160.4	1.06306	2.71521e-10	3.81579e-09
AC003991.1	1.06294	3.7979e-05	0.000217644
GLDC	1.06263	0.00360293	0.0124394
AC006272.2	1.0626	2.89119e-08	2.89486e-07
DNAJC5B	1.06229	7.52794e-06	4.93603e-05
AP001412.1	1.06219	9.16877e-05	0.000485559
APLN	1.06183	1.83143e-08	1.89938e-07
AC139100.2	1.06165	5.73665e-09	6.48582e-08
AC092611.1	1.06126	3.91897e-09	4.5656e-08
OR7E14P	1.06055	1.01149e-18	5.27279e-17
ESPL1	1.06049	1.15586e-08	1.23856e-07
CTU1	1.05989	7.27287e-16	2.39296e-14
AC011290.2	1.05987	2.1823e-10	3.12423e-09
AL163051.1	1.05902	4.83718e-12	8.86154e-11
AC048344.4	1.059	5.43594e-12	9.89836e-11
AL355488.1	1.0589	4.77209e-15	1.38845e-13
DNMBP-AS1	1.05689	2.93882e-12	5.57084e-11
AC019197.1	1.05644	1.86223e-08	1.92781e-07
AC005670.1	1.05494	0.00798864	0.0242042
HSD17B3	1.05415	2.20337e-06	1.59635e-05
PVT1	1.05364	4.16565e-19	2.39012e-17
AC124944.2	1.05362	1.0146e-13	2.39834e-12
SNORA31	1.05315	4.48612e-06	3.06944e-05
FBXL8	1.05285	2.52215e-15	7.63718e-14
TMEFF2	1.05184	0.00143472	0.00563032
AL512652.1	1.05152	1.05398e-06	8.08009e-06
AC004241.4	1.05134	0.000127804	0.000654704
AL590326.1	1.05116	2.11336e-06	1.53788e-05
ADPRHL1	1.051	1.45001e-09	1.82166e-08
AC130456.2	1.0508	8.82925e-09	9.64225e-08
AP003108.5	1.05066	0.00353116	0.0122278
TMTC4	1.05059	1.36286e-20	1.03414e-18
CARMIL2	1.05056	4.41074e-10	5.99919e-09
AC105137.2	1.0504	2.12391e-08	2.17848e-07
SLC25A45	1.04983	7.54418e-21	5.99038e-19
PLA1A	1.04949	9.73952e-06	6.25424e-05
AC011487.4	1.04892	0.00854291	0.0255873
CTD-2240J17.3	1.04822	1.48364e-06	1.10889e-05
CABP4	1.04731	2.57597e-13	5.71267e-12
AC103760.1	1.04688	2.77128e-12	5.26491e-11
AC073534.2	1.04653	6.57547e-09	7.35154e-08
CBS	1.04631	0.000557211	0.00244501
LINC01531	1.04605	0.00140693	0.00553609
STIL	1.04586	2.82287e-17	1.16025e-15
AL512306.2	1.04572	9.80423e-11	1.47871e-09
AC114947.1	1.04464	0.00975519	0.0284702
H2BC15	1.04456	6.45067e-17	2.47856e-15
H2AC21	1.04428	0.000413911	0.00187707
AC004447.2	1.0437	1.83545e-18	9.23033e-17
AC020922.3	1.04333	0.000611596	0.00265593
AC010761.1	1.04319	2.97892e-17	1.22145e-15
BAIAP3	1.04264	3.34108e-15	9.9582e-14
LINC00685	1.04256	5.87733e-10	7.8184e-09
LRIG1	1.04242	3.17295e-23	4.04866e-21
AC018665.1	1.0424	5.93669e-09	6.69427e-08
ALDH3B2	1.04215	1.58415e-05	9.80913e-05
FAM166A	1.04205	0.000279947	0.00132215
PTTG1	1.04172	6.052e-10	8.03409e-09
CXCL9	1.04098	3.19351e-05	0.000185727
AC004847.1	1.03966	7.0347e-10	9.27146e-09
FOXS1	1.03958	6.93897e-08	6.52014e-07
AC012531.2	1.03953	0.0330189	0.0740612
AC244197.2	1.03913	2.42396e-05	0.000144427
LENG9	1.03883	3.48442e-14	8.87895e-13
MBOAT2	1.03846	2.96429e-13	6.5315e-12
SLCO5A1	1.03742	3.44405e-08	3.40391e-07
H2BC4	1.03696	4.12696e-07	3.41109e-06
SLC27A2	1.03691	4.67463e-13	9.99938e-12
RPLP0P2	1.03633	3.31876e-07	2.79121e-06
LINC02412	1.03595	4.47727e-06	3.0642e-05
TTC39A-AS1	1.03588	2.32385e-11	3.85393e-10
AC015921.1	1.0354	8.41434e-08	7.80212e-07
SOX8	1.03441	1.56927e-10	2.29137e-09
CDCA3	1.03397	9.63931e-13	1.97148e-11
SCARNA21	1.03188	0.000450764	0.00202292
CENPU	1.03187	2.70941e-11	4.44023e-10
GAD1	1.03033	4.57106e-09	5.26431e-08
LINC01786	1.02989	3.18847e-09	3.77197e-08
AC107926.1	1.02911	0.00863645	0.0258246
AC010904.2	1.02895	1.60163e-05	9.91297e-05
RP11-435O5.2	1.02887	7.18996e-19	3.8945e-17
AC092809.5	1.02882	4.57333e-10	6.19131e-09
AC006213.3	1.0286	3.20732e-13	7.03074e-12
AL355472.1	1.02853	1.03109e-09	1.32855e-08
SAMD10	1.02786	1.61011e-24	2.70789e-22
AL451050.2	1.02725	7.24196e-08	6.78372e-07
AL353622.2	1.02642	0.0167921	0.0441649
RPS2P5	1.02573	2.24854e-13	5.04324e-12
AC018529.2	1.02569	1.64804e-09	2.05135e-08
AL606534.4	1.02504	0.0066354	0.020769
AC005387.1	1.02444	1.2075e-05	7.62884e-05
E2F2	1.0244	1.53593e-07	1.36425e-06
AC008105.2	1.02409	1.16838e-08	1.24937e-07
AC125603.3	1.02302	2.17283e-06	1.57645e-05
CYP4F62P	1.02255	0.00390422	0.0133147
AC016575.1	1.02154	0.00447384	0.0149278
AL355987.4	1.02127	3.49706e-11	5.63562e-10
HLA-DMB	1.02112	6.4936e-06	4.31463e-05
AC005785.1	1.02112	1.00232e-10	1.50863e-09
SEPTIN3	1.01921	5.76415e-08	5.4876e-07
GRPR	1.01874	0.00357573	0.0123622
AFP	1.01846	0.0288225	0.0669074
AC005725.1	1.01807	9.74238e-08	8.92066e-07
SNHG9	1.01793	2.11087e-08	2.16598e-07
ZNF252P-AS1	1.01779	3.89454e-09	4.5392e-08
C19orf67	1.01744	0.00674586	0.021048
TARBP1	1.01714	5.10935e-24	7.8941e-22
ZNF692	1.0171	1.91033e-17	8.01886e-16
AC145285.6	1.01702	4.23503e-15	1.24277e-13
LINC02012	1.01577	3.54746e-08	3.50004e-07
AC126118.1	1.01571	0.000139392	0.000708494
LINC00637	1.01568	2.36193e-09	2.8669e-08
IRX2	1.0155	1.89097e-18	9.48166e-17
AC108751.4	1.01547	0.00395027	0.013445
POLQ	1.01544	3.75396e-09	4.38732e-08
IGLV3-21	1.01448	0.0103371	0.0298139
EPOP	1.01408	2.56939e-14	6.6665e-13
KLHL17	1.01384	1.15657e-13	2.7028e-12
AC109460.1	1.01367	2.31565e-17	9.61793e-16
AL096828.3	1.01351	1.64326e-11	2.78648e-10
AC007663.3	1.01225	1.73061e-07	1.52502e-06
AC112491.1	1.01204	5.42579e-13	1.15054e-11
SLC38A11	1.01178	7.99213e-05	0.000428287
CKAP2L	1.01099	4.87821e-07	3.97945e-06
AC092807.3	1.01098	3.40895e-10	4.72727e-09
AC010624.1	1.01091	0.00792283	0.0240574
SNORD100	1.01089	0.000346577	0.00160217
AL158151.4	1.00968	0.00123801	0.00494153
AL021707.6	1.00889	1.09208e-08	1.17464e-07
AP000844.2	1.00791	0.0337029	0.0752007
CLDN8	1.00726	3.54968e-08	3.50156e-07
RAB6D	1.00708	2.60852e-05	0.000154419
AC007128.1	1.00697	0.0121214	0.0338879
AL031727.1	1.00646	1.19229e-10	1.77204e-09
FAM13A-AS1	1.00607	6.61307e-13	1.38569e-11
STAG3L5P	1.00529	2.23564e-10	3.19168e-09
THEG	1.00519	2.47882e-06	1.77511e-05
AC109361.1	1.00476	2.42347e-05	0.000144414
BICDL1	1.00408	6.07445e-17	2.34984e-15
SLC25A22	1.00406	8.58333e-23	1.00751e-20
PCDHA8	1.00357	0.026703	0.063194
AL078587.1	1.00312	0.000824594	0.00345879
AC093788.1	1.00269	2.27441e-11	3.78172e-10
DSC2	1.00249	7.94285e-12	1.41321e-10
REPS2	1.00245	1.96063e-12	3.81238e-11
RPL7AP50	1.00215	8.85922e-11	1.34448e-09
ERCC6L	1.00193	5.97814e-12	1.08204e-10
EXOSC10-AS1	1.0018	2.29931e-11	3.81941e-10
AL136038.7	1.00178	6.36664e-09	7.14393e-08
AC020907.4	1.00133	1.03411e-07	9.42343e-07
AL009178.1	1.00125	0.000547175	0.0024055
AC023024.1	1.00118	4.31172e-14	1.08576e-12
NFE2L3	1.00048	6.08222e-14	1.49276e-12
AC013470.2	1.00011	0.043518	0.0908752
AL137060.3	0.999838	2.70348e-06	1.92498e-05
TM4SF19	0.999834	0.000872829	0.00363584
GATD3A	0.999367	0.00593253	0.0189294
CSPG5	0.999256	1.16257e-08	1.24523e-07
AC004477.1	0.998942	4.50217e-10	6.10142e-09
AL391832.2	0.998543	6.32744e-07	5.05476e-06
ALDH1A3	0.998384	6.1224e-11	9.52528e-10
AP006621.4	0.996607	0.00179298	0.0068232
AL353801.3	0.996562	0.000551674	0.00242299
LINC00624	0.996464	3.72433e-08	3.66467e-07
ZNF697	0.99637	2.45457e-17	1.01456e-15
AC087392.3	0.995741	4.88283e-14	1.21762e-12
TPTE2P2	0.995451	0.0019031	0.00719217
AL133255.1	0.994083	0.00777837	0.0237114
AC015961.2	0.994074	1.94139e-07	1.6942e-06
ABHD11-AS1	0.993478	6.33173e-07	5.05661e-06
TBX15	0.993227	0.000286453	0.00135039
MIR7111	0.992891	0.00606071	0.0192557
AP001992.1	0.992447	1.228e-08	1.30903e-07
RAB6C-AS1	0.992029	8.57636e-13	1.76322e-11
CHRNA5	0.990351	1.24016e-07	1.11584e-06
AC109326.1	0.989941	2.43841e-06	1.7491e-05
AC006504.7	0.989899	1.95409e-18	9.77902e-17
AC073487.1	0.989498	8.42387e-11	1.28335e-09
DCAF4L1	0.988419	3.01405e-08	3.01259e-07
MSH5-SAPCD1	0.988417	3.4377e-11	5.54868e-10
AC024361.1	0.988414	1.43545e-10	2.10495e-09
AL121899.1	0.987936	3.45205e-08	3.41115e-07
PNPLA7	0.987843	9.02627e-18	4.03647e-16
UBTFL9	0.987176	0.0301716	0.0692802
BUD13P1	0.987051	0.0136618	0.0373971
UHRF1	0.986273	3.89326e-08	3.82137e-07
TMEM89	0.986246	0.0115644	0.0326488
IMPDH1P8	0.985896	4.96725e-08	4.77592e-07
SAP25	0.985709	7.71866e-05	0.000415239
PLEKHN1	0.985151	1.16172e-13	2.71235e-12
LAGE3P1	0.98456	3.08502e-08	3.07752e-07
ANO7	0.984519	6.18273e-05	0.000339918
AC004918.1	0.984284	3.0841e-18	1.49244e-16
AL391244.2	0.98422	6.79852e-19	3.69026e-17
AC012435.2	0.983515	3.02401e-16	1.04809e-14
C1orf194	0.983439	5.32016e-05	0.000296306
IRF7	0.983366	1.01168e-16	3.77411e-15
DPF1	0.982217	3.15635e-13	6.92493e-12
CDK5R1	0.981976	1.87105e-13	4.24108e-12
Z92544.1	0.981667	1.19673e-05	7.56455e-05
RPL12P8	0.98091	7.33838e-08	6.86526e-07
AC021016.3	0.980083	7.37011e-05	0.00039824
ADGRV1	0.979908	9.28746e-10	1.20425e-08
CBLC	0.979805	3.11461e-09	3.69567e-08
CFAP99	0.979495	2.92392e-05	0.000171291
HSH2D	0.979393	7.33693e-16	2.4094e-14
AC018638.6	0.978512	4.78677e-08	4.6171e-07
AP000523.1	0.977777	0.00301309	0.0106791
IGLV2-23	0.977434	0.0101905	0.0294607
MCM10	0.977069	8.16078e-06	5.3089e-05
AC004967.1	0.976396	1.39301e-26	3.59068e-24
AP003068.4	0.976369	2.82568e-07	2.40052e-06
RNFT2	0.976186	1.95957e-10	2.83065e-09
AP001630.1	0.975597	0.00108444	0.00440572
CXCL14	0.97522	0.000187821	0.000926193
LINC02235	0.97493	0.00102435	0.00418976
AC018766.4	0.974815	7.26376e-13	1.51154e-11
PEX10	0.974579	3.31042e-07	2.78556e-06
PCDHB9	0.974571	2.32125e-06	1.67372e-05
RP11-69E11.4	0.974515	6.00216e-13	1.26648e-11
AC011468.1	0.974036	1.45816e-20	1.09833e-18
TDRD6	0.973857	2.41001e-06	1.73018e-05
PRMT5-AS1	0.973672	2.41462e-14	6.30963e-13
QRICH2	0.973105	6.3288e-19	3.46093e-17
AC012254.5	0.972887	5.83336e-05	0.000322229
CREB3L4	0.972252	2.13664e-22	2.28543e-20
C5orf38	0.97212	1.355e-12	2.70762e-11
LINC002481	0.971491	1.93991e-10	2.80303e-09
AC129492.2	0.970844	2.34216e-06	1.68785e-05
SYNE4	0.970113	8.93909e-20	5.83372e-18
TTR	0.969493	0.00355144	0.0122881
CDH15	0.96946	0.00143466	0.00563032
AC108860.2	0.969256	3.1441e-13	6.901e-12
AC011444.1	0.96892	5.47209e-12	9.95358e-11
AC027801.1	0.968619	3.05772e-10	4.2714e-09
AC091230.1	0.968219	3.63108e-33	3.38648e-30
Z97653.1	0.968147	5.65532e-06	3.79699e-05
TRIB3	0.967971	2.24611e-17	9.35942e-16
RIMKLA	0.967772	1.01638e-14	2.81812e-13
PAX5	0.967278	0.000270347	0.00128189
FAAHP1	0.967133	6.04469e-07	4.84321e-06
SLC22A11	0.966877	0.000947876	0.00390847
AC010336.1	0.96681	6.8776e-06	4.5427e-05
CTLA4	0.966668	1.3317e-06	1.00366e-05
AL022341.2	0.966317	0.0246621	0.0595257
LINC02604	0.966134	5.91388e-13	1.24939e-11
RPS2P46	0.965977	2.09093e-11	3.49362e-10
H4-16	0.965414	1.2561e-07	1.12939e-06
AL023881.1	0.965323	3.12356e-06	2.20056e-05
C1QTNF12	0.964999	6.0859e-08	5.77142e-07
AP001626.1	0.964813	3.98497e-07	3.30278e-06
AL355353.2	0.964538	2.46098e-09	2.97726e-08
MANEAL	0.96445	9.71325e-15	2.70407e-13
RTN1	0.964319	9.01417e-09	9.83163e-08
AC009097.2	0.963786	0.00681731	0.0212343
DUS1L	0.963645	8.09654e-20	5.33135e-18
PRR22	0.963391	2.86576e-08	2.87164e-07
H4C9	0.963357	1.46019e-15	4.58948e-14
AC000124.1	0.963249	0.00122718	0.00490327
Z83851.4	0.962924	1.41761e-18	7.23543e-17
GRIN3A	0.961868	0.00396476	0.0134817
C6orf201	0.961185	7.4448e-09	8.23907e-08
SRCIN1	0.961149	6.05218e-11	9.42174e-10
PILRB	0.961061	5.00833e-08	4.8127e-07
PCAT6	0.960652	1.17482e-13	2.73795e-12
AC023509.2	0.960447	0.00683334	0.0212756
LINC01535	0.959457	2.82075e-07	2.39712e-06
MIR647	0.959323	3.0712e-08	3.06492e-07
AL928654.2	0.95921	5.93613e-07	4.76367e-06
TRAF4	0.959141	2.06981e-28	7.80668e-26
PANO1	0.957634	1.30536e-12	2.61149e-11
RAB19	0.957617	2.06499e-08	2.1223e-07
PLA2G2D	0.957268	0.00219443	0.00814085
PABPC1L2A	0.95709	0.00275762	0.00990074
AC012442.1	0.956689	3.0776e-22	3.18277e-20
AL008723.2	0.95614	0.0211782	0.052974
AP002992.1	0.956109	0.00563783	0.0181289
AC012213.1	0.954783	0.00627705	0.0198203
PRR5-ARHGAP8	0.953354	3.57533e-09	4.19576e-08
TNFRSF18	0.953339	1.17119e-06	8.91054e-06
TRIM67	0.952553	3.36546e-07	2.8277e-06
KIFC2	0.951809	3.37993e-08	3.34633e-07
MB	0.95173	1.43258e-05	8.93102e-05
SLC26A1	0.95133	4.72894e-15	1.37903e-13
LHX2	0.95112	0.00932653	0.0274756
AC132872.3	0.95039	1.47377e-09	1.84924e-08
DCST2	0.950056	4.05006e-10	5.54585e-09
DLX6-AS1	0.949963	0.00288507	0.0102835
AC011815.2	0.949663	1.73455e-07	1.52797e-06
LINC01970	0.949517	5.23759e-05	0.000292119
AC109361.2	0.948879	0.00108313	0.00440108
LINC01511	0.948692	0.0173407	0.0453267
C1orf116	0.947829	9.85931e-16	3.18629e-14
ADRB2	0.947779	1.33662e-13	3.09536e-12
TMEM241	0.94706	1.63172e-20	1.20528e-18
ICA1	0.947053	1.36309e-33	1.31924e-30
FAM201A	0.947027	4.2248e-11	6.73016e-10
ITGAX	0.947	3.89381e-13	8.41335e-12
SNHG12	0.947	8.05091e-12	1.42996e-10
2022-03-01	0.946754	1.40668e-18	7.18683e-17
AC005306.1	0.946119	1.32198e-05	8.29696e-05
KCNN2	0.945936	9.31506e-06	5.99894e-05
AP006545.2	0.94579	6.2529e-06	4.1682e-05
AC008522.1	0.945587	0.00055087	0.00241987
CDC37P2	0.945039	0.00598672	0.0190679
AL365259.1	0.945022	0.00035894	0.00165262
SNHG20	0.944243	2.38028e-24	3.88284e-22
AC009495.3	0.943876	7.01503e-10	9.25029e-09
RNU5B-2P	0.943541	9.82537e-12	1.72423e-10
AC083843.4	0.943255	2.81714e-06	2.00146e-05
PCDHB16	0.943035	3.64546e-05	0.000209541
NEIL1	0.943001	3.1669e-13	6.9451e-12
MIPEP	0.942394	1.88776e-05	0.000115044
LHX6	0.942306	5.18832e-14	1.28816e-12
AP001160.1	0.942146	8.92673e-14	2.12777e-12
AC011462.4	0.942116	2.63923e-10	3.71718e-09
AP000553.2	0.941743	0.0120046	0.0336416
AP001636.2	0.941588	3.66406e-06	2.5481e-05
ZNF350	0.941017	2.72913e-20	1.92559e-18
MYO1G	0.940787	3.42541e-09	4.02732e-08
PMEPA1	0.940552	1.24805e-15	3.96646e-14
CAMK2B	0.940389	2.26742e-07	1.95705e-06
AC129492.6	0.939935	0.000193332	0.000950445
SLC10A5	0.939723	1.27728e-11	2.20378e-10
ACSL3-AS1	0.939585	4.50798e-06	3.08274e-05
SYT7	0.939105	2.15104e-12	4.15115e-11
PLA2G4E	0.939038	0.0028251	0.0101006
AC091390.4	0.938604	9.11582e-08	8.39038e-07
AC097372.2	0.937411	1.78222e-05	0.000109261
AC024937.2	0.9344	0.0158657	0.0421958
MMP11	0.934261	7.3132e-07	5.77035e-06
CHRNA1	0.934058	0.010822	0.0309532
KCNC2	0.93399	0.0313555	0.0712827
SHC2	0.93351	5.55909e-13	1.17783e-11
AC138696.2	0.933125	1.01991e-07	9.30564e-07
NME1	0.932958	2.06838e-21	1.82299e-19
C20orf144	0.932724	4.2421e-12	7.8301e-11
AC096719.1	0.932455	0.000348962	0.00161189
MADCAM1	0.932141	3.57774e-07	2.99234e-06
ALLC	0.931892	0.00698981	0.0216865
AP001627.1	0.931714	0.000119022	0.000613901
DCSTAMP	0.931701	0.0048493	0.0159595
AP001625.2	0.931246	0.000146584	0.000741523
AC106820.3	0.931064	1.47608e-10	2.16206e-09
AC004263.1	0.930534	0.00327009	0.0114592
AC105285.1	0.930337	4.0714e-17	1.62777e-15
SEC31B	0.930053	1.92877e-10	2.78851e-09
MRPL41	0.930002	3.02243e-14	7.7712e-13
CYP2D7	0.929992	3.94871e-07	3.27856e-06
MRPS18AP1	0.929922	0.00399212	0.0135649
AC245060.5	0.929907	1.36589e-13	3.15885e-12
ACTL10	0.928693	1.53419e-05	9.52395e-05
AL158835.1	0.928298	3.66274e-10	5.05055e-09
AP001267.3	0.928222	1.12013e-10	1.67173e-09
ITGAD	0.928119	9.6775e-05	0.000510497
CERS4	0.928037	9.61842e-28	3.26739e-25
AC019181.2	0.927938	0.000102511	0.000537767
DARS-AS1	0.927743	3.47153e-16	1.19271e-14
AC009148.1	0.927205	8.4078e-08	7.79869e-07
AC024560.2	0.926819	2.83637e-08	2.84497e-07
AC091230.2	0.926484	0.00242621	0.00887933
C5orf30	0.925324	3.94063e-09	4.58876e-08
TNK2	0.924889	1.36821e-23	1.86654e-21
GUCY1A1	0.924059	4.66899e-10	6.31083e-09
AC026740.1	0.923945	1.66761e-10	2.42942e-09
SLC25A33	0.923863	4.84286e-22	4.78641e-20
MTG1	0.923709	5.31404e-18	2.46459e-16
GOLGA8B	0.923176	3.24881e-06	2.2791e-05
CCDC110	0.922905	2.66212e-11	4.36577e-10
AADAT	0.92256	2.87871e-11	4.69668e-10
MYL5	0.922519	9.43412e-15	2.63145e-13
E2F5	0.921619	6.66099e-22	6.43456e-20
AC010643.1	0.921587	0.000569193	0.0024914
LRRC7	0.921511	9.52382e-05	0.000503115
PRC1	0.921299	1.04019e-13	2.45205e-12
AC087491.1	0.921115	8.74819e-07	6.8001e-06
MFSD3	0.920839	2.14797e-12	4.14679e-11
AP003352.1	0.920625	3.85619e-12	7.16419e-11
TMEM120B	0.92037	1.55522e-27	4.98593e-25
SPTY2D1OS	0.920327	1.0019e-21	9.42982e-20
QSOX2	0.919676	8.60723e-37	1.83962e-33
AC004540.1	0.919315	4.34724e-08	4.22413e-07
SOX4	0.918787	5.19262e-18	2.41921e-16
AC131212.3	0.918229	6.32124e-11	9.8138e-10
REG4	0.918198	0.0039225	0.0133674
AFDN-DT	0.917761	1.52267e-12	3.01449e-11
AC108860.1	0.917449	0.00765642	0.0234137
OR7E38P	0.91735	1.36574e-17	5.89695e-16
MCCC2	0.916787	5.33978e-07	4.31721e-06
AC004253.1	0.916715	4.34817e-10	5.91931e-09
AC010326.5	0.916537	7.96401e-24	1.15074e-21
AC245014.1	0.916282	0.00025192	0.00120341
STEAP4	0.915759	1.31794e-06	9.93878e-06
NUSAP1	0.915589	9.26735e-08	8.51915e-07
SLC9A3-AS1	0.91504	1.49301e-07	1.32889e-06
SLC35F3	0.914867	8.6176e-08	7.97186e-07
AC233992.2	0.914858	0.0324976	0.0732571
PLEKHH1	0.91409	3.77022e-11	6.04921e-10
AC015712.2	0.91392	1.18274e-10	1.75902e-09
CSKMT	0.913848	1.64151e-17	6.99344e-16
TEX22	0.913805	2.86416e-08	2.87097e-07
KNL1	0.913529	2.01825e-07	1.75676e-06
AC068790.3	0.913016	1.01467e-05	6.49294e-05
RABEP2	0.912798	3.08053e-17	1.25709e-15
STRCP1	0.912761	4.14596e-05	0.000235851
LINC01979	0.912596	0.00253883	0.00923416
AL024508.1	0.911737	1.06915e-13	2.51454e-12
SNORD6	0.911311	0.00850872	0.0255086
AL645940.1	0.911096	1.73667e-08	1.80841e-07
MYADML2	0.910997	0.000492369	0.00218857
FAM83H	0.910687	3.74734e-19	2.15977e-17
CHKB-CPT1B	0.910411	4.48513e-10	6.07994e-09
TMCC1-AS1	0.910396	5.72875e-17	2.2261e-15
AC253536.6	0.909988	7.23365e-07	5.71022e-06
LINC01607	0.909657	5.99976e-07	4.80947e-06
LINC00482	0.909345	0.00681759	0.0212343
EIF4BP3	0.909258	2.11926e-12	4.09444e-11
LINC00623	0.909101	4.44919e-11	7.05912e-10
RPS20P33	0.909083	1.51717e-08	1.59572e-07
AKR7L	0.909026	5.3842e-10	7.2148e-09
GGCT	0.908909	5.181e-18	2.41819e-16
AC104521.1	0.908472	0.000424581	0.00191834
RNA5SP301	0.907975	3.07949e-09	3.65739e-08
AC006042.2	0.907355	0.00114595	0.00462046
DNASE1	0.906615	5.57128e-23	6.7487e-21
SNORA71B	0.906549	0.0233102	0.0569922
CD68	0.906334	6.00931e-09	6.76724e-08
TM7SF2	0.906184	6.55423e-14	1.60095e-12
TTYH3	0.906139	2.08983e-21	1.83873e-19
PRG4	0.90601	3.72387e-07	3.10595e-06
RCC1	0.9059	9.15211e-25	1.63574e-22
CFAP47	0.905708	0.0015263	0.00594152
RPL36AP43	0.90561	4.38202e-10	5.96221e-09
LRATD1	0.905508	5.47644e-08	5.22825e-07
FBXL19-AS1	0.905488	1.53436e-11	2.61565e-10
RP3-355L5.5	0.905441	7.35661e-10	9.66344e-09
AL163952.1	0.905215	0.036687	0.0801439
HABP2	0.904709	0.0167455	0.044072
AC092535.4	0.904692	0.0111721	0.0317721
RSPH1	0.904655	1.33958e-09	1.69329e-08
CHRD	0.904578	5.15505e-08	4.94344e-07
C5orf49	0.904118	1.91062e-11	3.21329e-10
RPP38-DT	0.903775	1.52894e-10	2.23566e-09
DPY19L2P4	0.903206	1.37843e-07	1.23289e-06
SERHL	0.902975	1.83925e-06	1.35358e-05
HYI-AS1	0.902858	6.78901e-07	5.38764e-06
AL117379.1	0.902854	8.79257e-11	1.33515e-09
BDH1	0.90278	1.89638e-21	1.68796e-19
AL691482.4	0.902062	0.000876619	0.00364985
KLF16	0.902045	2.5775e-16	9.05355e-15
KAT2A	0.901517	1.76793e-22	1.93361e-20
CDK1	0.901427	5.32625e-07	4.3093e-06
FAM111A	0.901102	2.01557e-20	1.46029e-18
COX5BP6	0.901054	2.70102e-09	3.23939e-08
REXO2	0.900934	3.86151e-14	9.78155e-13
MIAT	0.900227	5.0546e-08	4.85535e-07
TTLL6	0.899801	3.68357e-09	4.31291e-08
SLC24A2	0.899249	0.00996731	0.0289673
BLOC1S5-TXNDC5	0.898861	0.000144801	0.00073366
AC087294.1	0.898489	2.72697e-13	6.0267e-12
C9orf152	0.898353	3.97813e-15	1.17208e-13
MYO6	0.898183	2.63809e-08	2.65961e-07
LSINCT5	0.898137	0.0126424	0.0351126
AC108134.4	0.898082	3.11669e-10	4.34549e-09
IGHV3-23	0.898014	0.0122151	0.0341006
DRAXIN	0.897812	1.6807e-08	1.75333e-07
SNORA65	0.897799	2.15289e-12	4.15316e-11
SLC37A1	0.897124	3.85492e-18	1.83431e-16
CCNL2	0.896212	6.83781e-13	1.4287e-11
AC120114.3	0.895752	2.09281e-11	3.49563e-10
AC020765.2	0.894802	4.38254e-09	5.06083e-08
AC007387.1	0.894232	1.21136e-06	9.19455e-06
COL26A1	0.893996	1.58724e-05	9.82708e-05
VN2R17P	0.893858	2.68638e-05	0.000158498
SLC22A23	0.893528	2.22353e-15	6.8012e-14
AL021328.1	0.893297	6.66833e-08	6.27733e-07
AC068620.2	0.892928	6.47404e-07	5.15902e-06
AC011385.1	0.892923	0.000298142	0.00139919
HEY2	0.892554	2.20225e-07	1.90529e-06
RP11-199F11.2	0.892028	5.73141e-10	7.6461e-09
FAM198B-AS1	0.891929	1.21298e-08	1.29463e-07
SEPTIN5	0.891715	4.3684e-15	1.28044e-13
LINC00412	0.891671	0.000850427	0.00355465
TESMIN	0.891665	2.41442e-19	1.44009e-17
TPM1-AS	0.89071	3.51853e-07	2.9457e-06
UFSP1	0.890398	1.25376e-09	1.59503e-08
AC114730.3	0.889414	1.2086e-05	7.63394e-05
C2	0.889017	1.79433e-07	1.57711e-06
MAMDC4	0.889005	1.0312e-08	1.11383e-07
AL157373.2	0.888939	1.8958e-05	0.000115479
AP002847.1	0.888838	1.3343e-06	1.00533e-05
HRK	0.888748	0.00519485	0.0169155
NPY4R	0.888481	0.0216327	0.0538587
KIAA1324	0.888411	3.76459e-05	0.000215856
AC008764.6	0.887708	4.41872e-14	1.11053e-12
AC010655.2	0.887571	0.000945677	0.00390159
MAGEB17	0.887495	0.0132999	0.0366036
AC073195.2	0.887274	1.0443e-08	1.12655e-07
PKP3	0.887073	1.48499e-18	7.56431e-17
SC22CB-109E1.1	0.887046	0.0162593	0.0430041
IGHG4	0.88647	0.0137835	0.0376677
ULBP2	0.886281	0.00141124	0.0055509
MRPS9-AS1	0.886088	8.15439e-06	5.3061e-05
AL023803.3	0.885586	0.0196569	0.0499957
AC037487.3	0.885517	0.00393027	0.0133875
STEAP2	0.885312	3.05921e-10	4.27232e-09
AL645608.7	0.884748	4.78338e-06	3.25459e-05
AC116914.2	0.884744	0.000220118	0.0010674
AL049795.1	0.883348	3.01743e-08	3.01537e-07
SPOCK1	0.883312	6.19703e-07	4.9583e-06
IDUA	0.883252	2.75901e-13	6.09227e-12
PTPRR	0.88313	0.00429024	0.0144108
MLPH	0.883	1.75696e-18	8.85297e-17
KCNK12	0.882617	0.000287887	0.00135603
LINC01006	0.882341	3.66115e-12	6.82408e-11
MAPK12	0.881765	2.57157e-09	3.09717e-08
AP001628.1	0.881747	0.0230194	0.0564427
H2AC20	0.881476	6.78931e-10	8.97109e-09
BGN	0.881309	7.89364e-09	8.70014e-08
AC098679.2	0.881055	9.20297e-05	0.000487269
ARX	0.880831	0.00437384	0.0146492
WTAPP1	0.880322	0.00328739	0.0115119
AC022558.3	0.879953	3.49251e-08	3.44781e-07
GATA4	0.879593	0.00915127	0.027079
AL590705.1	0.879386	4.25549e-07	3.51111e-06
AL136221.1	0.879214	0.000487593	0.00216901
B3GALT6	0.878934	2.91696e-19	1.71589e-17
DIPK1B	0.878738	3.70069e-14	9.38931e-13
AP006621.2	0.878702	0.000976847	0.00401469
AC119744.1	0.878421	0.0257477	0.0614271
NTM	0.877516	8.0728e-05	0.000432204
H2BC13	0.877468	0.00136148	0.00537953
AC064807.4	0.877289	2.30929e-09	2.80567e-08
AC003965.1	0.876882	5.11228e-08	4.90708e-07
ATF7-NPFF	0.87681	6.22846e-09	6.99866e-08
AC138028.4	0.876671	1.48431e-09	1.86201e-08
SCX	0.876208	5.20645e-05	0.000290509
BOLA2B	0.875942	2.76498e-09	3.30913e-08
IGHV4-31	0.875926	0.0497047	0.0999373
AC138123.1	0.87569	0.000303395	0.00142086
SMIM22	0.8755	0.0039051	0.0133168
RHPN2	0.875148	3.2827e-12	6.17477e-11
SNHG8	0.874801	3.1693e-18	1.53078e-16
AC011511.1	0.873822	7.46803e-09	8.25944e-08
AC004925.1	0.872751	8.33486e-05	0.000445119
AC073611.1	0.872502	5.5239e-12	1.00336e-10
SLC7A11-AS1	0.87182	0.0331411	0.0742865
PTRHD1	0.87181	7.58216e-18	3.44793e-16
AC000068.2	0.871374	4.31219e-10	5.875e-09
NAALADL2	0.87132	1.565e-08	1.64064e-07
AC113139.1	0.871258	0.00225276	0.00833193
RAET1K	0.870786	0.00167861	0.00644734
ELOVL7	0.870088	2.04703e-09	2.50962e-08
SNHG17	0.869892	1.66915e-15	5.19533e-14
MYLK-AS1	0.869466	2.96205e-10	4.14227e-09
RP11-104N10.2	0.86935	9.33335e-15	2.60617e-13
AL358075.2	0.869166	1.0281e-06	7.89587e-06
AL158835.2	0.868996	8.76042e-05	0.000465905
PDCL3P4	0.868912	3.09274e-08	3.08462e-07
AC093627.7	0.868896	0.000106996	0.000558273
CCDC40	0.86887	3.12821e-20	2.18315e-18
LMNTD2	0.86883	8.64762e-09	9.46404e-08
LAT	0.868604	8.28028e-06	5.38118e-05
ISG15	0.86853	9.95815e-05	0.000524385
NKILA	0.868479	2.15379e-07	1.86745e-06
ZNF577	0.868231	3.05681e-17	1.24939e-15
PDIA5	0.867774	2.65076e-19	1.57191e-17
SMS	0.867305	6.12634e-07	4.90557e-06
TPD52	0.867219	3.0564e-18	1.48183e-16
ARHGEF26-AS1	0.866872	9.60074e-12	1.68712e-10
AC245052.4	0.866464	7.2123e-13	1.50202e-11
OGT	0.865422	3.15806e-15	9.47327e-14
OR2I1P	0.86538	0.000556252	0.00244143
AC244517.1	0.865354	0.000244101	0.00117053
CBR3-AS1	0.865206	2.33791e-18	1.1598e-16
ACTG1P17	0.864578	2.53802e-09	3.06037e-08
TXLNB	0.864561	2.03371e-05	0.000122974
ACY1	0.86421	3.29055e-15	9.84191e-14
EDRF1-AS1	0.864177	0.00082448	0.00345859
AL590822.2	0.86399	1.60607e-05	9.9317e-05
FAM117B	0.863297	7.86956e-13	1.62901e-11
IL2RA	0.863281	3.24306e-06	2.27537e-05
MMP2-AS1	0.863077	0.0337568	0.0752882
AC008735.2	0.862852	1.10446e-05	7.022e-05
AC016586.1	0.862706	0.00241681	0.00885061
PRSS8	0.862543	1.63999e-12	3.22558e-11
AC005920.1	0.86243	5.45763e-06	3.6758e-05
AC005920.4	0.862395	0.000327332	0.00152116
AC010201.2	0.862304	4.14568e-07	3.42601e-06
PKD1L3	0.862252	0.000550686	0.00241947
CHMP4BP1	0.861984	6.23546e-07	4.9875e-06
LINC01176	0.8619	2.10913e-08	2.16462e-07
GAS6-AS1	0.86142	1.29119e-05	8.1216e-05
AC027682.4	0.861149	0.00049344	0.00219262
AL137024.1	0.860742	0.00414497	0.013998
PCDHB11	0.860741	0.000277363	0.00131091
SV2C	0.860456	3.26474e-07	2.74939e-06
SH3D21	0.858672	3.64361e-14	9.26336e-13
CDCA2	0.858295	1.82606e-06	1.34445e-05
FAAH	0.858218	2.73821e-14	7.08302e-13
PLEKHS1	0.857522	8.87564e-06	5.73685e-05
BCAM	0.857456	1.221e-13	2.83913e-12
AC008264.2	0.857224	1.18652e-08	1.26745e-07
FAM111A-DT	0.856897	1.684e-13	3.83743e-12
WDR62	0.856794	5.50234e-08	5.25102e-07
AC012073.1	0.856749	1.34514e-17	5.81778e-16
AC104785.1	0.856695	7.67258e-07	6.03072e-06
FAM72A	0.856536	3.05697e-06	2.1578e-05
AL137798.1	0.85588	0.0133615	0.0367376
AC113554.1	0.8558	0.044147	0.0917962
LAMP5	0.855171	0.000338147	0.00156701
AL121772.1	0.854823	1.47407e-08	1.55326e-07
RP5-1042K10.14	0.854683	0.000360578	0.00165912
GATD3B	0.853968	8.33195e-06	5.41065e-05
ARSH	0.853851	0.022917	0.0562481
PLEKHB1	0.853573	1.79274e-07	1.57598e-06
C15orf48	0.853517	0.00760349	0.0232876
LINC02068	0.853297	0.000761779	0.00322112
AC010624.2	0.852413	0.020928	0.0525067
AC016738.1	0.851243	8.24521e-06	5.35907e-05
AC087239.1	0.851175	3.94729e-05	0.000225525
AL121583.1	0.850744	7.71869e-05	0.000415239
RIPK2	0.849967	1.94827e-21	1.729e-19
LINC02340	0.849683	0.000767255	0.00324134
AC022034.3	0.849608	0.0463349	0.0949558
KIF2C	0.849456	2.64437e-09	3.1759e-08
GPR19	0.849363	0.000162692	0.000814812
AC122688.3	0.849116	6.24597e-13	1.3136e-11
RSRP1	0.848784	1.87632e-08	1.94122e-07
TRPV6	0.848776	1.1196e-10	1.67142e-09
TMEM269	0.848752	0.00378697	0.0129805
CATSPERB	0.848744	7.61716e-13	1.58059e-11
BMPR1B-DT	0.848742	9.26633e-07	7.16593e-06
CLCF1	0.848618	3.8508e-11	6.17464e-10
AC254629.1	0.848586	0.0233973	0.0571431
IL17C	0.848291	0.0292398	0.0676647
RNY4P10	0.848121	7.42153e-05	0.000400766
H1FX-AS1	0.847907	3.53968e-10	4.89797e-09
TYRP1	0.847784	0.0164008	0.043309
AL359232.1	0.847697	3.45568e-11	5.57243e-10
AC007098.1	0.847434	3.6564e-07	3.05364e-06
CRLF1	0.847418	3.25112e-06	2.2801e-05
LRFN2	0.8474	0.00081043	0.00340411
TMEM190	0.847393	0.0213529	0.0533016
AL162727.2	0.847298	0.0385917	0.0832377
LMNB1	0.847153	3.15606e-10	4.3956e-09
CHST8	0.847021	0.00018355	0.000908103
TSPAN13	0.846827	1.08304e-14	2.98767e-13
ANKRD13B	0.846681	3.90655e-11	6.25035e-10
AC069544.1	0.84652	2.56414e-10	3.61737e-09
TMEM178B	0.846391	4.22836e-10	5.77152e-09
AC084125.4	0.846329	5.67325e-05	0.000314231
P2RY11	0.846103	1.05813e-13	2.4909e-12
CDK19	0.846087	7.13609e-07	5.64015e-06
CDT1	0.845848	3.19267e-06	2.2434e-05
LINC02198	0.845786	3.06319e-07	2.589e-06
AL807752.1	0.84508	3.26353e-06	2.28755e-05
MCRIP2	0.84502	5.87314e-10	7.81688e-09
SPINK8	0.84484	0.0113265	0.032108
AP000346.2	0.844783	0.000185158	0.000914908
ZNF467	0.844709	6.27272e-08	5.93214e-07
SNORA3B	0.844672	0.0301958	0.0693202
PYCR3	0.843761	1.08052e-11	1.88266e-10
ARVCF	0.843449	4.6557e-17	1.83562e-15
RPL36A	0.843185	1.74423e-13	3.9694e-12
AC103810.1	0.842941	0.0013399	0.0053
SMCO3	0.842845	0.00234909	0.00863554
AL355802.1	0.842771	3.70885e-09	4.33855e-08
POLN	0.842513	1.45272e-12	2.88492e-11
AC135048.4	0.84194	1.29261e-07	1.16018e-06
LRRC45	0.841833	9.77284e-14	2.31868e-12
FLNB-AS1	0.841757	4.16277e-09	4.82552e-08
AC096642.1	0.841738	1.49373e-08	1.57236e-07
AC108134.1	0.841733	1.89391e-10	2.74043e-09
HDAC10	0.841723	3.03515e-09	3.60974e-08
AC112694.2	0.841449	0.00223728	0.00828241
BEND3	0.841186	1.21436e-09	1.54682e-08
UBE2S	0.841157	5.40593e-12	9.85071e-11
AC034229.4	0.8411	0.000119182	0.000614663
B3GNT4	0.840167	1.47415e-10	2.15985e-09
ATAD3B	0.840145	2.20359e-11	3.6723e-10
AL121839.2	0.839846	8.3586e-13	1.7226e-11
BX649601.1	0.839385	8.09852e-08	7.52834e-07
LINC00893	0.839289	4.68455e-06	3.19412e-05
AC109927.1	0.839047	0.0134167	0.0368499
AL121832.3	0.838995	3.66817e-11	5.89469e-10
RNU6-850P	0.838764	0.0198941	0.0505058
DM1-AS	0.838533	2.04449e-12	3.95745e-11
KIF9	0.837862	8.27205e-18	3.7286e-16
PCOTH	0.837687	0.017964	0.0465884
AC233992.3	0.837357	0.00143527	0.00563169
AC096734.2	0.837013	0.000458257	0.00205355
AC245100.1	0.83687	0.000222508	0.00107746
AC024937.1	0.83632	0.000367139	0.00168568
SYP	0.83567	2.76666e-06	1.9675e-05
SNHG7	0.8354	6.63387e-11	1.02588e-09
AC010973.2	0.834777	1.62566e-07	1.43896e-06
AC006128.1	0.834722	4.71374e-08	4.5578e-07
AC093001.1	0.834348	0.029011	0.0672268
IZUMO4	0.833735	3.18718e-08	3.17142e-07
AC010422.2	0.833497	0.000159671	0.000801637
AL354714.2	0.832995	2.01501e-05	0.000121965
MICAL2	0.832985	1.83647e-08	1.90422e-07
CDK3	0.832873	3.43456e-08	3.39584e-07
CD163L1	0.83222	0.000211797	0.00103183
AL590617.2	0.832169	3.21545e-08	3.19644e-07
BCL2L2-PABPN1	0.831708	1.33589e-05	8.37914e-05
TMEM151A	0.831554	0.000202093	0.000989159
RPS10P5	0.831407	1.26705e-10	1.87193e-09
AC004080.12	0.83138	1.10047e-06	8.41298e-06
AC105339.3	0.830729	0.00082904	0.00347574
AL096803.3	0.830598	0.0222291	0.0549419
CATSPER2	0.830547	1.24974e-12	2.50803e-11
SIGLEC1	0.830334	6.43831e-07	5.13454e-06
TTC36	0.830328	1.0793e-06	8.26309e-06
NOP16	0.830208	8.11236e-17	3.0665e-15
HK3	0.829898	3.23316e-06	2.26936e-05
RPGRIP1	0.829435	7.37616e-12	1.32017e-10
DANCR	0.828864	1.9357e-15	5.97424e-14
C20orf204	0.828858	3.32325e-07	2.79407e-06
SMC1B	0.828581	2.10678e-09	2.57732e-08
MST1	0.8285	2.72834e-08	2.74412e-07
BPIFB2	0.828498	0.015446	0.0412764
AC002316.1	0.827941	2.68365e-10	3.77661e-09
AL136295.2	0.82735	1.94378e-09	2.39161e-08
AC093620.1	0.827265	9.02446e-10	1.17192e-08
AC134682.1	0.827101	2.65267e-05	0.000156635
AL139089.1	0.826672	3.1951e-08	3.17683e-07
AL354950.1	0.826643	0.00476355	0.0157227
AC128687.2	0.826428	0.00106464	0.0043352
AC020558.1	0.826247	1.7735e-05	0.000108818
AC132812.1	0.825741	1.40342e-12	2.7953e-11
PLXNB3	0.825699	2.29591e-09	2.79206e-08
AP000974.1	0.825429	2.85431e-07	2.42283e-06
AC006111.2	0.82529	1.04054e-10	1.56249e-09
CSPG4P10	0.825274	2.5141e-07	2.15114e-06
AC090236.2	0.825133	0.000360654	0.00165932
CCNB1	0.825099	4.01215e-11	6.40931e-10
AC024588.1	0.824764	0.000112273	0.000582709
CKMT1A	0.824718	0.000400084	0.00182016
CNIH2	0.824606	9.6627e-09	1.04944e-07
AC110769.2	0.824111	4.16192e-05	0.000236654
MPC2	0.824046	9.51727e-17	3.57124e-15
AC004908.2	0.823352	1.2939e-10	1.90885e-09
SNHG10	0.823023	1.97754e-12	3.84089e-11
PSLNR	0.822651	0.0178281	0.046297
AC096536.2	0.822077	0.000151405	0.000764103
AC004696.1	0.822021	0.00204936	0.0076681
SLC7A13	0.822008	0.0142737	0.0387351
AC020917.1	0.821977	0.00120662	0.00483353
CTA-292E10.9	0.82189	8.00963e-09	8.81472e-08
CTAGE7P	0.821696	5.08256e-05	0.000284338
SAC3D1	0.821672	6.68322e-10	8.83318e-09
WFIKKN1	0.821657	1.01603e-06	7.81489e-06
NOXA1	0.821457	6.60154e-08	6.21903e-07
MEX3D	0.821339	6.06271e-22	5.8899e-20
AL079301.1	0.821243	0.00157341	0.00610083
AC006017.1	0.821026	0.00259425	0.00940172
GABPB1-AS1	0.821025	2.94826e-10	4.12559e-09
CRYM	0.820981	0.000146779	0.000742361
SPP1	0.82087	0.000171072	0.000852284
AC005332.1	0.820332	0.000353142	0.0016287
ADAT2	0.82005	1.02483e-17	4.52009e-16
AL355802.3	0.819894	1.82004e-06	1.3404e-05
CR559946.2	0.819217	0.00966849	0.0282811
CENPX	0.818762	5.73286e-17	2.2261e-15
WNT10B	0.818633	1.56034e-06	1.16233e-05
AC138409.2	0.818554	7.72868e-08	7.20412e-07
STK32C	0.818406	1.06432e-12	2.16386e-11
FOXJ1	0.818265	0.0201909	0.0510873
PPP1R26-AS1	0.818131	5.32303e-18	2.46607e-16
ACSS1	0.817746	4.07195e-24	6.40708e-22
GRM4	0.817558	0.000575093	0.00251487
NECAB2	0.817206	3.6579e-05	0.000210185
TMEM86A	0.817194	1.17022e-17	5.10862e-16
AC100821.2	0.817101	0.00499042	0.0163442
LINC02343	0.816776	1.35316e-05	8.47602e-05
LINC02208	0.816679	0.0298941	0.0687879
AL157838.1	0.816663	3.86133e-05	0.000221032
AL161729.4	0.81658	0.000354676	0.00163519
GVQW2	0.816238	3.76408e-10	5.18193e-09
PERM1	0.815724	6.91433e-07	5.47669e-06
AC008555.7	0.815593	3.54246e-13	7.71266e-12
AC011379.2	0.815502	7.39716e-11	1.13843e-09
H2BC12	0.814788	2.10613e-10	3.02531e-09
TENM1	0.814044	0.00591379	0.018879
FBXO43	0.813837	2.57091e-07	2.19608e-06
AC074044.1	0.813659	0.000191973	0.000944221
CHMP4C	0.81352	2.59066e-13	5.74278e-12
PPEF1	0.81347	4.32203e-06	2.96706e-05
CLEC18A	0.813202	0.00720124	0.0222329
EDRF1	0.813171	1.44215e-17	6.20597e-16
LINC00894	0.813154	1.60645e-07	1.42319e-06
HK2	0.812971	3.96249e-09	4.61212e-08
NEDD4L	0.812577	1.79782e-11	3.03253e-10
ZWINT	0.812494	3.17178e-08	3.15854e-07
PRR7-AS1	0.81222	3.76804e-06	2.61474e-05
AC104083.1	0.811594	9.71227e-12	1.70613e-10
AC007182.2	0.811513	5.84297e-07	4.69846e-06
TONSL-AS1	0.811337	8.82327e-09	9.63857e-08
SLC44A4	0.811305	6.91695e-14	1.68314e-12
FSCN2	0.810898	1.77743e-09	2.20013e-08
AC069218.1	0.810873	3.73475e-05	0.000214241
AC005515.1	0.810081	0.00345356	0.0120012
CDC25A	0.809904	8.88724e-11	1.34833e-09
EME1	0.809373	1.94297e-09	2.39118e-08
AL356299.3	0.809327	0.0024605	0.00898367
BEAN1	0.809285	2.34994e-08	2.39364e-07
DIRAS2	0.808392	0.0195663	0.0498338
AL445222.2	0.808243	2.55605e-07	2.18449e-06
RP11-192H23.8	0.807812	1.61399e-09	2.01386e-08
AL162741.1	0.807676	8.50312e-06	5.51413e-05
MYC	0.807588	1.97771e-08	2.0383e-07
AL022328.2	0.807067	4.52497e-11	7.17048e-10
AL360219.2	0.806934	4.616e-08	4.47004e-07
CCL22	0.806756	1.89722e-05	0.000115538
TAF1D	0.806505	4.54999e-22	4.52309e-20
AP000240.1	0.806498	1.62903e-07	1.44143e-06
ABCG1	0.806394	3.67639e-16	1.25637e-14
UCK2	0.806373	6.3343e-17	2.44116e-15
AP001107.1	0.806011	5.08373e-06	3.44342e-05
CHRM5	0.805915	7.52563e-05	0.000405619
RP11-153F5.7	0.805899	5.63117e-09	6.37358e-08
PPAN	0.80552	6.46391e-13	1.35721e-11
AC007191.1	0.805292	1.99274e-07	1.73633e-06
AC010542.6	0.805154	2.74989e-09	3.29415e-08
PTPRN2	0.805	9.19061e-06	5.92583e-05
AC100803.2	0.804848	0.0049747	0.0162949
AL596094.1	0.804806	5.55968e-08	5.3018e-07
IGLC3	0.804732	0.0157803	0.0420277
MON1B	0.804719	2.34504e-05	0.000140213
AL359881.1	0.804552	0.00668359	0.0208855
FAP	0.804372	9.85784e-06	6.32209e-05
DGKD	0.804289	1.49384e-21	1.34906e-19
POLR2H	0.803594	5.3465e-28	1.90451e-25
AL158212.2	0.803563	2.46997e-06	1.76935e-05
RPSAP9	0.80337	5.86949e-12	1.0635e-10
UBE2R2-AS1	0.802935	0.00346037	0.0120192
SNRPGP10	0.802719	7.33434e-07	5.78614e-06
METTL26	0.802701	3.67772e-13	7.98681e-12
AL807752.4	0.802606	0.0179364	0.0465423
AC092301.1	0.8025	0.00131847	0.00522409
AC023908.3	0.801786	1.50298e-07	1.33707e-06
RFX6	0.801725	0.0125755	0.0349531
AF117829.1	0.801182	1.59909e-14	4.27437e-13
FAM71E1	0.800699	4.19225e-08	4.08746e-07
TTLL12	0.80021	1.56943e-20	1.17011e-18
EGR4	0.799998	0.0477458	0.0970256
NBPF8	0.799814	3.13982e-10	4.37417e-09
GRIN1	0.799763	1.57054e-08	1.64612e-07
AC144530.1	0.799757	3.77122e-10	5.19036e-09
AC067942.1	0.7997	2.30767e-07	1.99078e-06
AC011899.1	0.799323	0.0231531	0.0566947
AP001619.1	0.799081	0.00723264	0.022309
RGS17	0.797323	0.000161383	0.000809203
AL121832.2	0.797095	5.40099e-08	5.16346e-07
AL049543.1	0.796795	4.62563e-05	0.000260853
AC005534.2	0.796675	0.00209076	0.00780598
DRICH1	0.796539	0.000472558	0.00211093
GNL3	0.796453	3.41666e-30	1.88449e-27
PRKAG2-AS1	0.79601	4.92156e-09	5.63131e-08
SMPD3	0.795839	4.89818e-07	3.99193e-06
AC016876.4	0.795646	0.000127467	0.00065319
C3orf35	0.795321	1.2221e-11	2.11211e-10
AC105052.2	0.795188	1.92337e-06	1.40982e-05
IPO4	0.794962	1.70968e-12	3.35366e-11
PHLDB3	0.794815	5.06415e-17	1.98294e-15
BNIP3P27	0.794742	0.00574606	0.0184203
ZSCAN2	0.794362	4.5183e-22	4.50032e-20
GAS5	0.793746	1.14557e-13	2.68074e-12
RELL2	0.793704	3.44408e-07	2.88714e-06
MICALL2	0.793492	3.48987e-13	7.6111e-12
TMEM63C	0.79324	0.00130059	0.00516082
LRRIQ1	0.792998	6.52023e-06	4.32896e-05
ZNF850	0.792955	3.87507e-12	7.19145e-11
AL157700.1	0.792366	2.14621e-08	2.19916e-07
AL355312.3	0.791711	0.00151061	0.00588938
AC012414.4	0.791617	0.00617307	0.0195509
AL109936.3	0.791543	8.33613e-08	7.7366e-07
TWNK	0.791299	3.08267e-18	1.49244e-16
FAM71F2	0.791283	5.81664e-10	7.74571e-09
ERGIC1	0.791052	2.69256e-23	3.49658e-21
AL021807.1	0.790932	3.95373e-06	2.73214e-05
RP11-89K10.1	0.790922	3.2122e-11	5.20765e-10
AC004890.2	0.790793	1.88294e-08	1.94728e-07
TUT7	0.790653	8.27352e-13	1.70643e-11
VAV2	0.79015	1.27861e-28	5.01535e-26
UAP1	0.790131	6.88672e-14	1.67657e-12
IGHV3-15	0.790125	0.0270782	0.0638756
AL023653.2	0.789948	0.00459331	0.0152619
AC004890.3	0.789663	0.00345539	0.0120044
AC026403.1	0.789569	0.000107683	0.000561399
U47924.1	0.789557	0.0314341	0.0714089
AC015813.1	0.789409	2.26821e-10	3.23368e-09
AC137695.1	0.789272	0.014878	0.0400633
AC073548.1	0.789147	1.11948e-06	8.54523e-06
AL157791.2	0.789029	0.000645054	0.00278168
PPIAP2	0.788679	0.00177059	0.00675058
ABHD2	0.788318	8.17456e-07	6.3902e-06
GAPDHP71	0.787595	0.00849868	0.0254816
LINC01004	0.787227	3.17551e-09	3.75953e-08
DICER1-AS1	0.787218	4.663e-10	6.30505e-09
SRM	0.787149	1.17693e-18	6.06129e-17
SHD	0.787033	0.0325914	0.0734042
AC000089.1	0.787	3.29557e-08	3.2655e-07
MICALCL	0.786974	0.000138291	0.000703248
ROPN1L	0.786949	0.00439518	0.0147094
SNORD15B	0.786739	0.00865438	0.0258653
HSD3B7	0.78642	2.07546e-10	2.98293e-09
AC010491.1	0.786381	2.36022e-08	2.40356e-07
ZDHHC9	0.786064	5.43756e-23	6.64429e-21
AC079336.5	0.785809	8.70746e-05	0.000463473
C8G	0.785555	1.61436e-07	1.42995e-06
AL731569.1	0.785167	4.08904e-09	4.74326e-08
NSUN5P2	0.785138	4.73769e-08	4.57751e-07
CACFD1	0.785015	1.03705e-15	3.33515e-14
HOMER2	0.784876	2.30256e-11	3.82356e-10
AL390860.1	0.784628	0.0325432	0.0733377
AL583810.1	0.784161	0.00129879	0.00515446
AC010327.5	0.783924	0.000183763	0.000909068
SCARNA12	0.78359	0.0107169	0.0307005
BGLAP	0.783485	1.29222e-05	8.1271e-05
KRT18P25	0.783478	0.000140461	0.000713645
AL138831.3	0.782711	1.70614e-06	1.26323e-05
ENTR1	0.78268	9.6867e-32	7.09828e-29
DSCAS	0.782537	0.00715934	0.0221161
BMS1P4	0.781993	8.99764e-12	1.58657e-10
AC002550.2	0.781937	2.52431e-14	6.5595e-13
PAOX	0.781892	1.16501e-09	1.48729e-08
AC011297.1	0.781867	1.22612e-06	9.29695e-06
SCARB1	0.78182	3.62664e-23	4.54837e-21
AC023051.1	0.781784	0.0162268	0.0429336
AC005776.2	0.781646	1.0897e-08	1.17281e-07
AC022210.1	0.781307	1.94253e-05	0.000118018
AC007000.2	0.781123	2.25652e-09	2.74806e-08
RGS20	0.780981	2.82975e-06	2.0093e-05
[truncated: 15,421 more rows]

## Sheet: DE MRNA p＜0.05
Tag	logFC	P.Value	adj.P.Val
DLX1	5.84803	4.42352e-48	5.67261e-44
PCA3	4.7078	1.33022e-24	2.2594e-22
ZIC2	4.61786	2.45345e-23	3.21867e-21
SLC45A2	4.47054	8.12937e-34	8.41682e-31
NKX2-3	4.35687	2.09392e-29	9.67634e-27
DLX2	4.346	5.937e-33	5.25066e-30
HOXC6	3.89518	1.57297e-50	4.03427e-46
TDRD1	3.74264	7.29246e-19	3.94585e-17
ZIC5	3.71101	1.99536e-09	2.45096e-08
AC139783.1	3.46294	5.03652e-16	1.69187e-14
ELFN1-AS1	3.44392	2.54614e-06	1.81976e-05
AP006748.1	3.36343	5.27098e-17	2.05922e-15
RPL7P16	3.32404	1.94696e-37	4.99345e-34
ARLNC1	3.29581	1.32163e-14	3.59455e-13
COL10A1	3.20754	1.98328e-21	1.75401e-19
HOXC4	3.20546	1.93897e-37	4.99345e-34
FOXD1	3.13723	6.29064e-12	1.13539e-10
AL133325.3	3.13056	1.11222e-09	1.42558e-08
PCAT14	3.09962	1.166e-17	5.09453e-16
MNX1	3.08154	2.73224e-18	1.33731e-16
AP004608.1	3.06752	2.89506e-28	1.06073e-25
AP002498.1	3.06021	1.06687e-09	1.37087e-08
AMACR	3.02783	1.8936e-29	8.83021e-27
AL359314.1	2.99118	4.97935e-11	7.84447e-10
PHGR1	2.98777	4.04564e-14	1.02278e-12
SIM2	2.98641	5.23531e-60	2.68545e-55
AC009119.1	2.96432	3.55516e-30	1.94002e-27
ONECUT2	2.96262	3.25374e-27	9.93456e-25
TRGV9	2.95268	9.46064e-24	1.34428e-21
AC092535.5	2.90916	2.1832e-20	1.56845e-18
OR51E2	2.90589	3.01243e-16	1.04478e-14
AP000842.3	2.80837	5.37677e-17	2.09417e-15
GAL	2.78305	1.58965e-25	3.16051e-23
UGT2B4	2.76586	2.79445e-09	3.34129e-08
PCAT7	2.76324	1.90219e-39	6.96948e-36
HPN	2.75246	3.5177e-49	6.01468e-45
AP001610.3	2.74558	4.11795e-08	4.02344e-07
HPN-AS1	2.7373	5.10634e-32	4.09265e-29
MMP26	2.72598	2.99461e-14	7.7074e-13
ADAM2	2.71142	1.14502e-06	8.7207e-06
TRGC1	2.68597	4.0853e-33	3.74206e-30
PLA2G4C-AS1	2.68059	2.86206e-21	2.48004e-19
ACSM1	2.65172	5.316e-17	2.07365e-15
TGM3	2.63591	7.58244e-20	5.02508e-18
AC012531.1	2.6356	2.86453e-08	2.87097e-07
NKX6-1	2.62638	6.05802e-06	4.04723e-05
SLIT1	2.62474	7.07077e-22	6.80478e-20
RHOXF1P1	2.61945	4.44237e-06	3.04193e-05
CST2	2.61864	1.11566e-12	2.26108e-11
OR51C1P	2.60602	4.1477e-10	5.66746e-09
ARHGDIG	2.60345	1.38543e-17	5.97694e-16
LINC01019	2.55665	8.95184e-07	6.94577e-06
MNX1-AS1	2.55156	1.09724e-11	1.90983e-10
ERVH48-1	2.54695	9.93705e-13	2.02592e-11
LINC01475	2.5394	0.000874492	0.00364218
FEZF1-AS1	2.53077	9.09945e-12	1.60342e-10
ANKRD34B	2.5215	1.53975e-05	9.55384e-05
GLYATL1	2.50263	2.4545e-20	1.74623e-18
COMP	2.50156	3.28156e-15	9.82076e-14
FOLH1	2.49718	9.49385e-24	1.34527e-21
APOF	2.49283	1.27666e-17	5.53093e-16
DRAIC	2.48815	1.28018e-33	1.26282e-30
PAX1	2.48535	6.40728e-06	4.2639e-05
PCAT1	2.47772	3.37282e-24	5.40652e-22
EN2	2.47349	2.81763e-09	3.36665e-08
AC104667.2	2.45443	1.16008e-29	5.61382e-27
TMED11P	2.43751	3.25e-09	3.83856e-08
PDIA2	2.43364	6.18398e-12	1.11732e-10
HJURP	2.428	1.77802e-29	8.36731e-27
LUZP2	2.42738	1.19069e-19	7.57772e-18
TRPM2-AS	2.40333	1.00404e-07	9.17877e-07
LMX1B	2.4011	2.91642e-20	2.04648e-18
KLK15	2.40069	1.44131e-21	1.30853e-19
LINC02492	2.39234	2.9682e-07	2.51327e-06
B3GNT6	2.39057	3.05391e-05	0.000178174
AC069228.1	2.38965	0.00134085	0.00530291
ANKRD66	2.38687	1.93312e-13	4.36824e-12
AC011523.1	2.36146	5.77038e-19	3.17929e-17
BEND4	2.35911	1.44006e-22	1.61283e-20
CHIT1	2.34994	8.76806e-12	1.54982e-10
OTX1	2.32886	8.08295e-21	6.34938e-19
INSM1	2.32805	3.80836e-12	7.08302e-11
DNAH5	2.32626	2.80622e-27	8.77714e-25
AL031123.2	2.32305	6.73183e-32	5.15387e-29
FOXP4-AS1	2.31689	1.51414e-44	1.29446e-40
FOXB2	2.31219	0.00591111	0.0188728
C2orf72	2.30759	1.26858e-24	2.16907e-22
SNHG25	2.30115	1.1539e-30	7.21822e-28
EPHA8	2.26439	2.43082e-10	3.44064e-09
CGREF1	2.25751	3.73951e-41	1.7438e-37
AC107419.1	2.25672	0.0348759	0.0771636
AP000696.1	2.24604	4.09096e-22	4.15537e-20
ANGPTL3	2.24433	3.53562e-11	5.6906e-10
MYBL2	2.2338	4.21386e-24	6.61009e-22
RP11-1055B8.9	2.22799	2.17975e-09	2.66024e-08
PRAC1	2.2216	1.6961e-22	1.87099e-20
AC141930.1	2.21422	5.80975e-10	7.73854e-09
ARHGEF38-IT1	2.21348	2.69662e-25	5.20011e-23
AC073133.2	2.19629	3.0107e-12	5.70078e-11
TRGC2	2.18212	1.21293e-18	6.24044e-17
FFAR2	2.17304	4.51956e-19	2.56734e-17
CTBP1-AS	2.17137	2.51399e-26	6.05424e-24
LINC01169	2.15826	5.47232e-06	3.68255e-05
GPC5-AS1	2.15784	0.000447759	0.00201102
UNC5A	2.15739	1.379e-08	1.46148e-07
SPON2	2.1544	1.84666e-12	3.60717e-11
ATP8A2	2.15402	1.34225e-09	1.69583e-08
AC020656.2	2.14418	1.39736e-11	2.39885e-10
GLYATL1P4	2.13084	2.14489e-15	6.57635e-14
CCDC78	2.1299	1.87275e-19	1.14224e-17
AL117329.1	2.12394	0.00147447	0.00576503
PCAT18	2.12227	2.95583e-11	4.81178e-10
AC009407.1	2.11727	3.4811e-18	1.67037e-16
CCDC83	2.1153	7.5898e-12	1.35604e-10
NLRP12	2.11461	1.06104e-15	3.39951e-14
MARCHF11	2.1141	0.000327755	0.00152271
LINC02804	2.10994	4.46254e-22	4.45342e-20
PCAT29	2.10144	3.20064e-29	1.40322e-26
AC110285.6	2.09957	9.09858e-18	4.0619e-16
FGL1	2.09889	1.74647e-07	1.53742e-06
PCAT5	2.097	0.00532106	0.0172694
AC010719.1	2.09697	1.13856e-23	1.57845e-21
CENPA	2.07773	1.97368e-20	1.43807e-18
CCL18	2.07501	3.96951e-13	8.5589e-12
AC144450.1	2.07474	1.3292e-08	1.41192e-07
FOXN4	2.07313	4.13842e-11	6.60281e-10
COL2A1	2.07061	0.000189735	0.000934466
EPHA10	2.068	1.23048e-36	2.52471e-33
FABP5	2.0664	3.03023e-11	4.92196e-10
TMEM178A	2.06185	1.86874e-13	4.23771e-12
ARHGAP19-SLIT1	2.06109	2.31381e-08	2.36005e-07
APOC1	2.05646	1.08903e-22	1.24625e-20
GNG13	2.05293	2.06556e-10	2.96953e-09
FAR2P1	2.05225	4.60725e-11	7.29186e-10
AL353622.1	2.0507	1.21508e-30	7.50933e-28
STX19	2.04933	1.78735e-40	7.05247e-37
DYTN	2.04752	0.0186436	0.0479769
BIRC5	2.04687	2.98344e-22	3.09788e-20
SNORD104	2.0445	4.8533e-18	2.27351e-16
VGF	2.04143	6.50398e-13	1.36451e-11
DNAH8	2.03851	4.689e-11	7.4098e-10
FEV	2.03408	8.05053e-12	1.42996e-10
TPO	2.031	4.44437e-12	8.17697e-11
TERT	2.02793	5.17352e-08	4.95659e-07
ELAVL2	2.0277	1.37809e-11	2.36657e-10
LINC01518	2.02554	0.000241121	0.00115862
H4C5	2.02103	5.9358e-15	1.70289e-13
FAM222A-AS1	2.01237	3.96635e-18	1.88383e-16
SLCO1A2	2.01179	1.6269e-07	1.43982e-06
PRAME	2.01117	0.000209592	0.00102225
PRR36	2.01026	2.76678e-43	1.41922e-39
AC019129.2	2.00783	1.41959e-06	1.06397e-05
AC105450.1	2.00648	6.70383e-05	0.000365395
LINC00593	2.00314	1.70236e-10	2.47794e-09
AC026356.2	2.00242	1.06258e-29	5.19095e-27
C2CD4C	1.99872	8.26484e-18	3.7286e-16
UBE2C	1.99744	2.19759e-20	1.57658e-18
SNORA73B	1.99728	3.03536e-18	1.47303e-16
AC009902.2	1.99371	1.29379e-11	2.22926e-10
AMH	1.99233	2.57605e-10	3.63217e-09
LINC01687	1.99083	0.000106511	0.000555911
BX324167.1	1.99032	2.80867e-11	4.59263e-10
THBS4	1.98834	3.8099e-16	1.29853e-14
FAR2P4	1.98609	2.29647e-09	2.79207e-08
CERS1	1.98428	1.98203e-15	6.10255e-14
SNTG2-AS1	1.98202	3.30732e-11	5.34833e-10
PGBD4P8	1.98004	0.00399269	0.013565
TMSB15A	1.97884	3.88155e-20	2.66539e-18
GOLM1	1.97387	2.28664e-30	1.30326e-27
PRR16	1.97309	1.2872e-15	4.08076e-14
AP000697.1	1.97028	1.67038e-05	0.000102959
AC026356.1	1.96937	9.24572e-27	2.4573e-24
ARHGEF38	1.96895	5.63153e-45	5.77739e-41
F2RL2	1.96732	8.84782e-18	3.97068e-16
RRM2	1.96579	3.19007e-21	2.72724e-19
NBEAP1	1.96513	9.58613e-06	6.16191e-05
VPS9D1-AS1	1.96428	2.56694e-35	4.38904e-32
NOX4	1.96112	1.58243e-19	9.827e-18
IRX4	1.95845	5.15886e-12	9.42334e-11
TFF3	1.95764	2.14688e-08	2.1994e-07
MATK	1.95614	3.00406e-15	9.02713e-14
AL032819.2	1.95575	1.62467e-21	1.46463e-19
PAQR6	1.95464	1.35511e-21	1.24348e-19
KIF4A	1.94982	6.51816e-21	5.25706e-19
KCNG3	1.94433	1.2433e-09	1.58251e-08
AL589182.1	1.94372	5.56778e-09	6.30462e-08
RP3-323A16.1	1.94154	2.9187e-25	5.60728e-23
TRPM8	1.93675	5.4412e-14	1.34899e-12
MMP10	1.9304	1.06625e-10	1.59689e-09
AC009902.3	1.92782	4.57848e-11	7.24856e-10
SHISA8	1.92659	7.86847e-09	8.67426e-08
AC005064.1	1.92477	9.49438e-11	1.43493e-09
CACNA1D	1.9233	3.10606e-17	1.26549e-15
AL022324.3	1.92029	7.69466e-06	5.0312e-05
AC020663.2	1.91873	5.97149e-13	1.26104e-11
SNORD60	1.91718	5.67126e-10	7.57176e-09
AL031123.3	1.91514	1.74644e-16	6.28657e-15
OR51H2P	1.91207	6.807e-05	0.00037027
KIAA0087	1.90743	5.56846e-05	0.000308861
LINC00939	1.90532	1.6525e-09	2.0564e-08
FOXL2	1.90161	6.8887e-07	5.45808e-06
LINC01509	1.90097	7.71313e-16	2.52164e-14
FNDC10	1.89984	5.96502e-20	4.0207e-18
LINC00634	1.89849	2.32166e-14	6.07909e-13
UCN	1.89539	7.63334e-26	1.65212e-23
SNHG4	1.89192	8.76203e-24	1.25194e-21
MKI67	1.88424	2.42265e-25	4.7072e-23
NEIL3	1.88201	6.96855e-14	1.69408e-12
CDC25C	1.88163	1.59879e-19	9.89262e-18
CFAP65	1.87904	4.24632e-22	4.29615e-20
AC100803.4	1.87847	2.75856e-16	9.61933e-15
DNASE2B	1.8773	3.92024e-12	7.27265e-11
DLGAP5	1.87404	1.2683e-17	5.49934e-16
CPNE7	1.87278	1.05603e-13	2.48711e-12
CLEC18B	1.87206	5.95102e-18	2.73773e-16
LINC00992	1.86407	3.25133e-13	7.12113e-12
SERPINA11	1.8623	2.94425e-06	2.08397e-05
ST8SIA6-AS1	1.85996	1.95329e-05	0.000118615
NETO2	1.85712	1.62671e-22	1.8022e-20
AL162411.1	1.8559	9.02291e-07	6.99456e-06
LINC00930	1.85472	6.58924e-16	2.18343e-14
TSPAN19	1.8546	1.00597e-06	7.7433e-06
AL360181.4	1.85405	2.94655e-06	2.08531e-05
HNRNPA1P33	1.8477	3.67597e-18	1.75895e-16
MELK	1.84583	6.26537e-21	5.07713e-19
MMP9	1.84171	1.54271e-12	3.04829e-11
AC138904.1	1.84142	2.09242e-19	1.26718e-17
B3GAT1	1.83939	5.91732e-16	1.96713e-14
P2RX5	1.83605	1.94555e-20	1.42161e-18
SLC22A31	1.83435	3.19332e-08	3.17568e-07
LINC01977	1.83435	4.77877e-23	5.90667e-21
TRIM36	1.82623	2.02902e-43	1.15643e-39
TROAP	1.82121	1.4889e-21	1.34697e-19
AC073133.1	1.81917	4.47862e-10	6.07432e-09
AC008555.2	1.81637	7.50111e-18	3.4141e-16
ABCC4	1.81596	1.20616e-21	1.11277e-19
MOV10L1	1.81287	3.83023e-15	1.13175e-13
GDF15	1.80627	5.82457e-18	2.68679e-16
TMEM132A	1.80261	2.70136e-29	1.22625e-26
H2AW	1.80058	1.05477e-27	3.53625e-25
AL606807.1	1.79618	1.7194e-19	1.05751e-17
GTSE1	1.79598	1.5345e-19	9.58738e-18
RNF2P1	1.78706	0.00186873	0.0070748
AC013287.1	1.78307	1.4929e-08	1.5718e-07
SLC22A10	1.78273	1.97758e-07	1.72371e-06
ZNF560	1.78231	0.00492552	0.0161626
AC009063.2	1.7818	0.00775741	0.0236587
AC092535.2	1.78006	7.35456e-09	8.14975e-08
SMPDL3B	1.77702	1.29062e-28	5.01535e-26
KIF18B	1.77701	1.33837e-15	4.22994e-14
BX324167.2	1.7767	1.76405e-19	1.08109e-17
AP001636.3	1.77464	1.48555e-19	9.31557e-18
TUBB4A	1.77185	1.88818e-07	1.65252e-06
AC091544.4	1.77147	1.74183e-20	1.28004e-18
OR51A9P	1.77026	1.04325e-08	1.12589e-07
AC003986.3	1.76566	0.000537984	0.00237017
C9orf163	1.75954	2.87456e-21	2.48652e-19
TTC6	1.75934	1.77186e-29	8.36731e-27
ASPN	1.75754	3.4835e-19	2.01677e-17
PRDM12	1.75552	5.27924e-11	8.28433e-10
ADRB1	1.75073	2.791e-26	6.56718e-24
SAPCD1	1.74966	1.01226e-17	4.47605e-16
TBX10	1.74605	3.27604e-06	2.29506e-05
ADAM21	1.74368	5.92579e-10	7.87674e-09
NKX2-2	1.74281	0.00151269	0.00589483
TWIST1	1.73546	1.01154e-14	2.80621e-13
RPRML	1.73321	7.74098e-05	0.00041622
SNORA26	1.73239	2.39315e-12	4.59247e-11
H2AC17	1.73136	2.29441e-16	8.09993e-15
CCER2	1.72806	4.21877e-15	1.23871e-13
RAP1GAP	1.72692	9.16378e-32	6.81241e-29
RNY3P8	1.72527	7.99596e-20	5.28548e-18
SKA3	1.72505	2.86701e-23	3.69506e-21
NEK5	1.72208	1.27928e-23	1.75457e-21
MS4A8	1.72058	2.24417e-10	3.20207e-09
HAO1	1.71847	0.000913543	0.00378454
NEK2	1.71666	1.44654e-14	3.90732e-13
GCNT1	1.71576	6.39077e-18	2.93215e-16
ALOX15	1.71532	4.49353e-05	0.000253934
HNRNPA1P57	1.71408	0.00653988	0.0205277
AP006285.2	1.71389	1.10045e-11	1.91478e-10
FRMPD3	1.71313	3.54156e-17	1.42706e-15
SFTPA2	1.70933	1.96401e-08	2.02559e-07
AC006042.1	1.70686	3.00542e-34	3.7313e-31
EBF2	1.70669	9.55789e-11	1.4441e-09
ULBP1	1.70531	6.72743e-09	7.50671e-08
OR2B6	1.70398	2.50939e-07	2.14746e-06
ALX4	1.70247	3.61531e-06	2.51557e-05
GSC	1.69918	1.39418e-20	1.05479e-18
AC080129.2	1.69882	6.68711e-12	1.20272e-10
SPDEF	1.6982	2.38443e-24	3.88284e-22
AC100826.1	1.69745	2.53554e-06	1.8132e-05
AC007159.1	1.6945	0.0208414	0.0523408
AP000438.1	1.69276	3.7703e-18	1.7957e-16
IQGAP3	1.69185	3.5954e-19	2.07687e-17
CENPM	1.69138	2.40051e-19	1.43346e-17
HOXC12	1.68991	0.0156837	0.0418093
AC023310.4	1.68135	0.000475512	0.00212191
PODXL2	1.67999	3.5065e-35	5.80212e-32
HOXB13	1.6795	4.54226e-24	7.06046e-22
TRPM4	1.67939	1.93488e-37	4.99345e-34
B4GALNT4	1.67931	1.5575e-17	6.66879e-16
RPSAP1	1.67326	2.71227e-07	2.30953e-06
TRGJP2	1.66555	5.92324e-10	7.87539e-09
AL596442.2	1.66461	3.81154e-11	6.11361e-10
PLA2G2A	1.66391	6.16651e-06	4.11489e-05
ARMC3	1.66332	4.15556e-08	4.05632e-07
PDLIM5	1.65972	1.284e-19	8.10118e-18
HAGHL	1.65968	2.48801e-14	6.4783e-13
AC147067.2	1.65868	7.55746e-08	7.05606e-07
AC068669.1	1.65834	5.93214e-15	1.70279e-13
ALB	1.65725	9.76718e-07	7.53282e-06
H2BU1	1.65673	1.07369e-16	3.98228e-15
BARX1	1.65651	2.42936e-05	0.000144715
EPS15-AS1	1.65573	4.89775e-26	1.08758e-23
H3C10	1.65354	2.8085e-14	7.25753e-13
AC006329.1	1.65164	6.20445e-06	4.13859e-05
AC131280.1	1.64812	0.00306117	0.0108292
LINC01623	1.64654	0.00069799	0.00298237
ANKRD30A	1.64422	0.021879	0.0542858
ZNF649-AS1	1.644	3.70592e-09	4.33611e-08
AL031777.1	1.64375	2.65919e-10	3.74323e-09
AC004982.1	1.6422	2.01508e-20	1.46029e-18
AC084864.1	1.64095	2.67983e-17	1.10411e-15
AC012467.1	1.64047	4.41624e-17	1.74792e-15
FOLH1B	1.63963	0.000456643	0.00204715
PIMREG	1.63801	9.96256e-16	3.21483e-14
AC145207.9	1.63727	4.38425e-22	4.40386e-20
MNX1-AS2	1.63392	0.000667221	0.00286786
PTPRT	1.63356	1.72478e-07	1.52041e-06
U73166.1	1.63174	1.98425e-24	3.28329e-22
SNORD88A	1.6315	8.16144e-05	0.000436539
NKAIN1	1.6289	4.28272e-06	2.94283e-05
MIOX	1.62887	1.03419e-10	1.55341e-09
WDR97	1.62707	5.6212e-15	1.62079e-13
SNHG3	1.62681	1.746e-34	2.55889e-31
IL36RN	1.62634	0.00146496	0.0057317
AC004982.2	1.62513	7.09174e-22	6.81219e-20
KLK2	1.6245	2.78689e-17	1.1473e-15
FOXA1	1.62414	4.7427e-28	1.71322e-25
AC023983.2	1.62237	4.14772e-16	1.40341e-14
MIR3189	1.61974	4.93794e-06	3.35486e-05
TPX2	1.61522	1.07341e-18	5.57294e-17
ELFN2	1.61264	1.41018e-10	2.06968e-09
SLC43A1	1.61175	4.18013e-22	4.23754e-20
SBK1	1.61051	1.61992e-38	5.53959e-35
F5	1.60915	8.89578e-08	8.20405e-07
PCSK6	1.6082	2.32821e-21	2.04146e-19
TNN	1.6081	2.27671e-08	2.32591e-07
SDS	1.60794	9.77514e-17	3.66264e-15
KRT20	1.60709	0.00151918	0.00591607
EFNA2	1.60561	0.000201749	0.000987719
HMMR	1.605	5.67772e-15	1.63617e-13
AK5	1.60417	4.7297e-11	7.46952e-10
HMGB1P24	1.60402	2.16715e-10	3.10341e-09
AC087741.1	1.60374	3.42861e-22	3.52446e-20
CASC8	1.60103	2.28456e-11	3.79736e-10
AC003006.1	1.6007	1.05729e-05	6.74548e-05
AC012618.1	1.59921	1.40045e-14	3.79281e-13
RAB3B	1.59676	2.46566e-20	1.75174e-18
TBX1	1.59674	4.04901e-10	5.54585e-09
ERG	1.59559	7.11516e-06	4.68755e-05
FP325335.1	1.59465	5.35392e-05	0.000297863
FAM222A	1.59319	3.26319e-19	1.89995e-17
PLA2G7	1.59139	1.09323e-13	2.56294e-12
SULT4A1	1.5866	0.000222383	0.00107696
AC092171.4	1.58562	2.28466e-15	6.97305e-14
EHMT2-AS1	1.58553	1.43416e-21	1.30434e-19
RAB17	1.58538	8.76637e-36	1.60597e-32
KIF20A	1.58465	8.95403e-16	2.90327e-14
AL135999.1	1.58442	6.81989e-23	8.09783e-21
AC013726.2	1.58372	7.14337e-20	4.75869e-18
RP11-429J17.8	1.58342	1.44878e-15	4.56155e-14
AL022322.1	1.58295	1.92917e-19	1.17247e-17
AC024267.5	1.58273	1.86e-08	1.92596e-07
OR51E1	1.58216	1.556e-05	9.64535e-05
ARHGEF26	1.58177	1.92673e-34	2.74532e-31
KISS1R	1.57926	0.000432601	0.00194959
MCOLN2	1.57546	1.45881e-13	3.35861e-12
TMC5	1.57483	2.26738e-17	9.43272e-16
PRR7	1.57308	1.29187e-18	6.63326e-17
DLL3	1.57281	2.2463e-07	1.93947e-06
KRTAP5-1	1.57038	9.36439e-07	7.2385e-06
LRFN1	1.57019	5.86176e-27	1.64306e-24
AC244093.1	1.56849	2.82571e-08	2.83539e-07
ZP1	1.56358	2.11373e-09	2.58398e-08
VSTM2L	1.56201	1.37091e-11	2.35581e-10
APOE	1.56187	5.33372e-15	1.54137e-13
DEPDC1B	1.56171	6.84913e-15	1.94856e-13
CTHRC1	1.56125	4.90028e-14	1.22138e-12
AC078864.1	1.55803	1.83037e-19	1.12039e-17
CDC20	1.5574	4.68786e-17	1.84688e-15
BICD1	1.55533	4.49688e-24	7.03064e-22
PBK	1.55449	4.99567e-12	9.14209e-11
PPM1E	1.55401	1.37473e-12	2.74065e-11
SLC12A5-AS1	1.55311	4.11057e-05	0.00023402
ASPHD1	1.54812	3.37093e-18	1.62054e-16
MUC2	1.54521	1.25384e-05	7.89829e-05
SMKR1	1.54455	3.85618e-17	1.54775e-15
MZB1	1.54301	7.71727e-14	1.86111e-12
ZNF695	1.54068	1.36197e-12	2.72049e-11
SLC7A11	1.53732	4.28442e-18	2.02739e-16
SNORA33	1.53474	1.57205e-19	9.77433e-18
ASMTL-AS1	1.53448	3.5754e-13	7.77777e-12
CXCL11	1.53299	1.39508e-10	2.04986e-09
RP11-392E22.9	1.52951	1.61738e-13	3.69712e-12
LINC01210	1.52949	0.0339755	0.0756248
AL023803.1	1.52705	2.56697e-10	3.62036e-09
AP005205.2	1.5266	1.94941e-14	5.1677e-13
SDK1	1.5256	1.23449e-12	2.48229e-11
C19orf48	1.52546	2.48378e-31	1.69874e-28
AC007490.1	1.52544	2.3038e-09	2.79965e-08
RHPN1	1.52487	5.4222e-19	3.01661e-17
H2AC13	1.52451	8.58913e-07	6.68862e-06
AC023794.2	1.52359	6.19837e-10	8.22202e-09
AC097634.1	1.52166	1.37627e-23	1.87256e-21
LINC02724	1.52147	5.06059e-12	9.25429e-11
CENPF	1.52135	5.23488e-16	1.75391e-14
TRGVB	1.51936	9.50901e-07	7.34364e-06
KLF2P4	1.51732	5.31592e-05	0.000296134
AP003419.3	1.51729	2.89035e-11	4.71267e-10
IL11	1.51685	1.14642e-19	7.31412e-18
BAIAP2L2	1.51674	1.33164e-10	1.96115e-09
RPSAP7	1.51579	1.20079e-08	1.28242e-07
DLX2-DT	1.51526	0.00230077	0.00848258
MEX3A	1.51519	5.16096e-12	9.42334e-11
AL589743.1	1.51492	1.89956e-09	2.34057e-08
LINC01389	1.51368	2.07314e-20	1.49777e-18
NCAPG	1.51312	2.76181e-15	8.32847e-14
H1-4	1.51197	2.00489e-10	2.89122e-09
AL023802.1	1.51101	0.00518999	0.016905
BCRP3	1.51069	3.63439e-12	6.77667e-11
NETO1	1.51044	0.00213007	0.00793823
AL121790.1	1.50843	1.56303e-14	4.19327e-13
HAGLROS	1.50746	6.58887e-06	4.36775e-05
SLC6A11	1.50673	1.79279e-10	2.60144e-09
VAX2	1.50362	8.69899e-10	1.13252e-08
RNF157	1.50319	1.10813e-11	1.92748e-10
TMEM238	1.50271	8.02076e-16	2.61554e-14
TNK2-AS1	1.50152	6.00214e-13	1.26648e-11
AL021395.1	1.49991	0.0152347	0.0407991
ACP4	1.49933	5.52718e-16	1.84581e-14
SLC19A1	1.49922	2.62435e-37	6.11891e-34
CASKIN1	1.49871	2.83241e-15	8.53133e-14
RGS11	1.49654	6.02958e-17	2.33424e-15
DISP3	1.49612	2.38526e-17	9.87505e-16
KLF2P1	1.49565	0.000118253	0.000610177
PTP4A3	1.49564	1.62055e-20	1.20264e-18
SLCO1B3	1.49562	0.0136756	0.0374249
F12	1.49342	3.95986e-12	7.34084e-11
SLC10A4	1.4926	3.20209e-09	3.78633e-08
AURKB	1.49253	6.99923e-14	1.69913e-12
PKIB	1.4919	3.3459e-16	1.15109e-14
STEAP2-AS1	1.48822	7.80008e-19	4.17723e-17
KRT18P8	1.48517	6.46759e-11	1.00228e-09
LINC01311	1.48505	5.15759e-19	2.87877e-17
AC011487.1	1.48458	3.99545e-08	3.91419e-07
BRSK2	1.48445	1.23268e-07	1.10969e-06
FAM111B	1.48113	2.41691e-13	5.38556e-12
PLAC8L1	1.48102	1.67347e-18	8.46557e-17
SAPCD2	1.47906	6.04984e-25	1.10437e-22
RNU1-106P	1.47704	7.89431e-22	7.52674e-20
OR51A8P	1.47589	0.000339587	0.00157283
YJEFN3	1.47315	2.37517e-14	6.21286e-13
AC124944.3	1.47312	8.85672e-09	9.66813e-08
AC011445.2	1.47287	1.78157e-13	4.05079e-12
ITGBL1	1.47053	6.53622e-09	7.31403e-08
GLYATL1B	1.46991	5.66445e-05	0.000313777
AC092718.4	1.46691	7.84716e-14	1.89065e-12
TEX45	1.46425	1.37133e-09	1.72874e-08
AC004066.2	1.46368	5.97086e-10	7.93049e-09
SRARP	1.46341	0.0021338	0.00795099
PCDHA1	1.46093	0.000436619	0.00196563
NLRP13	1.45839	0.00358599	0.0123926
H2BC8	1.45832	3.41526e-13	7.46106e-12
NR2E1	1.45609	0.0111781	0.0317838
AC016737.1	1.45528	4.94439e-13	1.05321e-11
FSIP2-AS1	1.45514	4.98382e-09	5.69746e-08
HES4	1.45465	5.66939e-14	1.39746e-12
SSPO	1.45415	2.80655e-16	9.77339e-15
PRAC2	1.4541	8.29427e-16	2.69787e-14
HIST2H2BC	1.45311	8.64346e-17	3.26244e-15
DGCR9	1.45095	1.68298e-11	2.85195e-10
KRT72	1.44951	0.0196756	0.0500327
AC024267.6	1.44917	3.64295e-05	0.000209422
CAMKK2	1.44784	1.31485e-25	2.66582e-23
RP5-916L7.2	1.44576	0.000173447	0.000862611
AC006504.1	1.44563	1.61928e-15	5.04315e-14
BUB1B	1.44398	2.39943e-18	1.18802e-16
AC084018.1	1.44351	3.07245e-16	1.06341e-14
CPHL1P	1.44301	1.55747e-07	1.38243e-06
SPINK1	1.44032	0.00326182	0.0114349
TOX3	1.43939	1.32054e-13	3.06088e-12
AC093484.4	1.43862	3.36631e-10	4.67067e-09
AC103691.1	1.43826	4.28816e-17	1.70513e-15
AC048341.2	1.43804	9.46318e-16	3.06255e-14
FOXM1	1.43733	1.58212e-20	1.17787e-18
AL139246.5	1.43685	8.01474e-11	1.22502e-09
ROPN1B	1.43607	2.60224e-11	4.27797e-10
ASPM	1.43585	1.02199e-12	2.08027e-11
ACSM5P1	1.43524	3.82792e-06	2.65342e-05
LINC00853	1.43356	5.76435e-15	1.6602e-13
LINC01694	1.43314	3.43609e-07	2.88138e-06
EZH2	1.43116	8.20433e-34	8.41682e-31
DNAH8-AS1	1.43024	0.00447021	0.0149186
GABRB3	1.43022	9.363e-11	1.41716e-09
RDM1	1.42957	2.60339e-08	2.63083e-07
NEAT1	1.42606	1.49303e-14	4.02231e-13
SMIM31	1.42564	3.44769e-06	2.40775e-05
UGT1A3	1.42495	0.011927	0.0334662
SPC25	1.42309	4.4792e-15	1.31067e-13
FGFRL1	1.42271	3.41047e-26	7.83006e-24
AC012291.1	1.4225	0.00683044	0.0212679
SPC24	1.42214	1.8604e-14	4.94195e-13
AL390719.1	1.42184	2.46814e-15	7.50019e-14
SLC25A48	1.4203	2.94392e-07	2.49312e-06
PYCR1	1.41953	3.98924e-38	1.27893e-34
CTNND2	1.41841	7.70572e-19	4.14324e-17
AC132192.2	1.41829	8.4924e-16	2.76057e-14
RP11-111M22.4	1.41797	2.63362e-14	6.8297e-13
RNVU1-27	1.41749	2.99136e-06	2.11498e-05
CPLX1	1.41704	4.02718e-27	1.18399e-24
LMNTD2-AS1	1.41698	8.75166e-11	1.32933e-09
MARCKSL1	1.41678	1.69989e-43	1.08995e-39
NLRP8	1.41327	7.10337e-06	4.68098e-05
GLYATL1P1	1.41221	8.6809e-14	2.07303e-12
AC010624.4	1.41147	0.00708647	0.021932
MGAT5B	1.41012	1.09047e-08	1.17325e-07
TOP2A	1.40976	3.12519e-12	5.90448e-11
H4C11	1.40872	1.08023e-09	1.387e-08
H4C4	1.40857	2.12953e-08	2.18338e-07
AC013731.1	1.4083	7.63524e-14	1.84392e-12
RPL23AP61	1.40762	8.0977e-06	5.27122e-05
CCDC154	1.40686	5.02515e-15	1.45795e-13
KLF2P3	1.40651	0.000671309	0.00288278
AC114284.1	1.40513	1.44492e-05	9.00357e-05
RP11-193M21.1	1.40501	2.65786e-09	3.19062e-08
ZP3	1.40496	2.02966e-16	7.20993e-15
AC010168.2	1.4035	1.50331e-14	4.04422e-13
KCNU1	1.40325	1.01764e-06	7.8249e-06
KRT2	1.40269	1.82477e-07	1.60085e-06
KIF14	1.40234	1.77475e-11	2.99558e-10
DBNDD1	1.40233	2.49574e-23	3.25748e-21
KLK12	1.4018	0.000134103	0.000684119
KLK3	1.40158	2.13314e-11	3.56067e-10
AC105219.4	1.4008	2.00658e-17	8.40223e-16
HSF4	1.40004	1.00662e-13	2.38276e-12
SKA1	1.39909	6.84208e-15	1.94764e-13
FSIP2-AS2	1.39816	8.68906e-08	8.02798e-07
ANXA10	1.39754	0.000890838	0.00370244
LINC02585	1.39591	2.59308e-18	1.27651e-16
AC133785.1	1.39558	2.16127e-06	1.5694e-05
LEF1-AS1	1.39542	7.31989e-08	6.85046e-07
NUDT8	1.3929	7.16538e-10	9.43156e-09
SLC6A21P	1.39273	0.000427622	0.00193065
FAM189A1	1.39233	9.64282e-10	1.24592e-08
LINC00106	1.39218	1.31891e-11	2.27102e-10
TRIB1	1.3906	2.70122e-16	9.43863e-15
AC018809.1	1.39051	1.01554e-07	9.27238e-07
GHRHR	1.38969	8.00122e-05	0.000428685
SSTR1	1.38967	1.6729e-07	1.47747e-06
AC002511.2	1.38813	4.56466e-06	3.11901e-05
H4C2	1.38737	0.000898706	0.00373249
AC023024.2	1.38693	4.2281e-17	1.68385e-15
AC010809.2	1.38653	2.97523e-21	2.56064e-19
LGALS8-AS1	1.3859	1.98453e-11	3.32451e-10
CRYBA2	1.38573	4.72578e-10	6.38422e-09
PCDHB8	1.38571	5.29817e-05	0.000295241
PKMYT1	1.38544	5.52268e-13	1.1706e-11
RPL37P6	1.38513	3.72684e-12	6.93644e-11
AP001636.1	1.38499	1.23102e-10	1.82448e-09
IGFN1	1.38334	1.48031e-07	1.31827e-06
CDC45	1.38281	2.03794e-13	4.60107e-12
LINC00244	1.38101	0.00232527	0.00856368
MIR148A	1.3806	8.43579e-05	0.000450087
CYP4F30P	1.3789	6.42955e-05	0.000352242
AC245100.2	1.37405	2.30152e-06	1.66029e-05
SNORD99	1.37183	2.39894e-11	3.97332e-10
CRNDE	1.37048	9.03339e-26	1.92269e-23
CTD-2240J17.2	1.36947	1.15776e-09	1.47913e-08
C8orf34-AS1	1.36911	9.02705e-10	1.17196e-08
SIX1	1.36899	9.56421e-19	5.03692e-17
FEZF1	1.36764	0.00601228	0.0191315
GLYATL1P2	1.36503	0.00096085	0.00395592
SRRM2-AS1	1.36295	9.01181e-28	3.08174e-25
HPX	1.36281	1.69742e-19	1.04525e-17
STPG3-AS1	1.36249	8.04428e-12	1.42977e-10
GJB1	1.36247	4.90013e-13	1.04469e-11
SFRP4	1.36166	4.85982e-09	5.56812e-08
RP11-352G9.1	1.36033	1.803e-08	1.87254e-07
POU5F1B	1.36031	2.39668e-20	1.70984e-18
FZD8	1.36017	1.92689e-16	6.86389e-15
AC005538.1	1.3597	0.000190181	0.000936301
ZKSCAN2-DT	1.35964	4.3283e-21	3.60422e-19
RPL10P19	1.35587	2.33358e-13	5.21801e-12
C19orf81	1.35432	0.000145424	0.000736306
AL391095.2	1.35264	4.64244e-11	7.34301e-10
AP006621.1	1.349	1.30083e-13	3.01656e-12
AC004947.2	1.34857	1.94141e-07	1.6942e-06
AC245884.8	1.3483	2.45955e-15	7.47851e-14
C4A	1.34827	1.89921e-08	1.96332e-07
HS3ST4	1.34714	4.70389e-07	3.84642e-06
BIRC7	1.34503	1.93485e-06	1.41722e-05
SEPTIN12	1.34489	0.000386138	0.00176313
AC018755.3	1.34397	2.14247e-14	5.65028e-13
SHOX2	1.3425	3.93915e-07	3.27221e-06
GALNTL6	1.34238	3.49067e-08	3.44666e-07
DHCR24-DT	1.34174	1.50353e-14	4.04422e-13
AL161729.2	1.34132	0.0324645	0.0732064
AL031009.1	1.34111	8.00085e-14	1.92317e-12
NPW	1.34081	1.77525e-10	2.57965e-09
AC005821.1	1.34068	1.11013e-06	8.48015e-06
SRMS	1.33921	8.81856e-09	9.63673e-08
AC092296.2	1.33867	7.59932e-14	1.83698e-12
RTN4RL2	1.3364	2.59812e-15	7.85332e-14
RNF138P1	1.33597	3.84478e-10	5.28452e-09
AC023302.1	1.33243	2.925e-11	4.76614e-10
NUTM2F	1.33231	0.00152544	0.00593908
TLCD3B	1.33226	1.04452e-07	9.50646e-07
TLCD1	1.33133	1.52135e-26	3.90187e-24
ADM2	1.33088	7.16078e-20	4.7641e-18
H2BC20P	1.3296	1.23665e-19	7.8217e-18
GAPLINC	1.32832	2.01822e-07	1.75676e-06
BIK	1.32819	2.13202e-30	1.22878e-27
AGR3	1.32797	6.88884e-05	0.000374207
AC015987.1	1.32675	8.90721e-10	1.15787e-08
FAM87A	1.32552	7.87404e-05	0.000422842
CAMK2N2	1.32468	5.6496e-11	8.82987e-10
CRISP3	1.32431	0.0199724	0.0506588
HMGN1P7	1.32387	8.1579e-11	1.24504e-09
IQANK1	1.32335	2.92588e-26	6.85311e-24
NCAPH	1.32228	2.79412e-13	6.16448e-12
FOXD4	1.32149	4.443e-10	6.0308e-09
AC002128.1	1.32133	4.04289e-18	1.91663e-16
PABPC1L2B	1.32044	1.35941e-05	8.51209e-05
FASN	1.31829	2.49303e-15	7.56239e-14
KLHL35	1.31787	3.51485e-15	1.04277e-13
H2AC8	1.31759	4.41769e-12	8.1308e-11
AC106897.2	1.31741	1.08624e-10	1.6254e-09
C4orf48	1.31686	3.01378e-09	3.58682e-08
MSL3P1	1.31557	5.6197e-23	6.78264e-21
CYP2J2	1.31497	4.21898e-11	6.72442e-10
AL157756.1	1.3146	3.37196e-14	8.60242e-13
NOL4	1.31458	3.4713e-05	0.000200405
STEAP1	1.31197	4.74622e-20	3.2461e-18
CPB1	1.31192	0.000338891	0.00156989
ZFHX2-AS1	1.31113	6.18388e-22	5.99626e-20
KIFC1	1.31084	3.57085e-16	1.22274e-14
PLA2G1B	1.31018	9.58534e-08	8.78627e-07
SNORD14E	1.30992	0.000213934	0.00104111
SMIM28	1.30781	0.000417919	0.00189174
AC131009.3	1.30726	1.91932e-22	2.07395e-20
AL161729.3	1.30634	4.81925e-15	1.40059e-13
AL662890.1	1.30626	2.44493e-05	0.000145524
ERICH1-AS1	1.30588	9.90415e-07	7.63156e-06
SCHLAP1	1.30549	0.0197343	0.0501571
LINC01727	1.30439	0.005489	0.017727
TM4SF1-AS1	1.30394	1.44363e-08	1.52431e-07
CDKN3	1.30324	3.70898e-14	9.40446e-13
H2BC7	1.30321	1.79098e-05	0.000109759
PLK1	1.3023	1.86258e-16	6.65329e-15
TRGV10	1.30169	9.48564e-08	8.70422e-07
SLC26A6	1.3016	3.39569e-29	1.47612e-26
AC092718.2	1.30115	1.28573e-12	2.57523e-11
TSACC	1.29929	1.02542e-18	5.33459e-17
CDCA5	1.29682	1.87041e-14	4.96598e-13
AC009005.1	1.29654	1.56709e-12	3.09288e-11
TEDC2	1.29617	2.05254e-14	5.42986e-13
CDKN2A	1.29548	7.16444e-13	1.4933e-11
AC010913.1	1.29366	3.38599e-09	3.98632e-08
AL139123.1	1.29314	7.23002e-12	1.29537e-10
AC004223.4	1.29103	1.03764e-08	1.1203e-07
AC245014.3	1.28969	8.86828e-08	8.18016e-07
AC016590.1	1.28921	2.52423e-09	3.04444e-08
CCNB2	1.28911	9.96978e-19	5.21305e-17
DNAAF3	1.28789	6.33774e-08	5.9837e-07
GJA3	1.28714	6.40232e-05	0.000350937
KLB	1.28705	1.23394e-07	1.11063e-06
COLEC12	1.28636	9.00659e-18	4.03487e-16
IGSF23	1.28582	0.00376599	0.0129206
LINC01341	1.28445	8.49089e-11	1.29279e-09
CASC11	1.28429	2.12765e-09	2.60038e-08
KIF25	1.28321	4.4237e-06	3.03077e-05
TMEM184A	1.28321	4.4331e-27	1.27037e-24
GPC2	1.28275	2.86405e-13	6.31605e-12
CEP55	1.28117	2.40578e-10	3.40991e-09
RUNDC3A-AS1	1.27996	1.53089e-12	3.02842e-11
KLK4	1.27967	1.45971e-13	3.35917e-12
AC099518.1	1.27947	2.96379e-11	4.8232e-10
AL355987.5	1.27889	0.000270091	0.00128091
LINC00940	1.27884	9.66263e-05	0.00050987
KLKP1	1.27768	1.19319e-12	2.40584e-11
AC084125.2	1.27673	6.85572e-12	1.23175e-10
RPSAP47	1.27636	5.2507e-07	4.25624e-06
ELOVL2	1.27521	8.77005e-08	8.09683e-07
OTOAP1	1.27425	3.9133e-06	2.70639e-05
LINC00342	1.27355	8.51439e-23	1.00171e-20
LINC00868	1.2729	0.00619463	0.0196027
UOX	1.27109	4.14367e-08	4.04594e-07
ODF3L2	1.27107	7.29541e-07	5.7572e-06
RN7SL521P	1.26954	2.40597e-08	2.44482e-07
AL049649.1	1.26944	0.0201848	0.0510795
SHCBP1	1.26939	7.5091e-13	1.5588e-11
TMEM145	1.26932	3.65309e-08	3.59872e-07
AC020978.4	1.2691	5.03209e-12	9.20547e-11
CENPN	1.26852	8.03603e-13	1.66012e-11
ELF3-AS1	1.26658	3.73374e-24	5.91118e-22
AC116312.1	1.26645	3.39603e-08	3.36033e-07
CPT1B	1.26562	6.03883e-16	2.00623e-14
LINC01146	1.26433	2.85756e-06	2.02709e-05
SLC12A5	1.26386	1.04811e-07	9.53583e-07
CCNA2	1.26377	7.19586e-17	2.74432e-15
ATG9B	1.26339	2.94462e-16	1.02264e-14
COL9A2	1.26232	3.57181e-06	2.48631e-05
AC011445.1	1.26164	5.88056e-05	0.000324557
LINGO3	1.2616	4.45831e-10	6.04838e-09
GSDMA	1.26092	1.22304e-06	9.2763e-06
KCNH8	1.25996	1.34809e-05	8.44736e-05
CHI3L1	1.25936	1.93619e-07	1.69021e-06
AC009120.5	1.25919	3.6922e-09	4.32104e-08
APBA2	1.2591	2.54051e-16	8.93184e-15
AL445933.1	1.25857	2.21529e-18	1.10217e-16
AC108673.2	1.25806	8.5201e-14	2.03843e-12
YPEL1	1.25792	2.49849e-27	7.9111e-25
TEX53	1.25787	8.50941e-09	9.31875e-08
SAMD5	1.25747	7.20395e-11	1.11036e-09
AC074212.1	1.25628	5.95905e-11	9.28804e-10
NUP210	1.25607	2.17039e-32	1.76714e-29
CRACR2B	1.25582	3.24239e-15	9.70918e-14
AC092119.2	1.25497	4.24937e-11	6.76301e-10
SLC13A3	1.25374	1.34861e-14	3.66016e-13
NALCN-AS1	1.25222	0.00159116	0.00616223
AL161452.1	1.2521	5.89756e-09	6.65454e-08
AL121672.3	1.252	4.42393e-08	4.29539e-07
AL049874.3	1.25182	8.2976e-10	1.08329e-08
LRGUK	1.25057	2.99161e-18	1.45455e-16
ENTPD5	1.24984	6.04588e-13	1.27518e-11
LRRC26	1.24964	3.95728e-07	3.28248e-06
AC009812.4	1.24925	3.60263e-21	3.05955e-19
AL590096.1	1.24828	4.25537e-09	4.92618e-08
MXD3	1.24824	2.08554e-15	6.40269e-14
TMEM210	1.24513	6.43524e-14	1.57488e-12
IRX4-AS1	1.24431	1.57855e-06	1.17504e-05
CELSR3	1.24384	1.27162e-09	1.61494e-08
C4B	1.24326	1.89901e-07	1.66143e-06
SLC25A27	1.24267	1.39315e-15	4.39493e-14
MAPK8IP2	1.24182	7.80552e-14	1.8815e-12
IL21R-AS1	1.24141	7.44362e-05	0.000401813
AC132938.2	1.23901	4.99433e-08	4.80015e-07
HMGN2P46	1.23666	1.05951e-05	6.75795e-05
AL360181.3	1.23596	0.000133493	0.000681277
C10orf95	1.23561	9.88289e-18	4.37774e-16
DLG3-AS1	1.23553	8.65708e-09	9.47237e-08
ATOH7	1.23405	1.51935e-06	1.13393e-05
PNLIP	1.23283	0.0443326	0.0920701
LINC02120	1.23188	0.0478281	0.0971429
AC147651.1	1.23086	1.41498e-11	2.42342e-10
AC010997.5	1.23026	0.000552507	0.00242644
ASIC3	1.22907	1.42095e-12	2.82619e-11
AC073525.1	1.22843	0.00254355	0.00924804
DGCR5	1.22799	1.26816e-08	1.34931e-07
AC019069.1	1.22799	7.94443e-13	1.64318e-11
AC005534.1	1.22653	2.50651e-14	6.51986e-13
CYP4A22-AS1	1.22647	5.95863e-07	4.78098e-06
H2BC6	1.2252	1.46745e-09	1.84267e-08
CECR2	1.22162	2.4597e-10	3.47769e-09
SP5	1.22073	8.762e-08	8.09085e-07
NKX3-1	1.2205	5.5716e-15	1.6074e-13
GPR160	1.21706	3.71684e-24	5.90265e-22
PHF21B	1.21693	1.40378e-12	2.7953e-11
AL671883.1	1.21683	0.000959838	0.00395307
AC025265.1	1.21676	1.16556e-13	2.71884e-12
MESP1	1.21625	3.27614e-07	2.75807e-06
ADCY6-DT	1.21428	1.13131e-12	2.29098e-11
AC098934.1	1.2136	1.59831e-17	6.82642e-16
H2BC17	1.21297	2.39174e-05	0.000142739
RAC3	1.21296	1.57719e-16	5.70939e-15
EXO1	1.21225	4.80503e-10	6.48957e-09
AL021707.8	1.21223	1.09485e-08	1.17712e-07
AC016773.2	1.21201	2.69467e-09	3.23253e-08
CNTNAP2	1.21121	7.83808e-08	7.29813e-07
TRIP13	1.21057	7.59646e-16	2.48825e-14
DIAPH3	1.2104	5.08612e-10	6.8368e-09
SCARNA13	1.21025	4.71869e-08	4.56172e-07
CYSRT1	1.20887	3.39555e-15	1.00971e-13
AC021818.1	1.20878	0.00905093	0.0268363
AC004801.2	1.20796	3.30323e-11	5.3434e-10
AC110285.2	1.20795	2.75199e-09	3.29513e-08
EME2	1.20785	6.13164e-16	2.03575e-14
H2AC7	1.20751	8.6937e-11	1.32155e-09
AL390726.4	1.20486	5.17948e-11	8.14723e-10
GABRD	1.20439	2.61677e-06	1.86686e-05
AC008610.1	1.20411	2.00036e-11	3.34994e-10
SPATA3-AS1	1.2036	0.00139056	0.00547882
GALNT7	1.20336	4.22691e-17	1.68385e-15
STPG3	1.20264	4.52677e-08	4.39026e-07
PPP1R14B	1.20073	4.1781e-25	7.90833e-23
NSUN5P1	1.2002	5.14589e-16	1.72635e-14
ISX	1.19978	2.15032e-07	1.86476e-06
AC008569.2	1.19945	2.70336e-10	3.80209e-09
KRT8P49	1.19944	0.000196085	0.00096223
PROZ	1.19833	2.21387e-07	1.91387e-06
ZDHHC11	1.19743	1.18463e-10	1.76132e-09
DMBX1	1.19742	0.0118092	0.0332027
SLC12A9-AS1	1.19707	4.78601e-16	1.61088e-14
AGAP1-IT1	1.19626	9.74823e-07	7.52046e-06
AC012636.1	1.19568	1.7428e-15	5.40164e-14
AL645608.6	1.1956	5.95618e-05	0.000328272
AC104365.2	1.19504	0.00585515	0.0187209
STAM-AS1	1.19489	1.77313e-09	2.19587e-08
GALR3	1.19401	9.82652e-05	0.000517932
SNORA71A	1.194	0.000992887	0.0040728
ESRP2	1.19384	1.69783e-33	1.61278e-30
PPP1R35-AS1	1.19273	3.63614e-13	7.89986e-12
AL133153.2	1.19269	1.98016e-06	1.44752e-05
SNHG19	1.19122	1.14461e-13	2.67973e-12
AC024060.2	1.19121	7.84748e-17	2.97954e-15
LINC01869	1.19032	1.43063e-11	2.44777e-10
AC015912.3	1.1902	4.78427e-08	4.61555e-07
ZMYND10	1.18984	1.90204e-07	1.66352e-06
AL121829.2	1.18898	1.37152e-06	1.03065e-05
AL513320.1	1.18879	3.66999e-08	3.61467e-07
CBSL	1.18804	0.00116001	0.004672
AC073257.2	1.18763	2.53621e-07	2.16861e-06
ARFGEF3	1.18749	1.53087e-16	5.55346e-15
LINC00115	1.18681	2.1766e-20	1.56599e-18
AC011472.2	1.1862	8.31259e-15	2.33897e-13
AC105339.2	1.18515	8.67431e-11	1.31915e-09
RPL22L1	1.18463	2.3462e-19	1.40594e-17
DOC2GP	1.18404	3.80534e-07	3.16977e-06
FABP5P7	1.18397	0.00783123	0.0238357
RAB26	1.18387	4.76285e-13	1.01711e-11
PCDHGB1	1.18319	3.03355e-06	2.14274e-05
AC097468.1	1.18257	9.34699e-14	2.22278e-12
SCAT2	1.18237	1.90722e-11	3.20862e-10
ELL3	1.18231	5.4776e-12	9.96007e-11
AP001816.1	1.18019	3.62878e-14	9.23305e-13
AC120498.9	1.17948	6.82084e-08	6.4162e-07
TTC3-AS1	1.17921	1.75012e-12	3.42905e-11
PCDHGA1	1.17909	4.74948e-09	5.45021e-08
AC078993.1	1.17856	8.16646e-05	0.000436762
BUB1	1.17607	7.11646e-11	1.09786e-09
CHRNA2	1.17501	4.9525e-06	3.3638e-05
AL139082.1	1.17485	1.19751e-10	1.77833e-09
C14orf39	1.1747	4.54051e-12	8.34487e-11
AC010331.1	1.17356	6.04643e-07	4.84385e-06
CHTF18	1.17351	2.72877e-16	9.52194e-15
PPP1R14BP3	1.17344	2.32535e-17	9.6504e-16
TUBB3	1.17312	4.17156e-07	3.44518e-06
SMIM32	1.17203	0.0135661	0.0371779
AC091544.2	1.17101	0.00100118	0.00410285
TMEM45B	1.16815	6.7381e-07	5.3528e-06
LRRC56	1.16655	1.90996e-20	1.39959e-18
TK1	1.16654	5.59958e-14	1.38158e-12
AC005077.4	1.166	2.04528e-10	2.94285e-09
CLDN3	1.16493	1.06817e-15	3.42022e-14
AC004969.1	1.16443	0.00645705	0.0203074
AJ003147.3	1.16366	4.45023e-10	6.03901e-09
AC008870.3	1.16346	1.4913e-17	6.40672e-16
GDPD1	1.16344	1.4526e-15	4.56843e-14
AL136296.1	1.16239	7.39472e-12	1.32211e-10
CBX2	1.16134	4.27485e-09	4.9465e-08
DNASE1L2	1.16041	9.87067e-10	1.27407e-08
AC021915.2	1.15955	0.0156785	0.0417998
C1QTNF9B	1.15939	0.000110901	0.000576141
FAM71F1	1.15829	0.00143454	0.00563032
AC022113.2	1.15806	0.000929454	0.00384239
LINC02749	1.15782	3.76065e-13	8.13934e-12
AC004947.1	1.15641	0.00204255	0.00764596
SLC4A4	1.15638	5.15844e-07	4.18873e-06
TMEM52	1.15631	7.28842e-10	9.57632e-09
AC010273.3	1.15424	1.99738e-09	2.45285e-08
AC130456.3	1.15415	1.75671e-08	1.82743e-07
LIME1	1.15359	1.71397e-13	3.90227e-12
AC022148.1	1.15335	0.000348198	0.00160894
SNORD14A	1.15269	6.28829e-11	9.76856e-10
AC073655.2	1.1526	3.15577e-11	5.11842e-10
LINC02571	1.15227	0.0455023	0.0937477
AL031186.1	1.15198	1.75783e-15	5.44491e-14
MAK	1.15067	1.36314e-12	2.72176e-11
AC011525.1	1.15055	0.00174985	0.00668641
AC079684.2	1.15019	1.25663e-10	1.85707e-09
AP001652.1	1.14939	0.017804	0.0462659
LINC00665	1.14904	5.36348e-31	3.48253e-28
MSI1	1.14805	1.08273e-23	1.51331e-21
AC009878.1	1.14671	1.21397e-05	7.66407e-05
AC091179.1	1.1467	3.68976e-05	0.000211897
LINC01134	1.14574	1.39246e-16	5.0765e-15
HASPIN	1.14567	2.03003e-10	2.92336e-09
AC010260.1	1.14532	1.58185e-14	4.23491e-13
CALR4P	1.14445	1.16893e-11	2.02568e-10
AC004687.1	1.1443	4.46891e-06	3.05888e-05
LRRC36	1.14392	3.97353e-06	2.74545e-05
TTK	1.14349	3.68322e-09	4.31291e-08
C3orf80	1.1434	7.83793e-16	2.55755e-14
AP000845.1	1.14318	1.10777e-14	3.05007e-13
MYBPC1	1.14286	6.52364e-05	0.000356862
LFNG	1.14216	9.73498e-13	1.98867e-11
AC027228.2	1.14184	8.60809e-08	7.96649e-07
SGO1	1.14176	2.32109e-09	2.81933e-08
RGS10	1.14061	1.22272e-28	4.89997e-26
AC009065.2	1.14003	0.0170438	0.0446975
AP000437.1	1.13985	1.24792e-14	3.40564e-13
CIRBP-AS1	1.13937	1.79231e-21	1.60168e-19
AC068446.1	1.13928	0.00387921	0.0132416
LINC01424	1.13904	4.39274e-12	8.08939e-11
CDCA8	1.13836	3.83999e-17	1.54246e-15
AC008764.8	1.13836	3.11753e-24	5.02873e-22
AC006277.1	1.1377	1.27353e-12	2.55277e-11
THPO	1.13743	8.58266e-08	7.94671e-07
AC092683.1	1.13688	3.14901e-09	3.73217e-08
AL603839.4	1.13648	1.00962e-05	6.46467e-05
AZGP1P1	1.1364	3.2044e-06	2.25133e-05
AP000525.1	1.13572	0.000131325	0.000671281
SLC25A30-AS1	1.13568	8.19351e-12	1.45277e-10
GMNC	1.13504	0.00175655	0.00670502
RP11-455O6.9	1.13469	9.09061e-08	8.37018e-07
TRPM2	1.13344	1.69513e-07	1.49582e-06
LINC02389	1.13168	2.36579e-06	1.7032e-05
PPP1R14B-AS1	1.13102	2.66227e-11	4.36577e-10
LINC02516	1.13091	0.000430991	0.00194336
RAB6C	1.12958	2.01318e-15	6.19101e-14
AL592071.1	1.12951	2.43691e-06	1.74852e-05
NPPA-AS1	1.12925	2.82732e-08	2.83645e-07
AC112484.3	1.12886	5.76794e-11	8.99838e-10
PRRT3-AS1	1.12718	3.03236e-09	3.60726e-08
AC025178.2	1.12705	7.43571e-15	2.10959e-13
GPRIN1	1.12675	2.8773e-11	4.69614e-10
CAPN10-DT	1.12584	4.70474e-19	2.66075e-17
H2BC19P	1.12566	1.23218e-07	1.10944e-06
OLIG1	1.12456	0.00237897	0.00872946
FOXD3-AS1	1.12422	0.000344821	0.00159477
FAM21EP	1.12364	3.86052e-16	1.31404e-14
AC002456.1	1.12325	1.75989e-08	1.82962e-07
H4C8	1.12317	5.09294e-09	5.8143e-08
AL121906.2	1.12292	1.13024e-18	5.84433e-17
TUBB2A	1.12282	2.19109e-11	3.65384e-10
CCL11	1.12217	2.84489e-08	2.85296e-07
FAM72D	1.12104	0.000100196	0.000527079
IGHGP	1.12029	0.000558153	0.00244809
AC002511.1	1.11999	0.000617238	0.0026768
DUXAP8	1.11876	3.18214e-06	2.23692e-05
ATXN2-AS	1.11667	7.98061e-14	1.9192e-12
OR13A1	1.11665	2.2292e-06	1.61301e-05
PCLAF	1.11651	1.45153e-12	2.88479e-11
FAM72B	1.11621	1.57736e-06	1.17432e-05
SPTBN2	1.11559	1.15566e-25	2.39998e-23
AC096540.1	1.11415	3.64605e-18	1.74626e-16
CCDC180	1.11414	4.36442e-17	1.73008e-15
MIR25	1.1128	4.2449e-07	3.5035e-06
AL022341.1	1.11273	2.60289e-11	4.27797e-10
NHLH1	1.11252	9.65766e-08	8.8494e-07
AC091544.5	1.11211	1.11705e-07	1.01181e-06
FIRRE	1.11175	0.00460683	0.0152932
MYRIP	1.11168	4.11137e-14	1.03786e-12
ZNF30	1.11164	5.3761e-18	2.48439e-16
PDE3B	1.11111	2.46445e-13	5.48671e-12
MIR17HG	1.10965	2.1582e-07	1.87096e-06
MPP6	1.10925	1.85832e-19	1.13479e-17
HES6	1.10895	3.11981e-08	3.1092e-07
CXCL10	1.10878	9.50164e-07	7.33906e-06
H2BC18	1.10856	2.37675e-08	2.41895e-07
LINC01238	1.10856	4.58004e-16	1.54257e-14
SLC22A16	1.10679	0.00187413	0.00709263
AC004830.2	1.10653	2.84586e-07	2.41606e-06
AC016229.2	1.10627	1.16783e-08	1.24904e-07
PCDHGB9P	1.1062	4.84756e-08	4.67047e-07
PABPC1L	1.10568	4.51303e-10	6.11453e-09
SH3RF1	1.10563	3.3852e-15	1.0078e-13
SCNN1D	1.10549	1.22214e-10	1.81236e-09
H1-12P	1.10527	5.94602e-08	5.64503e-07
GLOD5	1.10525	6.85465e-14	1.66956e-12
MHENCR	1.10479	1.23187e-14	3.36649e-13
AC233280.2	1.1045	8.55773e-05	0.000456166
CELF5	1.10449	2.6465e-06	1.88649e-05
EFCAB12	1.10399	5.49957e-14	1.36018e-12
AC099791.2	1.1034	7.0309e-05	0.000381237
LINC01409	1.10271	5.06425e-19	2.83593e-17
FOXH1	1.10265	2.49874e-08	2.53407e-07
AC018926.2	1.10219	4.06697e-07	3.36656e-06
LINC00402	1.10204	4.33234e-05	0.00024561
AC025580.2	1.10143	6.6803e-13	1.39864e-11
AL513327.3	1.10085	3.26715e-07	2.75096e-06
RP11-465N4.5	1.1007	8.09509e-26	1.73016e-23
SLC34A3	1.09954	8.50712e-09	9.31823e-08
AC011773.4	1.09937	6.6925e-06	4.43072e-05
AL445524.1	1.09698	9.96505e-16	3.21483e-14
ADRA2A	1.09648	8.29186e-09	9.09409e-08
AL031985.3	1.09605	9.73079e-26	2.06256e-23
AC002553.2	1.09562	7.96244e-14	1.91622e-12
RALGAPA2	1.09548	1.0694e-16	3.96925e-15
C19orf18	1.09308	1.65769e-12	3.25665e-11
EPCAM	1.09303	2.66044e-23	3.46364e-21
IGHG1	1.09237	0.00107479	0.004371
CASC21	1.09229	6.84866e-09	7.637e-08
AC107956.1	1.09187	1.7991e-09	2.22534e-08
H3C4	1.09154	8.62175e-10	1.12361e-08
SLC12A8	1.09116	1.00187e-25	2.10619e-23
LINC01767	1.09078	0.000778304	0.00328153
GPR37	1.0906	2.47314e-09	2.98986e-08
TSPAN1	1.09035	9.2799e-13	1.90101e-11
ZGLP1	1.09026	1.06111e-09	1.36415e-08
SLC23A3	1.09024	2.77555e-12	5.27108e-11
AC106028.3	1.08993	4.20291e-19	2.40632e-17
NUF2	1.08959	1.02071e-10	1.53495e-09
RGMB-AS1	1.08957	1.02507e-07	9.3494e-07
MSH5	1.08929	4.42125e-17	1.74856e-15
DIO1	1.0887	0.000564374	0.00247305
MED8-AS1	1.08856	7.88531e-10	1.03236e-08
ZNF350-AS1	1.08809	0.000255936	0.00121998
SNX22	1.08763	5.78543e-11	9.02291e-10
KLK14	1.08755	0.000353942	0.00163195
TMEM249	1.08574	0.00187515	0.00709595
LINC01297	1.08509	0.00129323	0.00513479
AC106772.1	1.08378	0.0297011	0.0684395
CBX8	1.0827	3.76021e-24	5.93476e-22
AGMAT	1.08223	5.75429e-10	7.67464e-09
ASF1B	1.08193	6.82575e-11	1.05428e-09
AC004923.4	1.08155	5.55727e-09	6.29411e-08
AL513497.1	1.08127	1.69417e-14	4.51677e-13
GMDS	1.08122	9.91876e-19	5.19696e-17
ZYG11A	1.081	4.29423e-08	4.17737e-07
FAM221A	1.08014	1.34819e-17	5.82605e-16
AC073352.1	1.07961	0.000289713	0.00136363
AC020633.1	1.07958	3.30908e-09	3.90205e-08
SLC16A8	1.07881	3.11694e-09	3.69758e-08
SLC25A10	1.07862	6.23463e-17	2.40636e-15
LINC01549	1.07847	9.03987e-09	9.85757e-08
ACRV1	1.07845	1.5901e-06	1.18261e-05
RNU6ATAC35P	1.07837	4.06445e-10	5.56259e-09
STRC	1.07828	9.46445e-06	6.09133e-05
AC012213.4	1.07809	0.000242995	0.00116632
TP53INP1	1.07707	4.92731e-21	4.04394e-19
IGHG2	1.07576	0.000910684	0.00377422
HCN2	1.07574	1.93119e-07	1.68648e-06
AP003559.1	1.07525	3.02474e-13	6.65325e-12
PCDHB2	1.07468	1.76485e-05	0.000108339
AL121790.2	1.07461	1.02754e-09	1.32431e-08
LINC01089	1.07396	4.39361e-12	8.08939e-11
AC010809.1	1.07374	9.11049e-20	5.92297e-18
SYCE1L	1.07344	2.01916e-06	1.47351e-05
AL139349.1	1.07326	1.70903e-06	1.26518e-05
AC093642.2	1.07301	2.47204e-12	4.73146e-11
CHDH	1.0724	2.89011e-16	1.00507e-14
LINC01138	1.07159	1.41849e-24	2.39348e-22
SNORD19C	1.07107	0.000144361	0.00073163
AP000787.2	1.07073	0.00786061	0.0238982
AC132872.2	1.07072	4.39156e-07	3.61002e-06
SLC45A3	1.07062	3.22198e-07	2.71515e-06
AL596325.2	1.07051	8.67278e-08	8.01712e-07
LINC02489	1.06913	1.97124e-09	2.42365e-08
BOP1	1.06844	4.51743e-19	2.56734e-17
SLC6A17	1.0676	0.000147503	0.000745509
PTOV1-AS2	1.06645	1.20088e-15	3.82366e-14
AC092171.1	1.06639	1.83804e-10	2.66334e-09
SPDYA	1.06614	1.81758e-15	5.61644e-14
AMHR2	1.06588	8.32559e-07	6.50314e-06
TPRN	1.06577	5.29355e-17	2.06646e-15
LINC01355	1.06524	3.27692e-14	8.38351e-13
CEROX1	1.06411	3.50533e-10	4.85569e-09
AC006077.2	1.06359	6.59898e-10	8.72858e-09
AC004148.1	1.06339	2.29397e-15	6.99579e-14
SPAG5	1.06309	4.77074e-15	1.38845e-13
AP001160.4	1.06306	2.71521e-10	3.81579e-09
AC003991.1	1.06294	3.7979e-05	0.000217644
GLDC	1.06263	0.00360293	0.0124394
AC006272.2	1.0626	2.89119e-08	2.89486e-07
DNAJC5B	1.06229	7.52794e-06	4.93603e-05
AP001412.1	1.06219	9.16877e-05	0.000485559
APLN	1.06183	1.83143e-08	1.89938e-07
AC139100.2	1.06165	5.73665e-09	6.48582e-08
AC092611.1	1.06126	3.91897e-09	4.5656e-08
OR7E14P	1.06055	1.01149e-18	5.27279e-17
ESPL1	1.06049	1.15586e-08	1.23856e-07
CTU1	1.05989	7.27287e-16	2.39296e-14
AC011290.2	1.05987	2.1823e-10	3.12423e-09
AL163051.1	1.05902	4.83718e-12	8.86154e-11
AC048344.4	1.059	5.43594e-12	9.89836e-11
AL355488.1	1.0589	4.77209e-15	1.38845e-13
DNMBP-AS1	1.05689	2.93882e-12	5.57084e-11
AC019197.1	1.05644	1.86223e-08	1.92781e-07
AC005670.1	1.05494	0.00798864	0.0242042
HSD17B3	1.05415	2.20337e-06	1.59635e-05
PVT1	1.05364	4.16565e-19	2.39012e-17
AC124944.2	1.05362	1.0146e-13	2.39834e-12
SNORA31	1.05315	4.48612e-06	3.06944e-05
FBXL8	1.05285	2.52215e-15	7.63718e-14
TMEFF2	1.05184	0.00143472	0.00563032
AL512652.1	1.05152	1.05398e-06	8.08009e-06
AC004241.4	1.05134	0.000127804	0.000654704
AL590326.1	1.05116	2.11336e-06	1.53788e-05
ADPRHL1	1.051	1.45001e-09	1.82166e-08
AC130456.2	1.0508	8.82925e-09	9.64225e-08
AP003108.5	1.05066	0.00353116	0.0122278
TMTC4	1.05059	1.36286e-20	1.03414e-18
CARMIL2	1.05056	4.41074e-10	5.99919e-09
AC105137.2	1.0504	2.12391e-08	2.17848e-07
SLC25A45	1.04983	7.54418e-21	5.99038e-19
PLA1A	1.04949	9.73952e-06	6.25424e-05
AC011487.4	1.04892	0.00854291	0.0255873
CTD-2240J17.3	1.04822	1.48364e-06	1.10889e-05
CABP4	1.04731	2.57597e-13	5.71267e-12
AC103760.1	1.04688	2.77128e-12	5.26491e-11
AC073534.2	1.04653	6.57547e-09	7.35154e-08
CBS	1.04631	0.000557211	0.00244501
LINC01531	1.04605	0.00140693	0.00553609
STIL	1.04586	2.82287e-17	1.16025e-15
AL512306.2	1.04572	9.80423e-11	1.47871e-09
AC114947.1	1.04464	0.00975519	0.0284702
H2BC15	1.04456	6.45067e-17	2.47856e-15
H2AC21	1.04428	0.000413911	0.00187707
AC004447.2	1.0437	1.83545e-18	9.23033e-17
AC020922.3	1.04333	0.000611596	0.00265593
AC010761.1	1.04319	2.97892e-17	1.22145e-15
BAIAP3	1.04264	3.34108e-15	9.9582e-14
LINC00685	1.04256	5.87733e-10	7.8184e-09
LRIG1	1.04242	3.17295e-23	4.04866e-21
AC018665.1	1.0424	5.93669e-09	6.69427e-08
ALDH3B2	1.04215	1.58415e-05	9.80913e-05
FAM166A	1.04205	0.000279947	0.00132215
PTTG1	1.04172	6.052e-10	8.03409e-09
CXCL9	1.04098	3.19351e-05	0.000185727
AC004847.1	1.03966	7.0347e-10	9.27146e-09
FOXS1	1.03958	6.93897e-08	6.52014e-07
AC012531.2	1.03953	0.0330189	0.0740612
AC244197.2	1.03913	2.42396e-05	0.000144427
LENG9	1.03883	3.48442e-14	8.87895e-13
MBOAT2	1.03846	2.96429e-13	6.5315e-12
SLCO5A1	1.03742	3.44405e-08	3.40391e-07
H2BC4	1.03696	4.12696e-07	3.41109e-06
SLC27A2	1.03691	4.67463e-13	9.99938e-12
RPLP0P2	1.03633	3.31876e-07	2.79121e-06
LINC02412	1.03595	4.47727e-06	3.0642e-05
TTC39A-AS1	1.03588	2.32385e-11	3.85393e-10
AC015921.1	1.0354	8.41434e-08	7.80212e-07
SOX8	1.03441	1.56927e-10	2.29137e-09
CDCA3	1.03397	9.63931e-13	1.97148e-11
SCARNA21	1.03188	0.000450764	0.00202292
CENPU	1.03187	2.70941e-11	4.44023e-10
GAD1	1.03033	4.57106e-09	5.26431e-08
LINC01786	1.02989	3.18847e-09	3.77197e-08
AC107926.1	1.02911	0.00863645	0.0258246
AC010904.2	1.02895	1.60163e-05	9.91297e-05
RP11-435O5.2	1.02887	7.18996e-19	3.8945e-17
AC092809.5	1.02882	4.57333e-10	6.19131e-09
AC006213.3	1.0286	3.20732e-13	7.03074e-12
AL355472.1	1.02853	1.03109e-09	1.32855e-08
SAMD10	1.02786	1.61011e-24	2.70789e-22
AL451050.2	1.02725	7.24196e-08	6.78372e-07
AL353622.2	1.02642	0.0167921	0.0441649
RPS2P5	1.02573	2.24854e-13	5.04324e-12
AC018529.2	1.02569	1.64804e-09	2.05135e-08
AL606534.4	1.02504	0.0066354	0.020769
AC005387.1	1.02444	1.2075e-05	7.62884e-05
E2F2	1.0244	1.53593e-07	1.36425e-06
AC008105.2	1.02409	1.16838e-08	1.24937e-07
AC125603.3	1.02302	2.17283e-06	1.57645e-05
CYP4F62P	1.02255	0.00390422	0.0133147
AC016575.1	1.02154	0.00447384	0.0149278
AL355987.4	1.02127	3.49706e-11	5.63562e-10
HLA-DMB	1.02112	6.4936e-06	4.31463e-05
AC005785.1	1.02112	1.00232e-10	1.50863e-09
SEPTIN3	1.01921	5.76415e-08	5.4876e-07
GRPR	1.01874	0.00357573	0.0123622
AFP	1.01846	0.0288225	0.0669074
AC005725.1	1.01807	9.74238e-08	8.92066e-07
SNHG9	1.01793	2.11087e-08	2.16598e-07
ZNF252P-AS1	1.01779	3.89454e-09	4.5392e-08
C19orf67	1.01744	0.00674586	0.021048
TARBP1	1.01714	5.10935e-24	7.8941e-22
ZNF692	1.0171	1.91033e-17	8.01886e-16
AC145285.6	1.01702	4.23503e-15	1.24277e-13
LINC02012	1.01577	3.54746e-08	3.50004e-07
AC126118.1	1.01571	0.000139392	0.000708494
LINC00637	1.01568	2.36193e-09	2.8669e-08
IRX2	1.0155	1.89097e-18	9.48166e-17
AC108751.4	1.01547	0.00395027	0.013445
POLQ	1.01544	3.75396e-09	4.38732e-08
IGLV3-21	1.01448	0.0103371	0.0298139
EPOP	1.01408	2.56939e-14	6.6665e-13
KLHL17	1.01384	1.15657e-13	2.7028e-12
AC109460.1	1.01367	2.31565e-17	9.61793e-16
AL096828.3	1.01351	1.64326e-11	2.78648e-10
AC007663.3	1.01225	1.73061e-07	1.52502e-06
AC112491.1	1.01204	5.42579e-13	1.15054e-11
SLC38A11	1.01178	7.99213e-05	0.000428287
CKAP2L	1.01099	4.87821e-07	3.97945e-06
AC092807.3	1.01098	3.40895e-10	4.72727e-09
AC010624.1	1.01091	0.00792283	0.0240574
SNORD100	1.01089	0.000346577	0.00160217
AL158151.4	1.00968	0.00123801	0.00494153
AL021707.6	1.00889	1.09208e-08	1.17464e-07
AP000844.2	1.00791	0.0337029	0.0752007
CLDN8	1.00726	3.54968e-08	3.50156e-07
RAB6D	1.00708	2.60852e-05	0.000154419
AC007128.1	1.00697	0.0121214	0.0338879
AL031727.1	1.00646	1.19229e-10	1.77204e-09
FAM13A-AS1	1.00607	6.61307e-13	1.38569e-11
STAG3L5P	1.00529	2.23564e-10	3.19168e-09
THEG	1.00519	2.47882e-06	1.77511e-05
AC109361.1	1.00476	2.42347e-05	0.000144414
BICDL1	1.00408	6.07445e-17	2.34984e-15
SLC25A22	1.00406	8.58333e-23	1.00751e-20
PCDHA8	1.00357	0.026703	0.063194
AL078587.1	1.00312	0.000824594	0.00345879
AC093788.1	1.00269	2.27441e-11	3.78172e-10
DSC2	1.00249	7.94285e-12	1.41321e-10
REPS2	1.00245	1.96063e-12	3.81238e-11
RPL7AP50	1.00215	8.85922e-11	1.34448e-09
ERCC6L	1.00193	5.97814e-12	1.08204e-10
EXOSC10-AS1	1.0018	2.29931e-11	3.81941e-10
AL136038.7	1.00178	6.36664e-09	7.14393e-08
AC020907.4	1.00133	1.03411e-07	9.42343e-07
AL009178.1	1.00125	0.000547175	0.0024055
AC023024.1	1.00118	4.31172e-14	1.08576e-12
NFE2L3	1.00048	6.08222e-14	1.49276e-12
AC013470.2	1.00011	0.043518	0.0908752
AL137060.3	0.999838	2.70348e-06	1.92498e-05
TM4SF19	0.999834	0.000872829	0.00363584
GATD3A	0.999367	0.00593253	0.0189294
CSPG5	0.999256	1.16257e-08	1.24523e-07
AC004477.1	0.998942	4.50217e-10	6.10142e-09
AL391832.2	0.998543	6.32744e-07	5.05476e-06
ALDH1A3	0.998384	6.1224e-11	9.52528e-10
AP006621.4	0.996607	0.00179298	0.0068232
AL353801.3	0.996562	0.000551674	0.00242299
LINC00624	0.996464	3.72433e-08	3.66467e-07
ZNF697	0.99637	2.45457e-17	1.01456e-15
AC087392.3	0.995741	4.88283e-14	1.21762e-12
TPTE2P2	0.995451	0.0019031	0.00719217
AL133255.1	0.994083	0.00777837	0.0237114
AC015961.2	0.994074	1.94139e-07	1.6942e-06
ABHD11-AS1	0.993478	6.33173e-07	5.05661e-06
TBX15	0.993227	0.000286453	0.00135039
MIR7111	0.992891	0.00606071	0.0192557
AP001992.1	0.992447	1.228e-08	1.30903e-07
RAB6C-AS1	0.992029	8.57636e-13	1.76322e-11
CHRNA5	0.990351	1.24016e-07	1.11584e-06
AC109326.1	0.989941	2.43841e-06	1.7491e-05
AC006504.7	0.989899	1.95409e-18	9.77902e-17
AC073487.1	0.989498	8.42387e-11	1.28335e-09
DCAF4L1	0.988419	3.01405e-08	3.01259e-07
MSH5-SAPCD1	0.988417	3.4377e-11	5.54868e-10
AC024361.1	0.988414	1.43545e-10	2.10495e-09
AL121899.1	0.987936	3.45205e-08	3.41115e-07
PNPLA7	0.987843	9.02627e-18	4.03647e-16
UBTFL9	0.987176	0.0301716	0.0692802
BUD13P1	0.987051	0.0136618	0.0373971
UHRF1	0.986273	3.89326e-08	3.82137e-07
TMEM89	0.986246	0.0115644	0.0326488
IMPDH1P8	0.985896	4.96725e-08	4.77592e-07
SAP25	0.985709	7.71866e-05	0.000415239
PLEKHN1	0.985151	1.16172e-13	2.71235e-12
LAGE3P1	0.98456	3.08502e-08	3.07752e-07
ANO7	0.984519	6.18273e-05	0.000339918
AC004918.1	0.984284	3.0841e-18	1.49244e-16
AL391244.2	0.98422	6.79852e-19	3.69026e-17
AC012435.2	0.983515	3.02401e-16	1.04809e-14
C1orf194	0.983439	5.32016e-05	0.000296306
IRF7	0.983366	1.01168e-16	3.77411e-15
DPF1	0.982217	3.15635e-13	6.92493e-12
CDK5R1	0.981976	1.87105e-13	4.24108e-12
Z92544.1	0.981667	1.19673e-05	7.56455e-05
RPL12P8	0.98091	7.33838e-08	6.86526e-07
AC021016.3	0.980083	7.37011e-05	0.00039824
ADGRV1	0.979908	9.28746e-10	1.20425e-08
CBLC	0.979805	3.11461e-09	3.69567e-08
CFAP99	0.979495	2.92392e-05	0.000171291
HSH2D	0.979393	7.33693e-16	2.4094e-14
AC018638.6	0.978512	4.78677e-08	4.6171e-07
AP000523.1	0.977777	0.00301309	0.0106791
IGLV2-23	0.977434	0.0101905	0.0294607
MCM10	0.977069	8.16078e-06	5.3089e-05
AC004967.1	0.976396	1.39301e-26	3.59068e-24
AP003068.4	0.976369	2.82568e-07	2.40052e-06
RNFT2	0.976186	1.95957e-10	2.83065e-09
AP001630.1	0.975597	0.00108444	0.00440572
CXCL14	0.97522	0.000187821	0.000926193
LINC02235	0.97493	0.00102435	0.00418976
AC018766.4	0.974815	7.26376e-13	1.51154e-11
PEX10	0.974579	3.31042e-07	2.78556e-06
PCDHB9	0.974571	2.32125e-06	1.67372e-05
RP11-69E11.4	0.974515	6.00216e-13	1.26648e-11
AC011468.1	0.974036	1.45816e-20	1.09833e-18
TDRD6	0.973857	2.41001e-06	1.73018e-05
PRMT5-AS1	0.973672	2.41462e-14	6.30963e-13
QRICH2	0.973105	6.3288e-19	3.46093e-17
AC012254.5	0.972887	5.83336e-05	0.000322229
CREB3L4	0.972252	2.13664e-22	2.28543e-20
C5orf38	0.97212	1.355e-12	2.70762e-11
LINC002481	0.971491	1.93991e-10	2.80303e-09
AC129492.2	0.970844	2.34216e-06	1.68785e-05
SYNE4	0.970113	8.93909e-20	5.83372e-18
TTR	0.969493	0.00355144	0.0122881
CDH15	0.96946	0.00143466	0.00563032
AC108860.2	0.969256	3.1441e-13	6.901e-12
AC011444.1	0.96892	5.47209e-12	9.95358e-11
AC027801.1	0.968619	3.05772e-10	4.2714e-09
AC091230.1	0.968219	3.63108e-33	3.38648e-30
Z97653.1	0.968147	5.65532e-06	3.79699e-05
TRIB3	0.967971	2.24611e-17	9.35942e-16
RIMKLA	0.967772	1.01638e-14	2.81812e-13
PAX5	0.967278	0.000270347	0.00128189
FAAHP1	0.967133	6.04469e-07	4.84321e-06
SLC22A11	0.966877	0.000947876	0.00390847
AC010336.1	0.96681	6.8776e-06	4.5427e-05
CTLA4	0.966668	1.3317e-06	1.00366e-05
AL022341.2	0.966317	0.0246621	0.0595257
LINC02604	0.966134	5.91388e-13	1.24939e-11
RPS2P46	0.965977	2.09093e-11	3.49362e-10
H4-16	0.965414	1.2561e-07	1.12939e-06
AL023881.1	0.965323	3.12356e-06	2.20056e-05
C1QTNF12	0.964999	6.0859e-08	5.77142e-07
AP001626.1	0.964813	3.98497e-07	3.30278e-06
AL355353.2	0.964538	2.46098e-09	2.97726e-08
MANEAL	0.96445	9.71325e-15	2.70407e-13
RTN1	0.964319	9.01417e-09	9.83163e-08
AC009097.2	0.963786	0.00681731	0.0212343
DUS1L	0.963645	8.09654e-20	5.33135e-18
PRR22	0.963391	2.86576e-08	2.87164e-07
H4C9	0.963357	1.46019e-15	4.58948e-14
AC000124.1	0.963249	0.00122718	0.00490327
Z83851.4	0.962924	1.41761e-18	7.23543e-17
GRIN3A	0.961868	0.00396476	0.0134817
C6orf201	0.961185	7.4448e-09	8.23907e-08
SRCIN1	0.961149	6.05218e-11	9.42174e-10
PILRB	0.961061	5.00833e-08	4.8127e-07
PCAT6	0.960652	1.17482e-13	2.73795e-12
AC023509.2	0.960447	0.00683334	0.0212756
LINC01535	0.959457	2.82075e-07	2.39712e-06
MIR647	0.959323	3.0712e-08	3.06492e-07
AL928654.2	0.95921	5.93613e-07	4.76367e-06
TRAF4	0.959141	2.06981e-28	7.80668e-26
PANO1	0.957634	1.30536e-12	2.61149e-11
RAB19	0.957617	2.06499e-08	2.1223e-07
PLA2G2D	0.957268	0.00219443	0.00814085
PABPC1L2A	0.95709	0.00275762	0.00990074
AC012442.1	0.956689	3.0776e-22	3.18277e-20
AL008723.2	0.95614	0.0211782	0.052974
AP002992.1	0.956109	0.00563783	0.0181289
AC012213.1	0.954783	0.00627705	0.0198203
PRR5-ARHGAP8	0.953354	3.57533e-09	4.19576e-08
TNFRSF18	0.953339	1.17119e-06	8.91054e-06
TRIM67	0.952553	3.36546e-07	2.8277e-06
KIFC2	0.951809	3.37993e-08	3.34633e-07
MB	0.95173	1.43258e-05	8.93102e-05
SLC26A1	0.95133	4.72894e-15	1.37903e-13
LHX2	0.95112	0.00932653	0.0274756
AC132872.3	0.95039	1.47377e-09	1.84924e-08
DCST2	0.950056	4.05006e-10	5.54585e-09
DLX6-AS1	0.949963	0.00288507	0.0102835
AC011815.2	0.949663	1.73455e-07	1.52797e-06
LINC01970	0.949517	5.23759e-05	0.000292119
AC109361.2	0.948879	0.00108313	0.00440108
LINC01511	0.948692	0.0173407	0.0453267
C1orf116	0.947829	9.85931e-16	3.18629e-14
ADRB2	0.947779	1.33662e-13	3.09536e-12
TMEM241	0.94706	1.63172e-20	1.20528e-18
ICA1	0.947053	1.36309e-33	1.31924e-30
FAM201A	0.947027	4.2248e-11	6.73016e-10
ITGAX	0.947	3.89381e-13	8.41335e-12
SNHG12	0.947	8.05091e-12	1.42996e-10
2022-03-01	0.946754	1.40668e-18	7.18683e-17
AC005306.1	0.946119	1.32198e-05	8.29696e-05
KCNN2	0.945936	9.31506e-06	5.99894e-05
AP006545.2	0.94579	6.2529e-06	4.1682e-05
AC008522.1	0.945587	0.00055087	0.00241987
CDC37P2	0.945039	0.00598672	0.0190679
AL365259.1	0.945022	0.00035894	0.00165262
SNHG20	0.944243	2.38028e-24	3.88284e-22
AC009495.3	0.943876	7.01503e-10	9.25029e-09
RNU5B-2P	0.943541	9.82537e-12	1.72423e-10
AC083843.4	0.943255	2.81714e-06	2.00146e-05
PCDHB16	0.943035	3.64546e-05	0.000209541
NEIL1	0.943001	3.1669e-13	6.9451e-12
MIPEP	0.942394	1.88776e-05	0.000115044
LHX6	0.942306	5.18832e-14	1.28816e-12
AP001160.1	0.942146	8.92673e-14	2.12777e-12
AC011462.4	0.942116	2.63923e-10	3.71718e-09
AP000553.2	0.941743	0.0120046	0.0336416
AP001636.2	0.941588	3.66406e-06	2.5481e-05
ZNF350	0.941017	2.72913e-20	1.92559e-18
MYO1G	0.940787	3.42541e-09	4.02732e-08
PMEPA1	0.940552	1.24805e-15	3.96646e-14
CAMK2B	0.940389	2.26742e-07	1.95705e-06
AC129492.6	0.939935	0.000193332	0.000950445
SLC10A5	0.939723	1.27728e-11	2.20378e-10
ACSL3-AS1	0.939585	4.50798e-06	3.08274e-05
SYT7	0.939105	2.15104e-12	4.15115e-11
PLA2G4E	0.939038	0.0028251	0.0101006
AC091390.4	0.938604	9.11582e-08	8.39038e-07
AC097372.2	0.937411	1.78222e-05	0.000109261
AC024937.2	0.9344	0.0158657	0.0421958
MMP11	0.934261	7.3132e-07	5.77035e-06
CHRNA1	0.934058	0.010822	0.0309532
KCNC2	0.93399	0.0313555	0.0712827
SHC2	0.93351	5.55909e-13	1.17783e-11
AC138696.2	0.933125	1.01991e-07	9.30564e-07
NME1	0.932958	2.06838e-21	1.82299e-19
C20orf144	0.932724	4.2421e-12	7.8301e-11
AC096719.1	0.932455	0.000348962	0.00161189
MADCAM1	0.932141	3.57774e-07	2.99234e-06
ALLC	0.931892	0.00698981	0.0216865
AP001627.1	0.931714	0.000119022	0.000613901
DCSTAMP	0.931701	0.0048493	0.0159595
AP001625.2	0.931246	0.000146584	0.000741523
AC106820.3	0.931064	1.47608e-10	2.16206e-09
AC004263.1	0.930534	0.00327009	0.0114592
AC105285.1	0.930337	4.0714e-17	1.62777e-15
SEC31B	0.930053	1.92877e-10	2.78851e-09
MRPL41	0.930002	3.02243e-14	7.7712e-13
CYP2D7	0.929992	3.94871e-07	3.27856e-06
MRPS18AP1	0.929922	0.00399212	0.0135649
AC245060.5	0.929907	1.36589e-13	3.15885e-12
ACTL10	0.928693	1.53419e-05	9.52395e-05
AL158835.1	0.928298	3.66274e-10	5.05055e-09
AP001267.3	0.928222	1.12013e-10	1.67173e-09
ITGAD	0.928119	9.6775e-05	0.000510497
CERS4	0.928037	9.61842e-28	3.26739e-25
AC019181.2	0.927938	0.000102511	0.000537767
DARS-AS1	0.927743	3.47153e-16	1.19271e-14
AC009148.1	0.927205	8.4078e-08	7.79869e-07
AC024560.2	0.926819	2.83637e-08	2.84497e-07
AC091230.2	0.926484	0.00242621	0.00887933
C5orf30	0.925324	3.94063e-09	4.58876e-08
TNK2	0.924889	1.36821e-23	1.86654e-21
GUCY1A1	0.924059	4.66899e-10	6.31083e-09
AC026740.1	0.923945	1.66761e-10	2.42942e-09
SLC25A33	0.923863	4.84286e-22	4.78641e-20
MTG1	0.923709	5.31404e-18	2.46459e-16
GOLGA8B	0.923176	3.24881e-06	2.2791e-05
CCDC110	0.922905	2.66212e-11	4.36577e-10
AADAT	0.92256	2.87871e-11	4.69668e-10
MYL5	0.922519	9.43412e-15	2.63145e-13
E2F5	0.921619	6.66099e-22	6.43456e-20
AC010643.1	0.921587	0.000569193	0.0024914
LRRC7	0.921511	9.52382e-05	0.000503115
PRC1	0.921299	1.04019e-13	2.45205e-12
AC087491.1	0.921115	8.74819e-07	6.8001e-06
MFSD3	0.920839	2.14797e-12	4.14679e-11
AP003352.1	0.920625	3.85619e-12	7.16419e-11
TMEM120B	0.92037	1.55522e-27	4.98593e-25
SPTY2D1OS	0.920327	1.0019e-21	9.42982e-20
QSOX2	0.919676	8.60723e-37	1.83962e-33
AC004540.1	0.919315	4.34724e-08	4.22413e-07
SOX4	0.918787	5.19262e-18	2.41921e-16
AC131212.3	0.918229	6.32124e-11	9.8138e-10
REG4	0.918198	0.0039225	0.0133674
AFDN-DT	0.917761	1.52267e-12	3.01449e-11
AC108860.1	0.917449	0.00765642	0.0234137
OR7E38P	0.91735	1.36574e-17	5.89695e-16
MCCC2	0.916787	5.33978e-07	4.31721e-06
AC004253.1	0.916715	4.34817e-10	5.91931e-09
AC010326.5	0.916537	7.96401e-24	1.15074e-21
AC245014.1	0.916282	0.00025192	0.00120341
STEAP4	0.915759	1.31794e-06	9.93878e-06
NUSAP1	0.915589	9.26735e-08	8.51915e-07
SLC9A3-AS1	0.91504	1.49301e-07	1.32889e-06
SLC35F3	0.914867	8.6176e-08	7.97186e-07
AC233992.2	0.914858	0.0324976	0.0732571
PLEKHH1	0.91409	3.77022e-11	6.04921e-10
AC015712.2	0.91392	1.18274e-10	1.75902e-09
CSKMT	0.913848	1.64151e-17	6.99344e-16
TEX22	0.913805	2.86416e-08	2.87097e-07
KNL1	0.913529	2.01825e-07	1.75676e-06
AC068790.3	0.913016	1.01467e-05	6.49294e-05
RABEP2	0.912798	3.08053e-17	1.25709e-15
STRCP1	0.912761	4.14596e-05	0.000235851
LINC01979	0.912596	0.00253883	0.00923416
AL024508.1	0.911737	1.06915e-13	2.51454e-12
SNORD6	0.911311	0.00850872	0.0255086
AL645940.1	0.911096	1.73667e-08	1.80841e-07
MYADML2	0.910997	0.000492369	0.00218857
FAM83H	0.910687	3.74734e-19	2.15977e-17
CHKB-CPT1B	0.910411	4.48513e-10	6.07994e-09
TMCC1-AS1	0.910396	5.72875e-17	2.2261e-15
AC253536.6	0.909988	7.23365e-07	5.71022e-06
LINC01607	0.909657	5.99976e-07	4.80947e-06
LINC00482	0.909345	0.00681759	0.0212343
EIF4BP3	0.909258	2.11926e-12	4.09444e-11
LINC00623	0.909101	4.44919e-11	7.05912e-10
RPS20P33	0.909083	1.51717e-08	1.59572e-07
AKR7L	0.909026	5.3842e-10	7.2148e-09
GGCT	0.908909	5.181e-18	2.41819e-16
AC104521.1	0.908472	0.000424581	0.00191834
RNA5SP301	0.907975	3.07949e-09	3.65739e-08
AC006042.2	0.907355	0.00114595	0.00462046
DNASE1	0.906615	5.57128e-23	6.7487e-21
SNORA71B	0.906549	0.0233102	0.0569922
CD68	0.906334	6.00931e-09	6.76724e-08
TM7SF2	0.906184	6.55423e-14	1.60095e-12
TTYH3	0.906139	2.08983e-21	1.83873e-19
PRG4	0.90601	3.72387e-07	3.10595e-06
RCC1	0.9059	9.15211e-25	1.63574e-22
CFAP47	0.905708	0.0015263	0.00594152
RPL36AP43	0.90561	4.38202e-10	5.96221e-09
LRATD1	0.905508	5.47644e-08	5.22825e-07
FBXL19-AS1	0.905488	1.53436e-11	2.61565e-10
RP3-355L5.5	0.905441	7.35661e-10	9.66344e-09
AL163952.1	0.905215	0.036687	0.0801439
HABP2	0.904709	0.0167455	0.044072
AC092535.4	0.904692	0.0111721	0.0317721
RSPH1	0.904655	1.33958e-09	1.69329e-08
CHRD	0.904578	5.15505e-08	4.94344e-07
C5orf49	0.904118	1.91062e-11	3.21329e-10
RPP38-DT	0.903775	1.52894e-10	2.23566e-09
DPY19L2P4	0.903206	1.37843e-07	1.23289e-06
SERHL	0.902975	1.83925e-06	1.35358e-05
HYI-AS1	0.902858	6.78901e-07	5.38764e-06
AL117379.1	0.902854	8.79257e-11	1.33515e-09
BDH1	0.90278	1.89638e-21	1.68796e-19
AL691482.4	0.902062	0.000876619	0.00364985
KLF16	0.902045	2.5775e-16	9.05355e-15
KAT2A	0.901517	1.76793e-22	1.93361e-20
CDK1	0.901427	5.32625e-07	4.3093e-06
FAM111A	0.901102	2.01557e-20	1.46029e-18
COX5BP6	0.901054	2.70102e-09	3.23939e-08
REXO2	0.900934	3.86151e-14	9.78155e-13
MIAT	0.900227	5.0546e-08	4.85535e-07
TTLL6	0.899801	3.68357e-09	4.31291e-08
SLC24A2	0.899249	0.00996731	0.0289673
BLOC1S5-TXNDC5	0.898861	0.000144801	0.00073366
AC087294.1	0.898489	2.72697e-13	6.0267e-12
C9orf152	0.898353	3.97813e-15	1.17208e-13
MYO6	0.898183	2.63809e-08	2.65961e-07
LSINCT5	0.898137	0.0126424	0.0351126
AC108134.4	0.898082	3.11669e-10	4.34549e-09
IGHV3-23	0.898014	0.0122151	0.0341006
DRAXIN	0.897812	1.6807e-08	1.75333e-07
SNORA65	0.897799	2.15289e-12	4.15316e-11
SLC37A1	0.897124	3.85492e-18	1.83431e-16
CCNL2	0.896212	6.83781e-13	1.4287e-11
AC120114.3	0.895752	2.09281e-11	3.49563e-10
AC020765.2	0.894802	4.38254e-09	5.06083e-08
AC007387.1	0.894232	1.21136e-06	9.19455e-06
COL26A1	0.893996	1.58724e-05	9.82708e-05
VN2R17P	0.893858	2.68638e-05	0.000158498
SLC22A23	0.893528	2.22353e-15	6.8012e-14
AL021328.1	0.893297	6.66833e-08	6.27733e-07
AC068620.2	0.892928	6.47404e-07	5.15902e-06
AC011385.1	0.892923	0.000298142	0.00139919
HEY2	0.892554	2.20225e-07	1.90529e-06
RP11-199F11.2	0.892028	5.73141e-10	7.6461e-09
FAM198B-AS1	0.891929	1.21298e-08	1.29463e-07
SEPTIN5	0.891715	4.3684e-15	1.28044e-13
LINC00412	0.891671	0.000850427	0.00355465
TESMIN	0.891665	2.41442e-19	1.44009e-17
TPM1-AS	0.89071	3.51853e-07	2.9457e-06
UFSP1	0.890398	1.25376e-09	1.59503e-08
AC114730.3	0.889414	1.2086e-05	7.63394e-05
C2	0.889017	1.79433e-07	1.57711e-06
MAMDC4	0.889005	1.0312e-08	1.11383e-07
AL157373.2	0.888939	1.8958e-05	0.000115479
AP002847.1	0.888838	1.3343e-06	1.00533e-05
HRK	0.888748	0.00519485	0.0169155
NPY4R	0.888481	0.0216327	0.0538587
KIAA1324	0.888411	3.76459e-05	0.000215856
AC008764.6	0.887708	4.41872e-14	1.11053e-12
AC010655.2	0.887571	0.000945677	0.00390159
MAGEB17	0.887495	0.0132999	0.0366036
AC073195.2	0.887274	1.0443e-08	1.12655e-07
PKP3	0.887073	1.48499e-18	7.56431e-17
SC22CB-109E1.1	0.887046	0.0162593	0.0430041
IGHG4	0.88647	0.0137835	0.0376677
ULBP2	0.886281	0.00141124	0.0055509
MRPS9-AS1	0.886088	8.15439e-06	5.3061e-05
AL023803.3	0.885586	0.0196569	0.0499957
AC037487.3	0.885517	0.00393027	0.0133875
STEAP2	0.885312	3.05921e-10	4.27232e-09
AL645608.7	0.884748	4.78338e-06	3.25459e-05
AC116914.2	0.884744	0.000220118	0.0010674
AL049795.1	0.883348	3.01743e-08	3.01537e-07
SPOCK1	0.883312	6.19703e-07	4.9583e-06
IDUA	0.883252	2.75901e-13	6.09227e-12
PTPRR	0.88313	0.00429024	0.0144108
MLPH	0.883	1.75696e-18	8.85297e-17
KCNK12	0.882617	0.000287887	0.00135603
LINC01006	0.882341	3.66115e-12	6.82408e-11
MAPK12	0.881765	2.57157e-09	3.09717e-08
AP001628.1	0.881747	0.0230194	0.0564427
H2AC20	0.881476	6.78931e-10	8.97109e-09
BGN	0.881309	7.89364e-09	8.70014e-08
AC098679.2	0.881055	9.20297e-05	0.000487269
ARX	0.880831	0.00437384	0.0146492
WTAPP1	0.880322	0.00328739	0.0115119
AC022558.3	0.879953	3.49251e-08	3.44781e-07
GATA4	0.879593	0.00915127	0.027079
AL590705.1	0.879386	4.25549e-07	3.51111e-06
AL136221.1	0.879214	0.000487593	0.00216901
B3GALT6	0.878934	2.91696e-19	1.71589e-17
DIPK1B	0.878738	3.70069e-14	9.38931e-13
AP006621.2	0.878702	0.000976847	0.00401469
AC119744.1	0.878421	0.0257477	0.0614271
NTM	0.877516	8.0728e-05	0.000432204
H2BC13	0.877468	0.00136148	0.00537953
AC064807.4	0.877289	2.30929e-09	2.80567e-08
AC003965.1	0.876882	5.11228e-08	4.90708e-07
ATF7-NPFF	0.87681	6.22846e-09	6.99866e-08
AC138028.4	0.876671	1.48431e-09	1.86201e-08
SCX	0.876208	5.20645e-05	0.000290509
BOLA2B	0.875942	2.76498e-09	3.30913e-08
IGHV4-31	0.875926	0.0497047	0.0999373
AC138123.1	0.87569	0.000303395	0.00142086
SMIM22	0.8755	0.0039051	0.0133168
RHPN2	0.875148	3.2827e-12	6.17477e-11
SNHG8	0.874801	3.1693e-18	1.53078e-16
AC011511.1	0.873822	7.46803e-09	8.25944e-08
AC004925.1	0.872751	8.33486e-05	0.000445119
AC073611.1	0.872502	5.5239e-12	1.00336e-10
SLC7A11-AS1	0.87182	0.0331411	0.0742865
PTRHD1	0.87181	7.58216e-18	3.44793e-16
AC000068.2	0.871374	4.31219e-10	5.875e-09
NAALADL2	0.87132	1.565e-08	1.64064e-07
AC113139.1	0.871258	0.00225276	0.00833193
RAET1K	0.870786	0.00167861	0.00644734
ELOVL7	0.870088	2.04703e-09	2.50962e-08
SNHG17	0.869892	1.66915e-15	5.19533e-14
MYLK-AS1	0.869466	2.96205e-10	4.14227e-09
RP11-104N10.2	0.86935	9.33335e-15	2.60617e-13
AL358075.2	0.869166	1.0281e-06	7.89587e-06
AL158835.2	0.868996	8.76042e-05	0.000465905
PDCL3P4	0.868912	3.09274e-08	3.08462e-07
AC093627.7	0.868896	0.000106996	0.000558273
CCDC40	0.86887	3.12821e-20	2.18315e-18
LMNTD2	0.86883	8.64762e-09	9.46404e-08
LAT	0.868604	8.28028e-06	5.38118e-05
ISG15	0.86853	9.95815e-05	0.000524385
NKILA	0.868479	2.15379e-07	1.86745e-06
ZNF577	0.868231	3.05681e-17	1.24939e-15
PDIA5	0.867774	2.65076e-19	1.57191e-17
SMS	0.867305	6.12634e-07	4.90557e-06
TPD52	0.867219	3.0564e-18	1.48183e-16
ARHGEF26-AS1	0.866872	9.60074e-12	1.68712e-10
AC245052.4	0.866464	7.2123e-13	1.50202e-11
OGT	0.865422	3.15806e-15	9.47327e-14
OR2I1P	0.86538	0.000556252	0.00244143
AC244517.1	0.865354	0.000244101	0.00117053
CBR3-AS1	0.865206	2.33791e-18	1.1598e-16
ACTG1P17	0.864578	2.53802e-09	3.06037e-08
TXLNB	0.864561	2.03371e-05	0.000122974
ACY1	0.86421	3.29055e-15	9.84191e-14
EDRF1-AS1	0.864177	0.00082448	0.00345859
AL590822.2	0.86399	1.60607e-05	9.9317e-05
FAM117B	0.863297	7.86956e-13	1.62901e-11
IL2RA	0.863281	3.24306e-06	2.27537e-05
MMP2-AS1	0.863077	0.0337568	0.0752882
AC008735.2	0.862852	1.10446e-05	7.022e-05
AC016586.1	0.862706	0.00241681	0.00885061
PRSS8	0.862543	1.63999e-12	3.22558e-11
AC005920.1	0.86243	5.45763e-06	3.6758e-05
AC005920.4	0.862395	0.000327332	0.00152116
AC010201.2	0.862304	4.14568e-07	3.42601e-06
PKD1L3	0.862252	0.000550686	0.00241947
CHMP4BP1	0.861984	6.23546e-07	4.9875e-06
LINC01176	0.8619	2.10913e-08	2.16462e-07
GAS6-AS1	0.86142	1.29119e-05	8.1216e-05
AC027682.4	0.861149	0.00049344	0.00219262
AL137024.1	0.860742	0.00414497	0.013998
PCDHB11	0.860741	0.000277363	0.00131091
SV2C	0.860456	3.26474e-07	2.74939e-06
SH3D21	0.858672	3.64361e-14	9.26336e-13
CDCA2	0.858295	1.82606e-06	1.34445e-05
FAAH	0.858218	2.73821e-14	7.08302e-13
PLEKHS1	0.857522	8.87564e-06	5.73685e-05
BCAM	0.857456	1.221e-13	2.83913e-12
AC008264.2	0.857224	1.18652e-08	1.26745e-07
FAM111A-DT	0.856897	1.684e-13	3.83743e-12
WDR62	0.856794	5.50234e-08	5.25102e-07
AC012073.1	0.856749	1.34514e-17	5.81778e-16
AC104785.1	0.856695	7.67258e-07	6.03072e-06
FAM72A	0.856536	3.05697e-06	2.1578e-05
AL137798.1	0.85588	0.0133615	0.0367376
AC113554.1	0.8558	0.044147	0.0917962
LAMP5	0.855171	0.000338147	0.00156701
AL121772.1	0.854823	1.47407e-08	1.55326e-07
RP5-1042K10.14	0.854683	0.000360578	0.00165912
GATD3B	0.853968	8.33195e-06	5.41065e-05
ARSH	0.853851	0.022917	0.0562481
PLEKHB1	0.853573	1.79274e-07	1.57598e-06
C15orf48	0.853517	0.00760349	0.0232876
LINC02068	0.853297	0.000761779	0.00322112
AC010624.2	0.852413	0.020928	0.0525067
AC016738.1	0.851243	8.24521e-06	5.35907e-05
AC087239.1	0.851175	3.94729e-05	0.000225525
AL121583.1	0.850744	7.71869e-05	0.000415239
RIPK2	0.849967	1.94827e-21	1.729e-19
LINC02340	0.849683	0.000767255	0.00324134
AC022034.3	0.849608	0.0463349	0.0949558
KIF2C	0.849456	2.64437e-09	3.1759e-08
GPR19	0.849363	0.000162692	0.000814812
AC122688.3	0.849116	6.24597e-13	1.3136e-11
RSRP1	0.848784	1.87632e-08	1.94122e-07
TRPV6	0.848776	1.1196e-10	1.67142e-09
TMEM269	0.848752	0.00378697	0.0129805
CATSPERB	0.848744	7.61716e-13	1.58059e-11
BMPR1B-DT	0.848742	9.26633e-07	7.16593e-06
CLCF1	0.848618	3.8508e-11	6.17464e-10
AC254629.1	0.848586	0.0233973	0.0571431
IL17C	0.848291	0.0292398	0.0676647
RNY4P10	0.848121	7.42153e-05	0.000400766
H1FX-AS1	0.847907	3.53968e-10	4.89797e-09
TYRP1	0.847784	0.0164008	0.043309
AL359232.1	0.847697	3.45568e-11	5.57243e-10
AC007098.1	0.847434	3.6564e-07	3.05364e-06
CRLF1	0.847418	3.25112e-06	2.2801e-05
LRFN2	0.8474	0.00081043	0.00340411
TMEM190	0.847393	0.0213529	0.0533016
AL162727.2	0.847298	0.0385917	0.0832377
LMNB1	0.847153	3.15606e-10	4.3956e-09
CHST8	0.847021	0.00018355	0.000908103
TSPAN13	0.846827	1.08304e-14	2.98767e-13
ANKRD13B	0.846681	3.90655e-11	6.25035e-10
AC069544.1	0.84652	2.56414e-10	3.61737e-09
TMEM178B	0.846391	4.22836e-10	5.77152e-09
AC084125.4	0.846329	5.67325e-05	0.000314231
P2RY11	0.846103	1.05813e-13	2.4909e-12
CDK19	0.846087	7.13609e-07	5.64015e-06
CDT1	0.845848	3.19267e-06	2.2434e-05
LINC02198	0.845786	3.06319e-07	2.589e-06
AL807752.1	0.84508	3.26353e-06	2.28755e-05
MCRIP2	0.84502	5.87314e-10	7.81688e-09
SPINK8	0.84484	0.0113265	0.032108
AP000346.2	0.844783	0.000185158	0.000914908
ZNF467	0.844709	6.27272e-08	5.93214e-07
SNORA3B	0.844672	0.0301958	0.0693202
PYCR3	0.843761	1.08052e-11	1.88266e-10
ARVCF	0.843449	4.6557e-17	1.83562e-15
RPL36A	0.843185	1.74423e-13	3.9694e-12
AC103810.1	0.842941	0.0013399	0.0053
SMCO3	0.842845	0.00234909	0.00863554
AL355802.1	0.842771	3.70885e-09	4.33855e-08
POLN	0.842513	1.45272e-12	2.88492e-11
AC135048.4	0.84194	1.29261e-07	1.16018e-06
LRRC45	0.841833	9.77284e-14	2.31868e-12
FLNB-AS1	0.841757	4.16277e-09	4.82552e-08
AC096642.1	0.841738	1.49373e-08	1.57236e-07
AC108134.1	0.841733	1.89391e-10	2.74043e-09
HDAC10	0.841723	3.03515e-09	3.60974e-08
AC112694.2	0.841449	0.00223728	0.00828241
BEND3	0.841186	1.21436e-09	1.54682e-08
UBE2S	0.841157	5.40593e-12	9.85071e-11
AC034229.4	0.8411	0.000119182	0.000614663
B3GNT4	0.840167	1.47415e-10	2.15985e-09
ATAD3B	0.840145	2.20359e-11	3.6723e-10
AL121839.2	0.839846	8.3586e-13	1.7226e-11
BX649601.1	0.839385	8.09852e-08	7.52834e-07
LINC00893	0.839289	4.68455e-06	3.19412e-05
AC109927.1	0.839047	0.0134167	0.0368499
AL121832.3	0.838995	3.66817e-11	5.89469e-10
RNU6-850P	0.838764	0.0198941	0.0505058
DM1-AS	0.838533	2.04449e-12	3.95745e-11
KIF9	0.837862	8.27205e-18	3.7286e-16
PCOTH	0.837687	0.017964	0.0465884
AC233992.3	0.837357	0.00143527	0.00563169
AC096734.2	0.837013	0.000458257	0.00205355
AC245100.1	0.83687	0.000222508	0.00107746
AC024937.1	0.83632	0.000367139	0.00168568
SYP	0.83567	2.76666e-06	1.9675e-05
SNHG7	0.8354	6.63387e-11	1.02588e-09
AC010973.2	0.834777	1.62566e-07	1.43896e-06
AC006128.1	0.834722	4.71374e-08	4.5578e-07
AC093001.1	0.834348	0.029011	0.0672268
IZUMO4	0.833735	3.18718e-08	3.17142e-07
AC010422.2	0.833497	0.000159671	0.000801637
AL354714.2	0.832995	2.01501e-05	0.000121965
MICAL2	0.832985	1.83647e-08	1.90422e-07
CDK3	0.832873	3.43456e-08	3.39584e-07
CD163L1	0.83222	0.000211797	0.00103183
AL590617.2	0.832169	3.21545e-08	3.19644e-07
BCL2L2-PABPN1	0.831708	1.33589e-05	8.37914e-05
TMEM151A	0.831554	0.000202093	0.000989159
RPS10P5	0.831407	1.26705e-10	1.87193e-09
AC004080.12	0.83138	1.10047e-06	8.41298e-06
AC105339.3	0.830729	0.00082904	0.00347574
AL096803.3	0.830598	0.0222291	0.0549419
CATSPER2	0.830547	1.24974e-12	2.50803e-11
SIGLEC1	0.830334	6.43831e-07	5.13454e-06
TTC36	0.830328	1.0793e-06	8.26309e-06
NOP16	0.830208	8.11236e-17	3.0665e-15
HK3	0.829898	3.23316e-06	2.26936e-05
RPGRIP1	0.829435	7.37616e-12	1.32017e-10
DANCR	0.828864	1.9357e-15	5.97424e-14
C20orf204	0.828858	3.32325e-07	2.79407e-06
SMC1B	0.828581	2.10678e-09	2.57732e-08
MST1	0.8285	2.72834e-08	2.74412e-07
BPIFB2	0.828498	0.015446	0.0412764
AC002316.1	0.827941	2.68365e-10	3.77661e-09
AL136295.2	0.82735	1.94378e-09	2.39161e-08
AC093620.1	0.827265	9.02446e-10	1.17192e-08
AC134682.1	0.827101	2.65267e-05	0.000156635
AL139089.1	0.826672	3.1951e-08	3.17683e-07
AL354950.1	0.826643	0.00476355	0.0157227
AC128687.2	0.826428	0.00106464	0.0043352
AC020558.1	0.826247	1.7735e-05	0.000108818
AC132812.1	0.825741	1.40342e-12	2.7953e-11
PLXNB3	0.825699	2.29591e-09	2.79206e-08
AP000974.1	0.825429	2.85431e-07	2.42283e-06
AC006111.2	0.82529	1.04054e-10	1.56249e-09
CSPG4P10	0.825274	2.5141e-07	2.15114e-06
AC090236.2	0.825133	0.000360654	0.00165932
CCNB1	0.825099	4.01215e-11	6.40931e-10
AC024588.1	0.824764	0.000112273	0.000582709
CKMT1A	0.824718	0.000400084	0.00182016
CNIH2	0.824606	9.6627e-09	1.04944e-07
AC110769.2	0.824111	4.16192e-05	0.000236654
MPC2	0.824046	9.51727e-17	3.57124e-15
AC004908.2	0.823352	1.2939e-10	1.90885e-09
SNHG10	0.823023	1.97754e-12	3.84089e-11
PSLNR	0.822651	0.0178281	0.046297
AC096536.2	0.822077	0.000151405	0.000764103
AC004696.1	0.822021	0.00204936	0.0076681
SLC7A13	0.822008	0.0142737	0.0387351
AC020917.1	0.821977	0.00120662	0.00483353
CTA-292E10.9	0.82189	8.00963e-09	8.81472e-08
CTAGE7P	0.821696	5.08256e-05	0.000284338
SAC3D1	0.821672	6.68322e-10	8.83318e-09
WFIKKN1	0.821657	1.01603e-06	7.81489e-06
NOXA1	0.821457	6.60154e-08	6.21903e-07
MEX3D	0.821339	6.06271e-22	5.8899e-20
AL079301.1	0.821243	0.00157341	0.00610083
AC006017.1	0.821026	0.00259425	0.00940172
GABPB1-AS1	0.821025	2.94826e-10	4.12559e-09
CRYM	0.820981	0.000146779	0.000742361
SPP1	0.82087	0.000171072	0.000852284
AC005332.1	0.820332	0.000353142	0.0016287
ADAT2	0.82005	1.02483e-17	4.52009e-16
AL355802.3	0.819894	1.82004e-06	1.3404e-05
CR559946.2	0.819217	0.00966849	0.0282811
CENPX	0.818762	5.73286e-17	2.2261e-15
WNT10B	0.818633	1.56034e-06	1.16233e-05
AC138409.2	0.818554	7.72868e-08	7.20412e-07
STK32C	0.818406	1.06432e-12	2.16386e-11
FOXJ1	0.818265	0.0201909	0.0510873
PPP1R26-AS1	0.818131	5.32303e-18	2.46607e-16
ACSS1	0.817746	4.07195e-24	6.40708e-22
GRM4	0.817558	0.000575093	0.00251487
NECAB2	0.817206	3.6579e-05	0.000210185
TMEM86A	0.817194	1.17022e-17	5.10862e-16
AC100821.2	0.817101	0.00499042	0.0163442
LINC02343	0.816776	1.35316e-05	8.47602e-05
LINC02208	0.816679	0.0298941	0.0687879
AL157838.1	0.816663	3.86133e-05	0.000221032
AL161729.4	0.81658	0.000354676	0.00163519
GVQW2	0.816238	3.76408e-10	5.18193e-09
PERM1	0.815724	6.91433e-07	5.47669e-06
AC008555.7	0.815593	3.54246e-13	7.71266e-12
AC011379.2	0.815502	7.39716e-11	1.13843e-09
H2BC12	0.814788	2.10613e-10	3.02531e-09
TENM1	0.814044	0.00591379	0.018879
FBXO43	0.813837	2.57091e-07	2.19608e-06
AC074044.1	0.813659	0.000191973	0.000944221
CHMP4C	0.81352	2.59066e-13	5.74278e-12
PPEF1	0.81347	4.32203e-06	2.96706e-05
CLEC18A	0.813202	0.00720124	0.0222329
EDRF1	0.813171	1.44215e-17	6.20597e-16
LINC00894	0.813154	1.60645e-07	1.42319e-06
HK2	0.812971	3.96249e-09	4.61212e-08
NEDD4L	0.812577	1.79782e-11	3.03253e-10
ZWINT	0.812494	3.17178e-08	3.15854e-07
PRR7-AS1	0.81222	3.76804e-06	2.61474e-05
AC104083.1	0.811594	9.71227e-12	1.70613e-10
AC007182.2	0.811513	5.84297e-07	4.69846e-06
TONSL-AS1	0.811337	8.82327e-09	9.63857e-08
SLC44A4	0.811305	6.91695e-14	1.68314e-12
FSCN2	0.810898	1.77743e-09	2.20013e-08
AC069218.1	0.810873	3.73475e-05	0.000214241
AC005515.1	0.810081	0.00345356	0.0120012
CDC25A	0.809904	8.88724e-11	1.34833e-09
EME1	0.809373	1.94297e-09	2.39118e-08
AL356299.3	0.809327	0.0024605	0.00898367
BEAN1	0.809285	2.34994e-08	2.39364e-07
DIRAS2	0.808392	0.0195663	0.0498338
AL445222.2	0.808243	2.55605e-07	2.18449e-06
RP11-192H23.8	0.807812	1.61399e-09	2.01386e-08
AL162741.1	0.807676	8.50312e-06	5.51413e-05
MYC	0.807588	1.97771e-08	2.0383e-07
AL022328.2	0.807067	4.52497e-11	7.17048e-10
AL360219.2	0.806934	4.616e-08	4.47004e-07
CCL22	0.806756	1.89722e-05	0.000115538
TAF1D	0.806505	4.54999e-22	4.52309e-20
AP000240.1	0.806498	1.62903e-07	1.44143e-06
ABCG1	0.806394	3.67639e-16	1.25637e-14
UCK2	0.806373	6.3343e-17	2.44116e-15
AP001107.1	0.806011	5.08373e-06	3.44342e-05
CHRM5	0.805915	7.52563e-05	0.000405619
RP11-153F5.7	0.805899	5.63117e-09	6.37358e-08
PPAN	0.80552	6.46391e-13	1.35721e-11
AC007191.1	0.805292	1.99274e-07	1.73633e-06
AC010542.6	0.805154	2.74989e-09	3.29415e-08
PTPRN2	0.805	9.19061e-06	5.92583e-05
AC100803.2	0.804848	0.0049747	0.0162949
AL596094.1	0.804806	5.55968e-08	5.3018e-07
IGLC3	0.804732	0.0157803	0.0420277
MON1B	0.804719	2.34504e-05	0.000140213
AL359881.1	0.804552	0.00668359	0.0208855
FAP	0.804372	9.85784e-06	6.32209e-05
DGKD	0.804289	1.49384e-21	1.34906e-19
POLR2H	0.803594	5.3465e-28	1.90451e-25
AL158212.2	0.803563	2.46997e-06	1.76935e-05
RPSAP9	0.80337	5.86949e-12	1.0635e-10
UBE2R2-AS1	0.802935	0.00346037	0.0120192
SNRPGP10	0.802719	7.33434e-07	5.78614e-06
METTL26	0.802701	3.67772e-13	7.98681e-12
AL807752.4	0.802606	0.0179364	0.0465423
AC092301.1	0.8025	0.00131847	0.00522409
AC023908.3	0.801786	1.50298e-07	1.33707e-06
RFX6	0.801725	0.0125755	0.0349531
AF117829.1	0.801182	1.59909e-14	4.27437e-13
FAM71E1	0.800699	4.19225e-08	4.08746e-07
TTLL12	0.80021	1.56943e-20	1.17011e-18
EGR4	0.799998	0.0477458	0.0970256
NBPF8	0.799814	3.13982e-10	4.37417e-09
GRIN1	0.799763	1.57054e-08	1.64612e-07
AC144530.1	0.799757	3.77122e-10	5.19036e-09
AC067942.1	0.7997	2.30767e-07	1.99078e-06
AC011899.1	0.799323	0.0231531	0.0566947
AP001619.1	0.799081	0.00723264	0.022309
RGS17	0.797323	0.000161383	0.000809203
AL121832.2	0.797095	5.40099e-08	5.16346e-07
AL049543.1	0.796795	4.62563e-05	0.000260853
AC005534.2	0.796675	0.00209076	0.00780598
DRICH1	0.796539	0.000472558	0.00211093
GNL3	0.796453	3.41666e-30	1.88449e-27
PRKAG2-AS1	0.79601	4.92156e-09	5.63131e-08
SMPD3	0.795839	4.89818e-07	3.99193e-06
AC016876.4	0.795646	0.000127467	0.00065319
C3orf35	0.795321	1.2221e-11	2.11211e-10
AC105052.2	0.795188	1.92337e-06	1.40982e-05
IPO4	0.794962	1.70968e-12	3.35366e-11
PHLDB3	0.794815	5.06415e-17	1.98294e-15
BNIP3P27	0.794742	0.00574606	0.0184203
ZSCAN2	0.794362	4.5183e-22	4.50032e-20
GAS5	0.793746	1.14557e-13	2.68074e-12
RELL2	0.793704	3.44408e-07	2.88714e-06
MICALL2	0.793492	3.48987e-13	7.6111e-12
TMEM63C	0.79324	0.00130059	0.00516082
LRRIQ1	0.792998	6.52023e-06	4.32896e-05
ZNF850	0.792955	3.87507e-12	7.19145e-11
AL157700.1	0.792366	2.14621e-08	2.19916e-07
AL355312.3	0.791711	0.00151061	0.00588938
AC012414.4	0.791617	0.00617307	0.0195509
AL109936.3	0.791543	8.33613e-08	7.7366e-07
TWNK	0.791299	3.08267e-18	1.49244e-16
FAM71F2	0.791283	5.81664e-10	7.74571e-09
ERGIC1	0.791052	2.69256e-23	3.49658e-21
AL021807.1	0.790932	3.95373e-06	2.73214e-05
RP11-89K10.1	0.790922	3.2122e-11	5.20765e-10
AC004890.2	0.790793	1.88294e-08	1.94728e-07
TUT7	0.790653	8.27352e-13	1.70643e-11
VAV2	0.79015	1.27861e-28	5.01535e-26
UAP1	0.790131	6.88672e-14	1.67657e-12
IGHV3-15	0.790125	0.0270782	0.0638756
AL023653.2	0.789948	0.00459331	0.0152619
AC004890.3	0.789663	0.00345539	0.0120044
AC026403.1	0.789569	0.000107683	0.000561399
U47924.1	0.789557	0.0314341	0.0714089
AC015813.1	0.789409	2.26821e-10	3.23368e-09
AC137695.1	0.789272	0.014878	0.0400633
AC073548.1	0.789147	1.11948e-06	8.54523e-06
AL157791.2	0.789029	0.000645054	0.00278168
PPIAP2	0.788679	0.00177059	0.00675058
ABHD2	0.788318	8.17456e-07	6.3902e-06
GAPDHP71	0.787595	0.00849868	0.0254816
LINC01004	0.787227	3.17551e-09	3.75953e-08
DICER1-AS1	0.787218	4.663e-10	6.30505e-09
SRM	0.787149	1.17693e-18	6.06129e-17
SHD	0.787033	0.0325914	0.0734042
AC000089.1	0.787	3.29557e-08	3.2655e-07
MICALCL	0.786974	0.000138291	0.000703248
ROPN1L	0.786949	0.00439518	0.0147094
SNORD15B	0.786739	0.00865438	0.0258653
HSD3B7	0.78642	2.07546e-10	2.98293e-09
AC010491.1	0.786381	2.36022e-08	2.40356e-07
ZDHHC9	0.786064	5.43756e-23	6.64429e-21
AC079336.5	0.785809	8.70746e-05	0.000463473
C8G	0.785555	1.61436e-07	1.42995e-06
AL731569.1	0.785167	4.08904e-09	4.74326e-08
NSUN5P2	0.785138	4.73769e-08	4.57751e-07
CACFD1	0.785015	1.03705e-15	3.33515e-14
HOMER2	0.784876	2.30256e-11	3.82356e-10
AL390860.1	0.784628	0.0325432	0.0733377
AL583810.1	0.784161	0.00129879	0.00515446
AC010327.5	0.783924	0.000183763	0.000909068
SCARNA12	0.78359	0.0107169	0.0307005
BGLAP	0.783485	1.29222e-05	8.1271e-05
KRT18P25	0.783478	0.000140461	0.000713645
AL138831.3	0.782711	1.70614e-06	1.26323e-05
ENTR1	0.78268	9.6867e-32	7.09828e-29
DSCAS	0.782537	0.00715934	0.0221161
BMS1P4	0.781993	8.99764e-12	1.58657e-10
AC002550.2	0.781937	2.52431e-14	6.5595e-13
PAOX	0.781892	1.16501e-09	1.48729e-08
AC011297.1	0.781867	1.22612e-06	9.29695e-06
SCARB1	0.78182	3.62664e-23	4.54837e-21
AC023051.1	0.781784	0.0162268	0.0429336
AC005776.2	0.781646	1.0897e-08	1.17281e-07
AC022210.1	0.781307	1.94253e-05	0.000118018
AC007000.2	0.781123	2.25652e-09	2.74806e-08
RGS20	0.780981	2.82975e-06	2.0093e-05
[truncated: 1,158 more rows]
