# Supplementary material for: Identification and functional analysis of LncRNA-XIST ceRNA network in prostate cancer
Source: BMC Cancer. 2022 Aug 29;22:935. doi: 10.1186/s12885-022-10007-6 (PMC9426231; doi:10.1186/s12885-022-10007-6)
Supplement: Supplementary file 9 — Additional file 9. [file 12885_2022_10007_MOESM9_ESM.xlsx]

## Sheet: Sheet1
XIST	hsa-miR-93-5p	RGS17
	hsa-miR-200c-3p	NCALD
	hsa-miR-96-5p	LRRC7
	hsa-miR-182-5p	SERINC5
	hsa-miR-153-3p	HOXA9
	hsa-miR-615-3p	SV2C
		BCL2L12
		RNF208
		BMPR1B
		HEY2

## Sheet: miR DB More than 90 points
miRNA Name	Gene Symbol		miRNA Name	Gene Symbol		miRNA Name	Gene Symbol		miRNA Name	Gene Symbol		miRNA Name	Gene Symbol		miRNA Name	Gene Symbol		miRNA Name	Gene Symbol		Remove duplicate values
hsa-miR-93-5p	ENPP5		hsa-miR-200c-3p	VASH2		hsa-miR-96-5p	NEXMIF		hsa-miR-182-5p	PRKACB		hsa-miR-153-3p	UNC5C		hsa-miR-615-3p	PSMD11		hsa-miR-93-5p	ENPP5		ENPP5
hsa-miR-93-5p	FYCO1		hsa-miR-200c-3p	HIPK3		hsa-miR-96-5p	ADCY6		hsa-miR-182-5p	RGS17		hsa-miR-153-3p	KCNQ4					hsa-miR-93-5p	FYCO1		FYCO1
hsa-miR-93-5p	DYNC1LI2		hsa-miR-200c-3p	MAP2		hsa-miR-96-5p	PRTG		hsa-miR-182-5p	BNC2		hsa-miR-153-3p	SERTAD2					hsa-miR-93-5p	DYNC1LI2		DYNC1LI2
hsa-miR-93-5p	ZNFX1		hsa-miR-200c-3p	ERRFI1		hsa-miR-96-5p	SPIN1		hsa-miR-182-5p	SNX30		hsa-miR-153-3p	KLF5					hsa-miR-93-5p	ZNFX1		ZNFX1
hsa-miR-93-5p	NPAT		hsa-miR-200c-3p	ZEB1		hsa-miR-96-5p	FRS2		hsa-miR-182-5p	LPP		hsa-miR-153-3p	HEY2					hsa-miR-93-5p	NPAT		NPAT
hsa-miR-93-5p	MED12L		hsa-miR-200c-3p	NR5A2		hsa-miR-96-5p	LRCH2		hsa-miR-182-5p	MITF		hsa-miR-153-3p	FEM1C					hsa-miR-93-5p	MED12L		MED12L
hsa-miR-93-5p	TBC1D20		hsa-miR-200c-3p	ZEB2		hsa-miR-96-5p	HAS2		hsa-miR-182-5p	FRS2		hsa-miR-153-3p	UTRN					hsa-miR-93-5p	TBC1D20		TBC1D20
hsa-miR-93-5p	ZNF800		hsa-miR-200c-3p	RECK		hsa-miR-96-5p	SH3BP5		hsa-miR-182-5p	CAMSAP2		hsa-miR-153-3p	GALNT7					hsa-miR-93-5p	ZNF800		ZNF800
hsa-miR-93-5p	NPAS2		hsa-miR-200c-3p	SLIT2		hsa-miR-96-5p	BRPF3		hsa-miR-182-5p	HAS2		hsa-miR-153-3p	NFIC					hsa-miR-93-5p	NPAS2		NPAS2
hsa-miR-93-5p	SAR1B		hsa-miR-200c-3p	WIPF1		hsa-miR-96-5p	JMJD1C		hsa-miR-182-5p	PRRG3		hsa-miR-153-3p	FAM168B					hsa-miR-93-5p	SAR1B		SAR1B
hsa-miR-93-5p	BRMS1L		hsa-miR-200c-3p	C11orf95		hsa-miR-96-5p	SNX30		hsa-miR-182-5p	EPAS1		hsa-miR-153-3p	SLC4A4					hsa-miR-93-5p	BRMS1L		BRMS1L
hsa-miR-93-5p	ANKRD52		hsa-miR-200c-3p	FAM8A1		hsa-miR-96-5p	ATXN1		hsa-miR-182-5p	PALLD		hsa-miR-153-3p	ANGPT1					hsa-miR-93-5p	ANKRD52		ANKRD52
hsa-miR-93-5p	VLDLR		hsa-miR-200c-3p	LHFPL6		hsa-miR-96-5p	ITPR1		hsa-miR-182-5p	DCUN1D1		hsa-miR-153-3p	TBC1D19					hsa-miR-93-5p	VLDLR		VLDLR
hsa-miR-93-5p	TXNIP		hsa-miR-200c-3p	AP1S2		hsa-miR-96-5p	TBR1		hsa-miR-182-5p	SLC39A9		hsa-miR-153-3p	DENND1B					hsa-miR-93-5p	TXNIP		TXNIP
hsa-miR-93-5p	KCNB1		hsa-miR-200c-3p	SEC23A		hsa-miR-96-5p	PLPPR4		hsa-miR-182-5p	VAMP3		hsa-miR-153-3p	AUTS2					hsa-miR-93-5p	KCNB1		KCNB1
hsa-miR-93-5p	CLOCK		hsa-miR-200c-3p	TBX18		hsa-miR-96-5p	OXSR1		hsa-miR-182-5p	MTSS1		hsa-miR-153-3p	SLC1A6					hsa-miR-93-5p	CLOCK		CLOCK
hsa-miR-93-5p	RUFY2		hsa-miR-200c-3p	PTPN21		hsa-miR-96-5p	MTSS1		hsa-miR-182-5p	NPTX1		hsa-miR-153-3p	OSBPL6					hsa-miR-93-5p	RUFY2		RUFY2
hsa-miR-93-5p	ARHGAP12		hsa-miR-200c-3p	DNAJC3		hsa-miR-96-5p	SLC1A1		hsa-miR-182-5p	NEXMIF		hsa-miR-153-3p	PCDH7					hsa-miR-93-5p	ARHGAP12		ARHGAP12
hsa-miR-93-5p	STK17B		hsa-miR-200c-3p	QKI		hsa-miR-96-5p	COL25A1		hsa-miR-182-5p	CD2AP		hsa-miR-153-3p	RAI14					hsa-miR-93-5p	STK17B		STK17B
hsa-miR-93-5p	PDCD1LG2		hsa-miR-200c-3p	RIC1		hsa-miR-96-5p	UBE2G1		hsa-miR-182-5p	TECTB		hsa-miR-153-3p	SOCS5					hsa-miR-93-5p	PDCD1LG2		PDCD1LG2
hsa-miR-93-5p	ZFYVE26		hsa-miR-200c-3p	CCNJ		hsa-miR-96-5p	B4GALNT1		hsa-miR-182-5p	PRTG		hsa-miR-153-3p	YIPF2					hsa-miR-93-5p	ZFYVE26		ZFYVE26
hsa-miR-93-5p	RAB22A		hsa-miR-200c-3p	PCMTD1		hsa-miR-96-5p	MED1		hsa-miR-182-5p	SPATA13		hsa-miR-153-3p	CBLIF					hsa-miR-93-5p	RAB22A		RAB22A
hsa-miR-93-5p	SLC40A1		hsa-miR-200c-3p	CFL2		hsa-miR-96-5p	PHF20L1		hsa-miR-182-5p	SPIN1		hsa-miR-153-3p	ROCK1					hsa-miR-93-5p	SLC40A1		SLC40A1
hsa-miR-93-5p	GPR137C		hsa-miR-200c-3p	GPM6A		hsa-miR-96-5p	KLHL34		hsa-miR-182-5p	CACNB4		hsa-miR-153-3p	PIGA					hsa-miR-93-5p	GPR137C		GPR137C
hsa-miR-93-5p	REEP3		hsa-miR-200c-3p	ARHGAP6		hsa-miR-96-5p	VAMP3		hsa-miR-182-5p	MFAP3		hsa-miR-153-3p	GPR158					hsa-miR-93-5p	REEP3		REEP3
hsa-miR-93-5p	RRAGD		hsa-miR-200c-3p	TFAP2A		hsa-miR-96-5p	SLAIN2		hsa-miR-182-5p	2022-09-09		hsa-miR-153-3p	KCTD6					hsa-miR-93-5p	RRAGD		RRAGD
hsa-miR-93-5p	TBC1D9		hsa-miR-200c-3p	SLC35B4		hsa-miR-96-5p	PHIP		hsa-miR-182-5p	CTTN		hsa-miR-153-3p	GAN					hsa-miR-93-5p	TBC1D9		TBC1D9
hsa-miR-93-5p	SACS		hsa-miR-200c-3p	BAP1		hsa-miR-96-5p	RAB8B		hsa-miR-182-5p	NCALD		hsa-miR-153-3p	CUX1					hsa-miR-93-5p	SACS		SACS
hsa-miR-93-5p	PKD2		hsa-miR-200c-3p	RAB11FIP2		hsa-miR-96-5p	CTTN		hsa-miR-182-5p	ACTR2		hsa-miR-153-3p	PTCH1					hsa-miR-93-5p	PKD2		PKD2
hsa-miR-93-5p	ZNF827		hsa-miR-200c-3p	MSN		hsa-miR-96-5p	E2F5		hsa-miR-182-5p	ABHD13		hsa-miR-153-3p	FBXL3					hsa-miR-93-5p	ZNF827		ZNF827
hsa-miR-93-5p	MAP3K2		hsa-miR-200c-3p	FBXW7		hsa-miR-96-5p	SOX6		hsa-miR-182-5p	ADCY6		hsa-miR-153-3p	FOXR2					hsa-miR-93-5p	MAP3K2		MAP3K2
hsa-miR-93-5p	NAPEPLD		hsa-miR-200c-3p	TRIM33		hsa-miR-96-5p	ZFP36L1		hsa-miR-182-5p	FOXF2		hsa-miR-153-3p	TESK2					hsa-miR-93-5p	NAPEPLD		NAPEPLD
hsa-miR-93-5p	ARID4B		hsa-miR-200c-3p	CNOT6		hsa-miR-96-5p	SIN3B		hsa-miR-182-5p	CADM2		hsa-miR-153-3p	APC					hsa-miR-93-5p	ARID4B		ARID4B
hsa-miR-93-5p	EPHA4		hsa-miR-200c-3p	PRTG		hsa-miR-96-5p	ZCCHC3		hsa-miR-182-5p	TAF4B		hsa-miR-153-3p	KCND1					hsa-miR-93-5p	EPHA4		EPHA4
hsa-miR-93-5p	FAM45A		hsa-miR-200c-3p	RPS6KB1		hsa-miR-96-5p	HOOK3		hsa-miR-182-5p	EDNRB		hsa-miR-153-3p	DPY19L1					hsa-miR-93-5p	FAM45A		FAM45A
hsa-miR-93-5p	EPHA5		hsa-miR-200c-3p	NOVA2		hsa-miR-96-5p	PALLD		hsa-miR-182-5p	RAB10		hsa-miR-153-3p	DLG2					hsa-miR-93-5p	EPHA5		EPHA5
hsa-miR-93-5p	GPR6		hsa-miR-200c-3p	WASF3		hsa-miR-96-5p	FOXF2		hsa-miR-182-5p	RAPGEF5		hsa-miR-153-3p	SGK3					hsa-miR-93-5p	GPR6		GPR6
hsa-miR-93-5p	ITGB8		hsa-miR-200c-3p	KDM7A		hsa-miR-96-5p	CHST1		hsa-miR-182-5p	LRCH2		hsa-miR-153-3p	TP53INP1					hsa-miR-93-5p	ITGB8		ITGB8
hsa-miR-93-5p	E2F1		hsa-miR-200c-3p	ELL2		hsa-miR-96-5p	MYRIP		hsa-miR-182-5p	CHIC1		hsa-miR-153-3p	RABGAP1					hsa-miR-93-5p	E2F1		E2F1
hsa-miR-93-5p	AKTIP		hsa-miR-200c-3p	ATXN1		hsa-miR-96-5p	ZBTB41		hsa-miR-182-5p	ZFP36L1		hsa-miR-153-3p	GMCL1					hsa-miR-93-5p	AKTIP		AKTIP
hsa-miR-93-5p	KCNK10		hsa-miR-200c-3p	SYNJ1		hsa-miR-96-5p	FRMD5		hsa-miR-182-5p	PCNX1		hsa-miR-153-3p	SNAI1					hsa-miR-93-5p	KCNK10		KCNK10
hsa-miR-93-5p	FCHO2		hsa-miR-200c-3p	MIEF1		hsa-miR-96-5p	CACNA2D2		hsa-miR-182-5p	MAST4		hsa-miR-153-3p	NFIA					hsa-miR-93-5p	FCHO2		FCHO2
hsa-miR-93-5p	USP46		hsa-miR-200c-3p	MBNL3		hsa-miR-96-5p	PRKCE		hsa-miR-182-5p	ITPR1		hsa-miR-153-3p	CLCN5					hsa-miR-93-5p	USP46		USP46
hsa-miR-93-5p	NFAT5		hsa-miR-200c-3p	CSNK1G3		hsa-miR-96-5p	SH3KBP1		hsa-miR-182-5p	RASA1		hsa-miR-153-3p	NPTN					hsa-miR-93-5p	NFAT5		NFAT5
hsa-miR-93-5p	C2CD2		hsa-miR-200c-3p	KHDRBS1		hsa-miR-96-5p	NOVA2		hsa-miR-182-5p	LMTK2		hsa-miR-153-3p	SPTBN4					hsa-miR-93-5p	C2CD2		C2CD2
hsa-miR-93-5p	RNF128		hsa-miR-200c-3p	ELMOD2		hsa-miR-96-5p	ZEB1		hsa-miR-182-5p	USP13		hsa-miR-153-3p	SLCO5A1					hsa-miR-93-5p	RNF128		RNF128
hsa-miR-93-5p	EZH1		hsa-miR-200c-3p	MCFD2		hsa-miR-96-5p	MTOR		hsa-miR-182-5p	FOXO3		hsa-miR-153-3p	OTUD4					hsa-miR-93-5p	EZH1		EZH1
hsa-miR-93-5p	RGL1		hsa-miR-200c-3p	CRKL		hsa-miR-96-5p	SLC39A1		hsa-miR-182-5p	ZC3H15		hsa-miR-153-3p	SLC16A7					hsa-miR-93-5p	RGL1		RGL1
hsa-miR-93-5p	MKRN1		hsa-miR-200c-3p	TENT4B		hsa-miR-96-5p	PRRG3		hsa-miR-182-5p	MAGI1		hsa-miR-153-3p	GRB2					hsa-miR-93-5p	MKRN1		MKRN1
hsa-miR-93-5p	ITPRIPL2		hsa-miR-200c-3p	MPRIP		hsa-miR-96-5p	TTYH3		hsa-miR-182-5p	TAGLN3		hsa-miR-153-3p	ANKRD40					hsa-miR-93-5p	ITPRIPL2		ITPRIPL2
hsa-miR-93-5p	ZNF367		hsa-miR-200c-3p	PPP4R2		hsa-miR-96-5p	NLGN2		hsa-miR-182-5p	RARG		hsa-miR-153-3p	PDP2					hsa-miR-93-5p	ZNF367		ZNF367
hsa-miR-93-5p	PLEKHA3		hsa-miR-200c-3p	MGAT2		hsa-miR-96-5p	FOXO1		hsa-miR-182-5p	LHX1		hsa-miR-153-3p	MBTD1					hsa-miR-93-5p	PLEKHA3		PLEKHA3
hsa-miR-93-5p	ANKIB1		hsa-miR-200c-3p	FAM122C		hsa-miR-96-5p	ARHGAP6		hsa-miR-182-5p	GNAQ		hsa-miR-153-3p	ADAM23					hsa-miR-93-5p	ANKIB1		ANKIB1
hsa-miR-93-5p	REST		hsa-miR-200c-3p	NFIA		hsa-miR-96-5p	ANKRD27		hsa-miR-182-5p	LIMS1		hsa-miR-153-3p	KCNA1					hsa-miR-93-5p	REST		REST
hsa-miR-93-5p	KLHL28		hsa-miR-200c-3p	SUSD5		hsa-miR-96-5p	SESN3		hsa-miR-182-5p	GXYLT1		hsa-miR-153-3p	C8orf44-SGK3					hsa-miR-93-5p	KLHL28		KLHL28
hsa-miR-93-5p	CFL2		hsa-miR-200c-3p	FEZ2		hsa-miR-96-5p	CEP170B		hsa-miR-182-5p	NRN1		hsa-miR-153-3p	MDN1					hsa-miR-93-5p	CFL2		CFL2
hsa-miR-93-5p	PTPN4		hsa-miR-200c-3p	PRDM16		hsa-miR-96-5p	VAT1L		hsa-miR-182-5p	STK19		hsa-miR-153-3p	MYCBP					hsa-miR-93-5p	PTPN4		PTPN4
hsa-miR-93-5p	AAK1		hsa-miR-200c-3p	LRP1B		hsa-miR-96-5p	PPP4R3A		hsa-miR-182-5p	IGF1R		hsa-miR-153-3p	NFIB					hsa-miR-93-5p	AAK1		AAK1
hsa-miR-93-5p	KIAA0513		hsa-miR-200c-3p	PPP2R5E		hsa-miR-96-5p	STAG1		hsa-miR-182-5p	CBFA2T3		hsa-miR-153-3p	SORL1					hsa-miR-93-5p	KIAA0513		KIAA0513
hsa-miR-93-5p	FBXL5		hsa-miR-200c-3p	PTPN14		hsa-miR-96-5p	CD164		hsa-miR-182-5p	FLOT1		hsa-miR-153-3p	PTBP1					hsa-miR-93-5p	FBXL5		FBXL5
hsa-miR-93-5p	NCOA3		hsa-miR-200c-3p	OSTM1		hsa-miR-96-5p	UNC13C		hsa-miR-182-5p	HOXA9		hsa-miR-153-3p	ZNF704					hsa-miR-93-5p	NCOA3		NCOA3
hsa-miR-93-5p	CCND1		hsa-miR-200c-3p	FAM126B		hsa-miR-96-5p	DOCK1		hsa-miR-182-5p	BRPF3		hsa-miR-153-3p	PURA					hsa-miR-93-5p	CCND1		CCND1
hsa-miR-93-5p	USP3		hsa-miR-200c-3p	CDK17		hsa-miR-96-5p	SPEN		hsa-miR-182-5p	CUL5		hsa-miR-153-3p	TPCN1					hsa-miR-93-5p	USP3		USP3
hsa-miR-93-5p	FRMD6		hsa-miR-200c-3p	FRMD6		hsa-miR-96-5p	TMEM170B		hsa-miR-182-5p	FAM171A1		hsa-miR-153-3p	KCNH7					hsa-miR-93-5p	FRMD6		FRMD6
hsa-miR-93-5p	VANGL1		hsa-miR-200c-3p	RBSN		hsa-miR-96-5p	REV1		hsa-miR-182-5p	MED1		hsa-miR-153-3p	NFATC2					hsa-miR-93-5p	VANGL1		VANGL1
hsa-miR-93-5p	ZFYVE9		hsa-miR-200c-3p	JAKMIP2		hsa-miR-96-5p	PPM1L		hsa-miR-182-5p	MYRIP		hsa-miR-153-3p	RPL22					hsa-miR-93-5p	ZFYVE9		ZFYVE9
hsa-miR-93-5p	RPS6KA5		hsa-miR-200c-3p	PIK3CA		hsa-miR-96-5p	NRN1		hsa-miR-182-5p	TRABD2B		hsa-miR-153-3p	FBXO8					hsa-miR-93-5p	RPS6KA5		RPS6KA5
hsa-miR-93-5p	ATXN1L		hsa-miR-200c-3p	CCDC177		hsa-miR-96-5p	MIGA1		hsa-miR-182-5p	PYGO2		hsa-miR-153-3p	ZNF521					hsa-miR-93-5p	ATXN1L		ATXN1L
hsa-miR-93-5p	CAMTA1		hsa-miR-200c-3p	ARIH1		hsa-miR-96-5p	STK19		hsa-miR-182-5p	PPM1L		hsa-miR-153-3p	SPTY2D1					hsa-miR-93-5p	CAMTA1		CAMTA1
hsa-miR-93-5p	ATG16L1		hsa-miR-200c-3p	ATP11C		hsa-miR-96-5p	TMEM198		hsa-miR-182-5p	KIAA1217		hsa-miR-153-3p	SCLT1					hsa-miR-93-5p	ATG16L1		ATG16L1
hsa-miR-93-5p	LRIG1		hsa-miR-200c-3p	RTF1		hsa-miR-96-5p	SPAST		hsa-miR-182-5p	HOOK3		hsa-miR-153-3p	PCLO					hsa-miR-93-5p	LRIG1		LRIG1
hsa-miR-93-5p	ZBTB4		hsa-miR-200c-3p	PPM1F		hsa-miR-96-5p	RGS17		hsa-miR-182-5p	SV2C		hsa-miR-153-3p	PCTP					hsa-miR-93-5p	ZBTB4		ZBTB4
hsa-miR-93-5p	SAMD12		hsa-miR-200c-3p	RAP2C		hsa-miR-96-5p	BNC2		hsa-miR-182-5p	BCL2L12		hsa-miR-153-3p	TAGLN3					hsa-miR-93-5p	SAMD12		SAMD12
hsa-miR-93-5p	HSPA8		hsa-miR-200c-3p	MMD		hsa-miR-96-5p	WIPI2		hsa-miR-182-5p	GIT2		hsa-miR-153-3p	FBXO33					hsa-miR-93-5p	HSPA8		HSPA8
hsa-miR-93-5p	RASGRF2		hsa-miR-200c-3p	CHN2		hsa-miR-96-5p	SLC12A6		hsa-miR-182-5p	BRMS1L		hsa-miR-153-3p	VWA5B2					hsa-miR-93-5p	RASGRF2		RASGRF2
hsa-miR-93-5p	ELK4		hsa-miR-200c-3p	PHF21B		hsa-miR-96-5p	GPR22		hsa-miR-182-5p	PHIP		hsa-miR-153-3p	RPS6KA5					hsa-miR-93-5p	ELK4		ELK4
hsa-miR-93-5p	NABP1		hsa-miR-200c-3p	SULF1		hsa-miR-96-5p	SLC33A1		hsa-miR-182-5p	TMEM47		hsa-miR-153-3p	IFFO2					hsa-miR-93-5p	NABP1		NABP1
hsa-miR-93-5p	KMT2B		hsa-miR-200c-3p	ARL2BP		hsa-miR-96-5p	TNS3		hsa-miR-182-5p	MIGA1		hsa-miR-153-3p	PRDM2					hsa-miR-93-5p	KMT2B		KMT2B
hsa-miR-93-5p	ZNF512B		hsa-miR-200c-3p	ADIPOR2		hsa-miR-96-5p	FAM171A1		hsa-miR-182-5p	FNDC3B		hsa-miR-153-3p	ING2					hsa-miR-93-5p	ZNF512B		ZNF512B
hsa-miR-93-5p	FSD1L		hsa-miR-200c-3p	ZNF532		hsa-miR-96-5p	MSN		hsa-miR-182-5p	BNIP3		hsa-miR-153-3p	LATS1					hsa-miR-93-5p	FSD1L		FSD1L
hsa-miR-93-5p	VASH2		hsa-miR-200c-3p	PHACTR3		hsa-miR-96-5p	ATXN3		hsa-miR-182-5p	ZFC3H1		hsa-miR-153-3p	CACNB4					hsa-miR-93-5p	VASH2		VASH2
hsa-miR-93-5p	RBL2		hsa-miR-200c-3p	RASA2		hsa-miR-96-5p	ZNF704		hsa-miR-182-5p	INTS6		hsa-miR-153-3p	CCDC50					hsa-miR-93-5p	RBL2		RBL2
hsa-miR-93-5p	STXBP5		hsa-miR-200c-3p	ZNF711		hsa-miR-96-5p	ADK		hsa-miR-182-5p	DCUN1D3		hsa-miR-153-3p	PHF13					hsa-miR-93-5p	STXBP5		STXBP5
hsa-miR-93-5p	AGTPBP1		hsa-miR-200c-3p	SEMA6D		hsa-miR-96-5p	SLC22A5		hsa-miR-182-5p	SLC35G1		hsa-miR-153-3p	MAP4K5					hsa-miR-93-5p	AGTPBP1		AGTPBP1
hsa-miR-93-5p	MFSD8		hsa-miR-200c-3p	VLDLR		hsa-miR-96-5p	HBEGF		hsa-miR-182-5p	PURA		hsa-miR-153-3p	GRIK4					hsa-miR-93-5p	MFSD8		MFSD8
hsa-miR-93-5p	FAM126B		hsa-miR-200c-3p	IGSF10		hsa-miR-96-5p	CDH20		hsa-miR-182-5p	PPIL1		hsa-miR-153-3p	CIB2					hsa-miR-93-5p	FAM126B		FAM126B
hsa-miR-93-5p	CMTR2		hsa-miR-200c-3p	WNT16		hsa-miR-96-5p	FOXQ1		hsa-miR-182-5p	SERTAD4		hsa-miR-153-3p	GNAI3					hsa-miR-93-5p	CMTR2		CMTR2
hsa-miR-93-5p	TNFRSF21		hsa-miR-200c-3p	CBL		hsa-miR-96-5p	SPRY3		hsa-miR-182-5p	EVI5		hsa-miR-153-3p	NFATC3					hsa-miR-93-5p	TNFRSF21		TNFRSF21
hsa-miR-93-5p	TGFBR2		hsa-miR-200c-3p	EPS8		hsa-miR-96-5p	RAB3C		hsa-miR-182-5p	ADD3		hsa-miR-153-3p	TTYH3					hsa-miR-93-5p	TGFBR2		TGFBR2
hsa-miR-93-5p	MYT1L		hsa-miR-200c-3p	NANOS1		hsa-miR-96-5p	CERS2		hsa-miR-182-5p	L1CAM		hsa-miR-153-3p	SPTSSB					hsa-miR-93-5p	MYT1L		MYT1L
hsa-miR-93-5p	SEMA7A		hsa-miR-200c-3p	TMOD3		hsa-miR-96-5p	RNF139		hsa-miR-182-5p	BMT2		hsa-miR-153-3p	DCUN1D1					hsa-miR-93-5p	SEMA7A		SEMA7A
hsa-miR-93-5p	HS3ST5		hsa-miR-200c-3p	COL4A3BP		hsa-miR-96-5p	CHIC1		hsa-miR-182-5p	STAG1		hsa-miR-153-3p	CAP1					hsa-miR-93-5p	HS3ST5		HS3ST5
hsa-miR-93-5p	BNIP2		hsa-miR-200c-3p	KDELC1		hsa-miR-96-5p	DEPTOR		hsa-miR-182-5p	PLPPR4		hsa-miR-153-3p	APP					hsa-miR-93-5p	BNIP2		BNIP2
hsa-miR-93-5p	SPRED1		hsa-miR-200c-3p	MINDY2		hsa-miR-96-5p	PHYHIPL		hsa-miR-182-5p	ADGRL2		hsa-miR-153-3p	COL19A1					hsa-miR-93-5p	SPRED1		SPRED1
hsa-miR-93-5p	MAP3K14		hsa-miR-200c-3p	RND3		hsa-miR-96-5p	CBFA2T3		hsa-miR-182-5p	YWHAG		hsa-miR-153-3p	BPTF					hsa-miR-93-5p	MAP3K14		MAP3K14
hsa-miR-93-5p	ATAD2		hsa-miR-200c-3p	KDR		hsa-miR-96-5p	EPAS1		hsa-miR-182-5p	HDAC9		hsa-miR-153-3p	ACTN4					hsa-miR-93-5p	ATAD2		ATAD2
hsa-miR-93-5p	ITGA4		hsa-miR-200c-3p	OTUD4		hsa-miR-96-5p	ABCA2		hsa-miR-182-5p	ZNF280B		hsa-miR-153-3p	ZDHHC1					hsa-miR-93-5p	ITGA4		ITGA4
hsa-miR-93-5p	PHC3		hsa-miR-200c-3p	NCOA2		hsa-miR-96-5p	NTN4		hsa-miR-182-5p	RTN4		hsa-miR-153-3p	ARID1A					hsa-miR-93-5p	PHC3		PHC3
hsa-miR-93-5p	FAM129A		hsa-miR-200c-3p	HMBOX1		hsa-miR-96-5p	APPL1		hsa-miR-182-5p	GPR22		hsa-miR-153-3p	ZFYVE9					hsa-miR-93-5p	FAM129A		FAM129A
hsa-miR-93-5p	USP31		hsa-miR-200c-3p	DUSP1		hsa-miR-96-5p	DEUP1		hsa-miR-182-5p	SLC33A1		hsa-miR-153-3p	DMD					hsa-miR-93-5p	USP31		USP31
hsa-miR-93-5p	ZNF652		hsa-miR-200c-3p	ELOC		hsa-miR-96-5p	RASSF8		hsa-miR-182-5p	RASA2		hsa-miR-153-3p	NFE2L2					hsa-miR-93-5p	ZNF652		ZNF652
hsa-miR-93-5p	ZNF704		hsa-miR-200c-3p	C16orf72		hsa-miR-96-5p	PURA		hsa-miR-182-5p	OPN1MW2		hsa-miR-153-3p	CITED2					hsa-miR-93-5p	ZNF704		ZNF704
hsa-miR-93-5p	LAPTM4A		hsa-miR-200c-3p	EGLN1		hsa-miR-96-5p	STMND1		hsa-miR-182-5p	CNNM3		hsa-miR-153-3p	QKI					hsa-miR-93-5p	LAPTM4A		LAPTM4A
hsa-miR-93-5p	EIF5A2		hsa-miR-200c-3p	CLASP1		hsa-miR-96-5p	YIPF4		hsa-miR-182-5p	ANKRD27		hsa-miR-153-3p	ZCCHC14					hsa-miR-93-5p	EIF5A2		EIF5A2
hsa-miR-93-5p	EMSY		hsa-miR-200c-3p	ZFAND6		hsa-miR-96-5p	RPS6KA6		hsa-miR-182-5p	CNTN1		hsa-miR-153-3p	GFPT2					hsa-miR-93-5p	EMSY		EMSY
hsa-miR-93-5p	BCL11B		hsa-miR-200c-3p	FOXG1		hsa-miR-96-5p	FAM49B		hsa-miR-182-5p	MAK		hsa-miR-153-3p	ADAM19					hsa-miR-93-5p	BCL11B		BCL11B
hsa-miR-93-5p	FOXJ3		hsa-miR-200c-3p	KCNQ3		hsa-miR-96-5p	TAF4B		hsa-miR-182-5p	OSBPL10		hsa-miR-153-3p	LAMP1					hsa-miR-93-5p	FOXJ3		FOXJ3
hsa-miR-93-5p	FRS2		hsa-miR-200c-3p	MBOAT2		hsa-miR-96-5p	MTHFD2L		hsa-miR-182-5p	CHMP1A		hsa-miR-153-3p	CBFB					hsa-miR-93-5p	FRS2		FRS2
hsa-miR-93-5p	CNOT4		hsa-miR-200c-3p	PHTF2		hsa-miR-96-5p	SLC16A9		hsa-miR-182-5p	CEP83		hsa-miR-153-3p	INHBB					hsa-miR-93-5p	CNOT4		CNOT4
hsa-miR-93-5p	FJX1		hsa-miR-200c-3p	BRWD3		hsa-miR-96-5p	RALGPS1		hsa-miR-182-5p	TMEM198		hsa-miR-153-3p	ANKRD29					hsa-miR-93-5p	FJX1		FJX1
hsa-miR-93-5p	NR2C2		hsa-miR-200c-3p	NBR1		hsa-miR-96-5p	CACNB4		hsa-miR-182-5p	OPN1LW		hsa-miR-153-3p	HLCS					hsa-miR-93-5p	NR2C2		NR2C2
hsa-miR-93-5p	GLIS3		hsa-miR-200c-3p	ZNF131		hsa-miR-96-5p	RICTOR		hsa-miR-182-5p	PAFAH1B1		hsa-miR-153-3p	FRMD5					hsa-miR-93-5p	GLIS3		GLIS3
hsa-miR-93-5p	ANKRD29		hsa-miR-200c-3p	AFF3		hsa-miR-96-5p	MROH2A		hsa-miR-182-5p	JAZF1		hsa-miR-153-3p	RCOR1					hsa-miR-93-5p	ANKRD29		ANKRD29
hsa-miR-93-5p	ZC3H12C		hsa-miR-200c-3p	ARL5A		hsa-miR-96-5p	PLOD2		hsa-miR-182-5p	FBXW7		hsa-miR-153-3p	ADO					hsa-miR-93-5p	ZC3H12C		ZC3H12C
hsa-miR-93-5p	ARID4A		hsa-miR-200c-3p	TMX4		hsa-miR-96-5p	VAT1		hsa-miR-182-5p	FOXN2		hsa-miR-153-3p	PLCB1					hsa-miR-93-5p	ARID4A		ARID4A
hsa-miR-93-5p	KAT2B		hsa-miR-200c-3p	IMMP2L		hsa-miR-96-5p	ZHX1		hsa-miR-182-5p	TMEM150C		hsa-miR-153-3p	CMIP					hsa-miR-93-5p	KAT2B		KAT2B
hsa-miR-93-5p	ZBTB41		hsa-miR-200c-3p	MAP3K1		hsa-miR-96-5p	NCALD		hsa-miR-182-5p	ADRA2C		hsa-miR-153-3p	RICTOR					hsa-miR-93-5p	ZBTB41		ZBTB41
hsa-miR-93-5p	U2SURP		hsa-miR-200c-3p	SGIP1		hsa-miR-96-5p	EOMES		hsa-miR-182-5p	ATP8A1		hsa-miR-153-3p	NAV2					hsa-miR-93-5p	U2SURP		U2SURP
hsa-miR-93-5p	GPR63		hsa-miR-200c-3p	IPO7		hsa-miR-96-5p	PLCB4		hsa-miR-182-5p	EGR3		hsa-miR-153-3p	ITSN2					hsa-miR-93-5p	GPR63		GPR63
hsa-miR-93-5p	NCKAP5		hsa-miR-200c-3p	GOLGA7		hsa-miR-96-5p	OVOL1		hsa-miR-182-5p	ARHGEF3		hsa-miR-153-3p	UXS1					hsa-miR-93-5p	NCKAP5		NCKAP5
hsa-miR-93-5p	UBXN2A		hsa-miR-200c-3p	DLC1		hsa-miR-96-5p	TUT4		hsa-miR-182-5p	THBS2		hsa-miR-153-3p	SBNO2					hsa-miR-93-5p	UBXN2A		UBXN2A
hsa-miR-93-5p	FAM117B		hsa-miR-200c-3p	XKR8		hsa-miR-96-5p	TRIM9		hsa-miR-182-5p	CEP170B		hsa-miR-153-3p	KCNA6					hsa-miR-93-5p	FAM117B		FAM117B
hsa-miR-93-5p	SALL3		hsa-miR-200c-3p	ELK4		hsa-miR-96-5p	LGI1		hsa-miR-182-5p	SETX		hsa-miR-153-3p	ITPR1					hsa-miR-93-5p	SALL3		SALL3
hsa-miR-93-5p	LAMA3		hsa-miR-200c-3p	FN1		hsa-miR-96-5p	PPIL1		hsa-miR-182-5p	SCML4		hsa-miR-153-3p	GLCE					hsa-miR-93-5p	LAMA3		LAMA3
hsa-miR-93-5p	ZBTB7A		hsa-miR-200c-3p	SESN1		hsa-miR-96-5p	CHST10		hsa-miR-182-5p	CHAMP1		hsa-miR-153-3p	PLEKHA3					hsa-miR-93-5p	ZBTB7A		ZBTB7A
hsa-miR-93-5p	CEP97		hsa-miR-200c-3p	JUN		hsa-miR-96-5p	CNNM3		hsa-miR-182-5p	PTPRG		hsa-miR-153-3p	ZDHHC6					hsa-miR-93-5p	CEP97		CEP97
hsa-miR-93-5p	B3GALT2		hsa-miR-200c-3p	GPR158		hsa-miR-96-5p	CADM2		hsa-miR-182-5p	CERS2		hsa-miR-153-3p	MOV10					hsa-miR-93-5p	B3GALT2		B3GALT2
hsa-miR-93-5p	TRIP10		hsa-miR-200c-3p	DGKH		hsa-miR-96-5p	MORF4L2		hsa-miR-182-5p	NADK2		hsa-miR-153-3p	DMXL2					hsa-miR-93-5p	TRIP10		TRIP10
hsa-miR-93-5p	ZFP91		hsa-miR-200c-3p	SYDE1		hsa-miR-96-5p	LRRC7		hsa-miR-182-5p	PHYHIPL		hsa-miR-153-3p	NEUROD6					hsa-miR-93-5p	ZFP91		ZFP91
hsa-miR-93-5p	SALL1		hsa-miR-200c-3p	PPHLN1		hsa-miR-96-5p	TAC1		hsa-miR-182-5p	PIK3AP1		hsa-miR-153-3p	RASL12					hsa-miR-93-5p	SALL1		SALL1
hsa-miR-93-5p	LPGAT1		hsa-miR-200c-3p	ZC3H6		hsa-miR-96-5p	PDE8B		hsa-miR-182-5p	ZCCHC3		hsa-miR-153-3p	KDSR					hsa-miR-93-5p	LPGAT1		LPGAT1
hsa-miR-93-5p	F3		hsa-miR-200c-3p	PRKG1		hsa-miR-96-5p	PTPMT1		hsa-miR-182-5p	RNF208		hsa-miR-153-3p	TAF1					hsa-miR-93-5p	F3		F3
hsa-miR-93-5p	SPOPL		hsa-miR-200c-3p	SLC1A2		hsa-miR-96-5p	MFAP3L		hsa-miR-182-5p	NCKAP1		hsa-miR-153-3p	WIPF1					hsa-miR-93-5p	SPOPL		SPOPL
hsa-miR-93-5p	E2F5		hsa-miR-200c-3p	RANBP9		hsa-miR-96-5p	SLC39A9		hsa-miR-182-5p	ARHGAP6		hsa-miR-153-3p	CKAP4					hsa-miR-93-5p	E2F5		E2F5
hsa-miR-93-5p	ZXDA		hsa-miR-200c-3p	GOLGA1		hsa-miR-96-5p	PPP3R1		hsa-miR-182-5p	B3GALT1		hsa-miR-153-3p	ERO1B					hsa-miR-93-5p	ZXDA		ZXDA
hsa-miR-93-5p	SERTAD2		hsa-miR-200c-3p	LOX		hsa-miR-96-5p	L1CAM		hsa-miR-182-5p	WASL		hsa-miR-153-3p	LRP12					hsa-miR-93-5p	SERTAD2		SERTAD2
hsa-miR-93-5p	FGD4		hsa-miR-200c-3p	GIT2		hsa-miR-96-5p	PYGO2		hsa-miR-182-5p	MBNL2		hsa-miR-153-3p	SUN2					hsa-miR-93-5p	FGD4		FGD4
hsa-miR-93-5p	PRRG1		hsa-miR-200c-3p	ARMCX5-GPRASP2		hsa-miR-96-5p	SDC2		hsa-miR-182-5p	KTN1		hsa-miR-153-3p	USP28					hsa-miR-93-5p	PRRG1		PRRG1
hsa-miR-93-5p	DPYSL5		hsa-miR-200c-3p	MPDZ		hsa-miR-96-5p	STX5		hsa-miR-182-5p	SP3		hsa-miR-153-3p	SPHK2					hsa-miR-93-5p	DPYSL5		DPYSL5
hsa-miR-93-5p	ANKRD33B		hsa-miR-200c-3p	PGM2L1		hsa-miR-96-5p	ANKIB1		hsa-miR-182-5p	PRKCE		hsa-miR-153-3p	SMARCD2					hsa-miR-93-5p	ANKRD33B		ANKRD33B
hsa-miR-93-5p	PEX5L		hsa-miR-200c-3p	PRKACB		hsa-miR-96-5p	PRRT3		hsa-miR-182-5p	MRTFB		hsa-miR-153-3p	ZNF592					hsa-miR-93-5p	PEX5L		PEX5L
hsa-miR-93-5p	FGD5		hsa-miR-200c-3p	CDH20		hsa-miR-96-5p	KPNB1		hsa-miR-182-5p	ZFAND4		hsa-miR-153-3p	SOCS2					hsa-miR-93-5p	FGD5		FGD5
hsa-miR-93-5p	PTHLH		hsa-miR-200c-3p	NTF3		hsa-miR-96-5p	KLHL7		hsa-miR-182-5p	REV1		hsa-miR-153-3p	RYR3					hsa-miR-93-5p	PTHLH		PTHLH
hsa-miR-93-5p	TRIM36		hsa-miR-200c-3p	B3GNT2		hsa-miR-96-5p	PPM1F		hsa-miR-182-5p	LRP3		hsa-miR-153-3p	SATB1					hsa-miR-93-5p	TRIM36		TRIM36
hsa-miR-93-5p	CHRM2		hsa-miR-200c-3p	PSAT1		hsa-miR-96-5p	AGO4		hsa-miR-182-5p	SH2D1A		hsa-miR-153-3p	BSN					hsa-miR-93-5p	CHRM2		CHRM2
hsa-miR-93-5p	EGLN3		hsa-miR-200c-3p	REEP1		hsa-miR-96-5p	ZFAND5		hsa-miR-182-5p	EOMES		hsa-miR-153-3p	JAG1					hsa-miR-93-5p	EGLN3		EGLN3
hsa-miR-93-5p	PURB		hsa-miR-200c-3p	MED13		hsa-miR-96-5p	CRYGS		hsa-miR-182-5p	PBX2		hsa-miR-153-3p	LDLR					hsa-miR-93-5p	PURB		PURB
hsa-miR-93-5p	SLC24A2		hsa-miR-200c-3p	TBK1		hsa-miR-96-5p	EBF3		hsa-miR-182-5p	MAP1B		hsa-miR-153-3p	DNM3					hsa-miR-93-5p	SLC24A2		SLC24A2
hsa-miR-93-5p	UEVLD		hsa-miR-200c-3p	TBC1D12		hsa-miR-96-5p	ADGRB3		hsa-miR-182-5p	SMAD1		hsa-miR-153-3p	MORC3					hsa-miR-93-5p	UEVLD		UEVLD
hsa-miR-93-5p	TET3		hsa-miR-200c-3p	MAPK7		hsa-miR-96-5p	ZFC3H1		hsa-miR-182-5p	SRSF6								hsa-miR-93-5p	TET3		TET3
hsa-miR-93-5p	EFCAB14		hsa-miR-200c-3p	WAPL		hsa-miR-96-5p	TARBP1		hsa-miR-182-5p	OTUD6B								hsa-miR-93-5p	EFCAB14		EFCAB14
hsa-miR-93-5p	HAS2		hsa-miR-200c-3p	VEGFA		hsa-miR-96-5p	PAFAH1B1		hsa-miR-182-5p	PCDH8								hsa-miR-93-5p	HAS2		HAS2
hsa-miR-93-5p	SGMS1		hsa-miR-200c-3p	RUSC2		hsa-miR-96-5p	DCUN1D3		hsa-miR-182-5p	CHST1								hsa-miR-93-5p	SGMS1		SGMS1
hsa-miR-93-5p	RORA		hsa-miR-200c-3p	SFXN1		hsa-miR-96-5p	SLC12A5		hsa-miR-182-5p	XPR1								hsa-miR-93-5p	RORA		RORA
hsa-miR-93-5p	LIMA1		hsa-miR-200c-3p	ZFX		hsa-miR-96-5p	LRIG1		hsa-miR-182-5p	QKI								hsa-miR-93-5p	LIMA1		LIMA1
hsa-miR-93-5p	EPHA7		hsa-miR-200c-3p	HS2ST1		hsa-miR-96-5p	RAPGEF4		hsa-miR-182-5p	FAM168A								hsa-miR-93-5p	EPHA7		EPHA7
hsa-miR-93-5p	PAK5		hsa-miR-200c-3p	BLCAP		hsa-miR-96-5p	RGS2		hsa-miR-182-5p	PRUNE2								hsa-miR-93-5p	PAK5		PAK5
hsa-miR-93-5p	MASTL		hsa-miR-200c-3p	RAB21		hsa-miR-96-5p	RARG		hsa-miR-182-5p	DOCK9								hsa-miR-93-5p	MASTL		MASTL
hsa-miR-93-5p	PDE3B		hsa-miR-200c-3p	GPRASP2		hsa-miR-96-5p	ZFHX4		hsa-miR-182-5p	BMPR1B								hsa-miR-93-5p	PDE3B		PDE3B
hsa-miR-93-5p	PTPRD		hsa-miR-200c-3p	DESI1		hsa-miR-96-5p	ARPC5L		hsa-miR-182-5p	MYO1D								hsa-miR-93-5p	PTPRD		PTPRD
hsa-miR-93-5p	PGM2L1		hsa-miR-200c-3p	FOXF1		hsa-miR-96-5p	AK3		hsa-miR-182-5p	SLITRK4								hsa-miR-93-5p	PGM2L1		PGM2L1
hsa-miR-93-5p	SLC17A7		hsa-miR-200c-3p	PTPRZ1		hsa-miR-96-5p	GIT2		hsa-miR-182-5p	MINDY3								hsa-miR-93-5p	SLC17A7		SLC17A7
hsa-miR-93-5p	AGO1		hsa-miR-200c-3p	TMEM17		hsa-miR-96-5p	MAP3K3		hsa-miR-182-5p	SLC44A5								hsa-miR-93-5p	AGO1		AGO1
hsa-miR-93-5p	UBE2Q2		hsa-miR-200c-3p	FSCN1		hsa-miR-96-5p	ERG		hsa-miR-182-5p	SLC39A1								hsa-miR-93-5p	UBE2Q2		UBE2Q2
hsa-miR-93-5p	RASD1		hsa-miR-200c-3p	PPP1R18		hsa-miR-96-5p	GBP5		hsa-miR-182-5p	WIPI2								hsa-miR-93-5p	RASD1		RASD1
hsa-miR-93-5p	GXYLT1		hsa-miR-200c-3p	RNF2		hsa-miR-96-5p	YWHAG		hsa-miR-182-5p	CORO1C								hsa-miR-93-5p	GXYLT1		GXYLT1
hsa-miR-93-5p	RAB11FIP5		hsa-miR-200c-3p	THAP1		hsa-miR-96-5p	PRKAR1A		hsa-miR-182-5p	FOXN3								hsa-miR-93-5p	RAB11FIP5		RAB11FIP5
hsa-miR-93-5p	PFKP		hsa-miR-200c-3p	CLIC4		hsa-miR-96-5p	RELL1		hsa-miR-182-5p	BOD1L1								hsa-miR-93-5p	PFKP		PFKP
hsa-miR-93-5p	IRF9		hsa-miR-200c-3p	CECR2		hsa-miR-96-5p	PRDM16		hsa-miR-182-5p	OPN1MW								hsa-miR-93-5p	IRF9		IRF9
hsa-miR-93-5p	FAT2		hsa-miR-200c-3p	HOOK1		hsa-miR-96-5p	SERINC5		hsa-miR-182-5p	STX5								hsa-miR-93-5p	FAT2		FAT2
hsa-miR-93-5p	BTG3		hsa-miR-200c-3p	PPM1E		hsa-miR-96-5p	FARP1		hsa-miR-182-5p	SH3BGRL								hsa-miR-93-5p	BTG3		BTG3
hsa-miR-93-5p	BBX		hsa-miR-200c-3p	CHRDL1		hsa-miR-96-5p	ABCD1		hsa-miR-182-5p	RELL1								hsa-miR-93-5p	BBX		BBX
hsa-miR-93-5p	SSH1		hsa-miR-200c-3p	DTNA		hsa-miR-96-5p	EPHA3		hsa-miR-182-5p	SHC4								hsa-miR-93-5p	SSH1		SSH1
hsa-miR-93-5p	FBXO48		hsa-miR-200c-3p	ZBTB10		hsa-miR-96-5p	BRWD3		hsa-miR-182-5p	CAMTA1								hsa-miR-93-5p	FBXO48		FBXO48
hsa-miR-93-5p	SOS1		hsa-miR-200c-3p	B3GLCT		hsa-miR-96-5p	GLE1		hsa-miR-182-5p	SERINC5								hsa-miR-93-5p	SOS1		SOS1
hsa-miR-93-5p	RASL11B		hsa-miR-200c-3p	DNAJB9		hsa-miR-96-5p	GALNT2		hsa-miR-182-5p	CREB1								hsa-miR-93-5p	RASL11B		RASL11B
hsa-miR-93-5p	SNTB2		hsa-miR-200c-3p	FAT3		hsa-miR-96-5p	SNX16		hsa-miR-182-5p	KCTD2								hsa-miR-93-5p	SNTB2		SNTB2
hsa-miR-93-5p	TRIP11		hsa-miR-200c-3p	NR3C1		hsa-miR-96-5p	DCUN1D1		hsa-miR-182-5p	ADAMTS18								hsa-miR-93-5p	TRIP11		TRIP11
hsa-miR-93-5p	MKNK2		hsa-miR-200c-3p	FAM227B		hsa-miR-96-5p	XKR4		hsa-miR-182-5p	LGI1								hsa-miR-93-5p	MKNK2		MKNK2
hsa-miR-93-5p	VSX1		hsa-miR-200c-3p	CSMD3		hsa-miR-96-5p	BICRAL		hsa-miR-182-5p	DIAPH3								hsa-miR-93-5p	VSX1		VSX1
hsa-miR-93-5p	ARMC8		hsa-miR-200c-3p	PPFIA1		hsa-miR-96-5p	MCMBP		hsa-miR-182-5p	CNOT6								hsa-miR-93-5p	ARMC8		ARMC8
hsa-miR-93-5p	PPP6C		hsa-miR-200c-3p	KCTD8		hsa-miR-96-5p	PTGER3		hsa-miR-182-5p	FBXO27								hsa-miR-93-5p	PPP6C		PPP6C
hsa-miR-93-5p	TOPORS		hsa-miR-200c-3p	PI4K2B		hsa-miR-96-5p	ARHGEF3		hsa-miR-182-5p	INO80D								hsa-miR-93-5p	TOPORS		TOPORS
hsa-miR-93-5p	LIMK1		hsa-miR-200c-3p	ANKRD40		hsa-miR-96-5p	CNOT6L		hsa-miR-182-5p	TBR1								hsa-miR-93-5p	LIMK1		LIMK1
hsa-miR-93-5p	ZBTB20		hsa-miR-200c-3p	VASH1		hsa-miR-96-5p	BRMS1L		hsa-miR-182-5p	ZCCHC14								hsa-miR-93-5p	ZBTB20		ZBTB20
hsa-miR-93-5p	GAB1		hsa-miR-200c-3p	PDS5B		hsa-miR-96-5p	ALK		hsa-miR-182-5p	SLC2A3								hsa-miR-93-5p	GAB1		GAB1
hsa-miR-93-5p	CLIP4		hsa-miR-200c-3p	SLK		hsa-miR-96-5p	RGPD1		hsa-miR-182-5p	TMEM189								hsa-miR-93-5p	CLIP4		CLIP4
hsa-miR-93-5p	KMT2A		hsa-miR-200c-3p	RTKN2		hsa-miR-96-5p	SCML4		hsa-miR-182-5p	PC								hsa-miR-93-5p	KMT2A		KMT2A
hsa-miR-93-5p	FZD3		hsa-miR-200c-3p	RNF19A		hsa-miR-96-5p	RWDD4		hsa-miR-182-5p	ELAVL4								hsa-miR-93-5p	FZD3		FZD3
hsa-miR-93-5p	RORC		hsa-miR-200c-3p	FHL1		hsa-miR-96-5p	FEM1B		hsa-miR-182-5p	SLC25A46								hsa-miR-93-5p	RORC		RORC
hsa-miR-93-5p	BMPR2		hsa-miR-200c-3p	SPAG9		hsa-miR-96-5p	TRIB3		hsa-miR-182-5p	APC								hsa-miR-93-5p	BMPR2		BMPR2
hsa-miR-93-5p	TMEM127		hsa-miR-200c-3p	DPY19L1		hsa-miR-96-5p	FNDC3B		hsa-miR-182-5p	RHOJ								hsa-miR-93-5p	TMEM127		TMEM127
hsa-miR-93-5p	ABCA1		hsa-miR-200c-3p	AMFR		hsa-miR-96-5p	LAMC1		hsa-miR-182-5p	KIAA1324L								hsa-miR-93-5p	ABCA1		ABCA1
hsa-miR-93-5p	NEDD4L		hsa-miR-200c-3p	ELAVL2		hsa-miR-96-5p	OGT		hsa-miR-182-5p	SLC44A2								hsa-miR-93-5p	NEDD4L		NEDD4L
hsa-miR-93-5p	IQSEC2		hsa-miR-200c-3p	LBR		hsa-miR-96-5p	RAB27A		hsa-miR-182-5p	ADAM22								hsa-miR-93-5p	IQSEC2		IQSEC2
hsa-miR-93-5p	DUSP2		hsa-miR-200c-3p	ZYG11B		hsa-miR-96-5p	PRIMA1		hsa-miR-182-5p	TARBP1								hsa-miR-93-5p	DUSP2		DUSP2
hsa-miR-93-5p	ANKH		hsa-miR-200c-3p	CLIP1		hsa-miR-96-5p	LMTK3		hsa-miR-182-5p	KCNK9								hsa-miR-93-5p	ANKH		ANKH
hsa-miR-93-5p	DRD1		hsa-miR-200c-3p	MOSMO		hsa-miR-96-5p	TCF7L2		hsa-miR-182-5p	CDV3								hsa-miR-93-5p	DRD1		DRD1
hsa-miR-93-5p	KIF3B		hsa-miR-200c-3p	WDR82		hsa-miR-96-5p	PNPLA1		hsa-miR-182-5p	FRMD5								hsa-miR-93-5p	KIF3B		KIF3B
hsa-miR-93-5p	BNC2		hsa-miR-200c-3p	SERPINI1		hsa-miR-96-5p	MORF4L1		hsa-miR-182-5p	PDZD8								hsa-miR-93-5p	BNC2		BNC2
hsa-miR-93-5p	HEG1		hsa-miR-200c-3p	RASSF8		hsa-miR-96-5p	OR10W1		hsa-miR-182-5p	TMEM50B								hsa-miR-93-5p	HEG1		HEG1
hsa-miR-93-5p	RAB5B		hsa-miR-200c-3p	JAZF1		hsa-miR-96-5p	DOCK4		hsa-miR-182-5p	HBEGF								hsa-miR-93-5p	RAB5B		RAB5B
hsa-miR-93-5p	NKIRAS1		hsa-miR-200c-3p	TOB1		hsa-miR-96-5p	ACTRT3		hsa-miR-182-5p	SH3KBP1								hsa-miR-93-5p	NKIRAS1		NKIRAS1
hsa-miR-93-5p	PRDM6		hsa-miR-200c-3p	EVI5		hsa-miR-96-5p	PHACTR4		hsa-miR-182-5p	AATK								hsa-miR-93-5p	PRDM6		PRDM6
hsa-miR-93-5p	NIN		hsa-miR-200c-3p	B4GAT1		hsa-miR-96-5p	SLF2		hsa-miR-182-5p	VAT1L								hsa-miR-93-5p	NIN		NIN
hsa-miR-93-5p	JPT1		hsa-miR-200c-3p	POLK		hsa-miR-96-5p	LPP		hsa-miR-182-5p	CDH20								hsa-miR-93-5p	JPT1		JPT1
hsa-miR-93-5p	ARHGAP26		hsa-miR-200c-3p	CHRM2		hsa-miR-96-5p	NANOS1		hsa-miR-182-5p	DAZAP2								hsa-miR-93-5p	ARHGAP26		ARHGAP26
hsa-miR-93-5p	LDLRAP1		hsa-miR-200c-3p	TRAPPC8		hsa-miR-96-5p	C5orf22		hsa-miR-182-5p	UBE2Q2								hsa-miR-93-5p	LDLRAP1		LDLRAP1
hsa-miR-93-5p	GPR137B		hsa-miR-200c-3p	PUM2		hsa-miR-96-5p	QKI		hsa-miR-182-5p	SLC23A2								hsa-miR-93-5p	GPR137B		GPR137B
hsa-miR-93-5p	DNAJC27		hsa-miR-200c-3p	CDYL		hsa-miR-96-5p	THBS2		hsa-miR-182-5p	DMXL1								hsa-miR-93-5p	DNAJC27		DNAJC27
hsa-miR-93-5p	NAGK		hsa-miR-200c-3p	YWHAG		hsa-miR-96-5p	PIK3C2A		hsa-miR-182-5p	RAB2A								hsa-miR-93-5p	NAGK		NAGK
hsa-miR-93-5p	SLITRK3		hsa-miR-200c-3p	SLC6A11		hsa-miR-96-5p	ST6GALNAC3		hsa-miR-182-5p	SLC1A1								hsa-miR-93-5p	SLITRK3		SLITRK3
hsa-miR-93-5p	ADAM9		hsa-miR-200c-3p	TCAIM		hsa-miR-96-5p	GAN		hsa-miR-182-5p	CLOCK								hsa-miR-93-5p	ADAM9		ADAM9
hsa-miR-93-5p	TMEM168		hsa-miR-200c-3p	PKD1		hsa-miR-96-5p	CTDSP1		hsa-miR-182-5p	SLC2A14								hsa-miR-93-5p	TMEM168		TMEM168
hsa-miR-93-5p	L3MBTL3		hsa-miR-200c-3p	FBXO30		hsa-miR-96-5p	DDAH1		hsa-miR-182-5p	PPM1F								hsa-miR-93-5p	L3MBTL3		L3MBTL3
hsa-miR-93-5p	CCNG2		hsa-miR-200c-3p	DNMT3B		hsa-miR-96-5p	AP3S1		hsa-miR-182-5p	SLCO3A1								hsa-miR-93-5p	CCNG2		CCNG2
hsa-miR-93-5p	TAOK3		hsa-miR-200c-3p	FBXO33		hsa-miR-96-5p	FOXO3		hsa-miR-182-5p	MFSD6L								hsa-miR-93-5p	TAOK3		TAOK3
hsa-miR-93-5p	DDHD1		hsa-miR-200c-3p	ITGA1		hsa-miR-96-5p	STK17B		hsa-miR-182-5p	TAF15								hsa-miR-93-5p	DDHD1		DDHD1
hsa-miR-93-5p	PPP1R15B		hsa-miR-200c-3p	OCLN					hsa-miR-182-5p	APPL1								hsa-miR-93-5p	PPP1R15B		PPP1R15B
hsa-miR-93-5p	ANKRD17		hsa-miR-200c-3p	CEP85L					hsa-miR-182-5p	MSN								hsa-miR-93-5p	ANKRD17		ANKRD17
hsa-miR-93-5p	DENND5B		hsa-miR-200c-3p	VAT1L					hsa-miR-182-5p	TAPT1								hsa-miR-93-5p	DENND5B		DENND5B
hsa-miR-93-5p	RRM2		hsa-miR-200c-3p	SCAMP1					hsa-miR-182-5p	SLC22A5								hsa-miR-93-5p	RRM2		RRM2
hsa-miR-93-5p	DNAJC16		hsa-miR-200c-3p	GABBR2					hsa-miR-182-5p	RGS5								hsa-miR-93-5p	DNAJC16		DNAJC16
hsa-miR-93-5p	HBP1		hsa-miR-200c-3p	CAB39					hsa-miR-182-5p	SINHCAF								hsa-miR-93-5p	HBP1		HBP1
hsa-miR-93-5p	HPS5		hsa-miR-200c-3p	ADAMTS3					hsa-miR-182-5p	PRKAA2								hsa-miR-93-5p	HPS5		HPS5
hsa-miR-93-5p	IGSF10		hsa-miR-200c-3p	SCAI					hsa-miR-182-5p	SESN3								hsa-miR-93-5p	IGSF10		IGSF10
hsa-miR-93-5p	XRN1		hsa-miR-200c-3p	NEDD1					hsa-miR-182-5p	KLF13								hsa-miR-93-5p	XRN1		XRN1
hsa-miR-93-5p	URI1		hsa-miR-200c-3p	LRRC8A					hsa-miR-182-5p	NUDT15								hsa-miR-93-5p	URI1		URI1
hsa-miR-93-5p	ANO6		hsa-miR-200c-3p	ANKRD44					hsa-miR-182-5p	DOCK1								hsa-miR-93-5p	ANO6		ANO6
hsa-miR-93-5p	KLHL2		hsa-miR-200c-3p	NRBP1					hsa-miR-182-5p	SERPINB2								hsa-miR-93-5p	KLHL2		KLHL2
hsa-miR-93-5p	PTPN3		hsa-miR-200c-3p	S100PBP					hsa-miR-182-5p	TENM4								hsa-miR-93-5p	PTPN3		PTPN3
hsa-miR-93-5p	LASP1		hsa-miR-200c-3p	USP25					hsa-miR-182-5p	STOX2								hsa-miR-93-5p	LASP1		LASP1
hsa-miR-93-5p	OCRL		hsa-miR-200c-3p	MAP4K5					hsa-miR-182-5p	COL25A1								hsa-miR-93-5p	OCRL		OCRL
hsa-miR-93-5p	SUCO		hsa-miR-200c-3p	CAMSAP2					hsa-miR-182-5p	CLPTM1L								hsa-miR-93-5p	SUCO		SUCO
hsa-miR-93-5p	RAP2C		hsa-miR-200c-3p	HDAC9					hsa-miR-182-5p	ADGRF5								hsa-miR-93-5p	RAP2C		RAP2C
hsa-miR-93-5p	ACSL4		hsa-miR-200c-3p	PPP1R9B					hsa-miR-182-5p	BAG4								hsa-miR-93-5p	ACSL4		ACSL4
hsa-miR-93-5p	SUSD6		hsa-miR-200c-3p	PMAIP1					hsa-miR-182-5p	PREPL								hsa-miR-93-5p	SUSD6		SUSD6
hsa-miR-93-5p	SRCIN1		hsa-miR-200c-3p	MAP4K4					hsa-miR-182-5p	RECK								hsa-miR-93-5p	SRCIN1		SRCIN1
hsa-miR-93-5p	ELK3		hsa-miR-200c-3p	FSD1L					hsa-miR-182-5p	N4BP1								hsa-miR-93-5p	ELK3		ELK3
hsa-miR-93-5p	CEP120		hsa-miR-200c-3p	STK4					hsa-miR-182-5p	IGDCC3								hsa-miR-93-5p	CEP120		CEP120
hsa-miR-93-5p	RAPH1								hsa-miR-182-5p	BCL11A								hsa-miR-93-5p	RAPH1		RAPH1
hsa-miR-93-5p	SEMA4B								hsa-miR-182-5p	MECOM								hsa-miR-93-5p	SEMA4B		SEMA4B
hsa-miR-93-5p	PPP1R3B								hsa-miR-182-5p	GSPT1								hsa-miR-93-5p	PPP1R3B		PPP1R3B
hsa-miR-93-5p	NTN4								hsa-miR-182-5p	DSCAM								hsa-miR-93-5p	NTN4		NTN4
hsa-miR-93-5p	BTBD10								hsa-miR-182-5p	MSH4								hsa-miR-93-5p	BTBD10		BTBD10
hsa-miR-93-5p	RB1CC1								hsa-miR-182-5p	UNC13C								hsa-miR-93-5p	RB1CC1		RB1CC1
hsa-miR-93-5p	ARHGAP1								hsa-miR-182-5p	TSNAX								hsa-miR-93-5p	ARHGAP1		ARHGAP1
hsa-miR-93-5p	TET1								hsa-miR-182-5p	KIF19								hsa-miR-93-5p	TET1		TET1
hsa-miR-93-5p	TM2D2								hsa-miR-182-5p	WWC2								hsa-miR-93-5p	TM2D2		TM2D2
hsa-miR-93-5p	MAPRE3								hsa-miR-182-5p	C21orf91								hsa-miR-93-5p	MAPRE3		MAPRE3
hsa-miR-93-5p	ATL3								hsa-miR-182-5p	AEBP2								hsa-miR-93-5p	ATL3		ATL3
hsa-miR-93-5p	CD69								hsa-miR-182-5p	SNAI2								hsa-miR-93-5p	CD69		CD69
hsa-miR-93-5p	ANKFY1								hsa-miR-182-5p	CCNY								hsa-miR-93-5p	ANKFY1		ANKFY1
hsa-miR-93-5p	ULK1								hsa-miR-182-5p	FAM91A1								hsa-miR-93-5p	ULK1		ULK1
hsa-miR-93-5p	RUNX3								hsa-miR-182-5p	ELL								hsa-miR-93-5p	RUNX3		RUNX3
hsa-miR-93-5p	FAM102A								hsa-miR-182-5p	NRCAM								hsa-miR-93-5p	FAM102A		FAM102A
hsa-miR-93-5p	DAB2								hsa-miR-182-5p	IGSF3								hsa-miR-93-5p	DAB2		DAB2
hsa-miR-93-5p	USP28								hsa-miR-182-5p	INSIG1								hsa-miR-93-5p	USP28		USP28
hsa-miR-93-5p	CROT								hsa-miR-182-5p	CHMP2B								hsa-miR-93-5p	CROT		CROT
hsa-miR-93-5p	TNKS2								hsa-miR-182-5p	CACNA2D1								hsa-miR-93-5p	TNKS2		TNKS2
hsa-miR-93-5p	CENPQ								hsa-miR-182-5p	SLC1A2								hsa-miR-93-5p	CENPQ		CENPQ
hsa-miR-93-5p	RAB11FIP1								hsa-miR-182-5p	MEF2C								hsa-miR-93-5p	RAB11FIP1		RAB11FIP1
hsa-miR-93-5p	SESN3								hsa-miR-182-5p	RNF43								hsa-miR-93-5p	SESN3		SESN3
hsa-miR-93-5p	WDFY3								hsa-miR-182-5p	SETD9								hsa-miR-93-5p	WDFY3		WDFY3
hsa-miR-93-5p	AMER2								hsa-miR-182-5p	TNS1								hsa-miR-93-5p	AMER2		AMER2
hsa-miR-93-5p	NRIP3								hsa-miR-182-5p	VLDLR								hsa-miR-93-5p	NRIP3		NRIP3
hsa-miR-93-5p	TIAM1								hsa-miR-182-5p	DQX1								hsa-miR-93-5p	TIAM1		TIAM1
hsa-miR-93-5p	SLAIN2								hsa-miR-182-5p	RNF222								hsa-miR-93-5p	SLAIN2		SLAIN2
hsa-miR-93-5p	HAUS8								hsa-miR-182-5p	DENR								hsa-miR-93-5p	HAUS8		HAUS8
hsa-miR-93-5p	LDLR								hsa-miR-182-5p	WNT5A								hsa-miR-93-5p	LDLR		LDLR
hsa-miR-93-5p	PCDH15								hsa-miR-182-5p	TNS3								hsa-miR-93-5p	PCDH15		PCDH15
hsa-miR-93-5p	LRRC55								hsa-miR-182-5p	DOCK4								hsa-miR-93-5p	LRRC55		LRRC55
hsa-miR-93-5p	SMOC1								hsa-miR-182-5p	TOB1								hsa-miR-93-5p	SMOC1		SMOC1
hsa-miR-93-5p	FAM189A1								hsa-miR-182-5p	UBASH3B								hsa-miR-93-5p	FAM189A1		FAM189A1
hsa-miR-93-5p	LRCH1								hsa-miR-182-5p	PPP3R1								hsa-miR-93-5p	LRCH1		LRCH1
hsa-miR-93-5p	CTSK								hsa-miR-182-5p	USP6NL								hsa-miR-93-5p	CTSK		CTSK
hsa-miR-93-5p	SLC33A1								hsa-miR-182-5p	ARF4								hsa-miR-93-5p	SLC33A1		SLC33A1
hsa-miR-93-5p	S1PR1								hsa-miR-182-5p	ADAM18								hsa-miR-93-5p	S1PR1		S1PR1
hsa-miR-93-5p	GNB5								hsa-miR-182-5p	TMEM145								hsa-miR-93-5p	GNB5		GNB5
hsa-miR-93-5p	CCDC71L								hsa-miR-182-5p	PCMTD1								hsa-miR-93-5p	CCDC71L		CCDC71L
hsa-miR-93-5p	ETV1								hsa-miR-182-5p	REPS2								hsa-miR-93-5p	ETV1		ETV1
hsa-miR-93-5p	CSRNP3								hsa-miR-182-5p	NT5DC3								hsa-miR-93-5p	CSRNP3		CSRNP3
hsa-miR-93-5p	TRPV6								hsa-miR-182-5p	PPP1R13L								hsa-miR-93-5p	TRPV6		TRPV6
hsa-miR-93-5p	EGR2								hsa-miR-182-5p	NUFIP2								hsa-miR-93-5p	EGR2		EGR2
hsa-miR-93-5p	AP2B1								hsa-miR-182-5p	KDELR1								hsa-miR-93-5p	AP2B1		AP2B1
hsa-miR-93-5p	C7orf43								hsa-miR-182-5p	GRB2								hsa-miR-93-5p	C7orf43		C7orf43
hsa-miR-93-5p	MTMR3																	hsa-miR-93-5p	MTMR3		MTMR3
hsa-miR-93-5p	NBEA																	hsa-miR-93-5p	NBEA		NBEA
hsa-miR-93-5p	CREB1																	hsa-miR-93-5p	CREB1		CREB1
hsa-miR-93-5p	CAPRIN2																	hsa-miR-93-5p	CAPRIN2		CAPRIN2
hsa-miR-93-5p	NACC2																	hsa-miR-93-5p	NACC2		NACC2
hsa-miR-93-5p	TGM2																	hsa-miR-93-5p	TGM2		TGM2
hsa-miR-93-5p	CMKLR1																	hsa-miR-93-5p	CMKLR1		CMKLR1
hsa-miR-93-5p	APCDD1																	hsa-miR-93-5p	APCDD1		APCDD1
hsa-miR-93-5p	FAM219B																	hsa-miR-93-5p	FAM219B		FAM219B
hsa-miR-93-5p	KPNA2																	hsa-miR-93-5p	KPNA2		KPNA2
hsa-miR-93-5p	RGMB																	hsa-miR-93-5p	RGMB		RGMB
hsa-miR-93-5p	HECTD2																	hsa-miR-93-5p	HECTD2		HECTD2
hsa-miR-93-5p	PRR15																	hsa-miR-93-5p	PRR15		PRR15
hsa-miR-93-5p	SSH2																	hsa-miR-93-5p	SSH2		SSH2
hsa-miR-93-5p	BRWD1																	hsa-miR-93-5p	BRWD1		BRWD1
hsa-miR-93-5p	MEX3D																	hsa-miR-93-5p	MEX3D		MEX3D
hsa-miR-93-5p	ARHGEF11																	hsa-miR-93-5p	ARHGEF11		ARHGEF11
hsa-miR-93-5p	BEST3																	hsa-miR-93-5p	BEST3		BEST3
hsa-miR-93-5p	LRP8																	hsa-miR-93-5p	LRP8		LRP8
hsa-miR-93-5p	SIKE1																	hsa-miR-93-5p	SIKE1		SIKE1
hsa-miR-93-5p	CALD1																	hsa-miR-93-5p	CALD1		CALD1
hsa-miR-93-5p	SSX2IP																	hsa-miR-93-5p	SSX2IP		SSX2IP
hsa-miR-93-5p	AGFG1																	hsa-miR-93-5p	AGFG1		AGFG1
hsa-miR-93-5p	DPYSL2																	hsa-miR-93-5p	DPYSL2		DPYSL2
hsa-miR-93-5p	STRIP2																	hsa-miR-93-5p	STRIP2		STRIP2
hsa-miR-93-5p	UBE3C																	hsa-miR-93-5p	UBE3C		UBE3C
hsa-miR-93-5p	OSTM1																	hsa-miR-93-5p	OSTM1		OSTM1
																		hsa-miR-200c-3p	VASH2		HIPK3
																		hsa-miR-200c-3p	HIPK3		MAP2
																		hsa-miR-200c-3p	MAP2		ERRFI1
																		hsa-miR-200c-3p	ERRFI1		ZEB1
																		hsa-miR-200c-3p	ZEB1		NR5A2
																		hsa-miR-200c-3p	NR5A2		ZEB2
																		hsa-miR-200c-3p	ZEB2		RECK
																		hsa-miR-200c-3p	RECK		SLIT2
																		hsa-miR-200c-3p	SLIT2		WIPF1
																		hsa-miR-200c-3p	WIPF1		C11orf95
																		hsa-miR-200c-3p	C11orf95		FAM8A1
																		hsa-miR-200c-3p	FAM8A1		LHFPL6
																		hsa-miR-200c-3p	LHFPL6		AP1S2
																		hsa-miR-200c-3p	AP1S2		SEC23A
																		hsa-miR-200c-3p	SEC23A		TBX18
																		hsa-miR-200c-3p	TBX18		PTPN21
																		hsa-miR-200c-3p	PTPN21		DNAJC3
																		hsa-miR-200c-3p	DNAJC3		QKI
																		hsa-miR-200c-3p	QKI		RIC1
																		hsa-miR-200c-3p	RIC1		CCNJ
																		hsa-miR-200c-3p	CCNJ		PCMTD1
																		hsa-miR-200c-3p	PCMTD1		GPM6A
																		hsa-miR-200c-3p	CFL2		ARHGAP6
																		hsa-miR-200c-3p	GPM6A		TFAP2A
																		hsa-miR-200c-3p	ARHGAP6		SLC35B4
																		hsa-miR-200c-3p	TFAP2A		BAP1
																		hsa-miR-200c-3p	SLC35B4		RAB11FIP2
																		hsa-miR-200c-3p	BAP1		MSN
																		hsa-miR-200c-3p	RAB11FIP2		FBXW7
																		hsa-miR-200c-3p	MSN		TRIM33
																		hsa-miR-200c-3p	FBXW7		CNOT6
																		hsa-miR-200c-3p	TRIM33		PRTG
																		hsa-miR-200c-3p	CNOT6		RPS6KB1
																		hsa-miR-200c-3p	PRTG		NOVA2
																		hsa-miR-200c-3p	RPS6KB1		WASF3
																		hsa-miR-200c-3p	NOVA2		KDM7A
																		hsa-miR-200c-3p	WASF3		ELL2
																		hsa-miR-200c-3p	KDM7A		ATXN1
																		hsa-miR-200c-3p	ELL2		SYNJ1
																		hsa-miR-200c-3p	ATXN1		MIEF1
																		hsa-miR-200c-3p	SYNJ1		MBNL3
																		hsa-miR-200c-3p	MIEF1		CSNK1G3
																		hsa-miR-200c-3p	MBNL3		KHDRBS1
																		hsa-miR-200c-3p	CSNK1G3		ELMOD2
																		hsa-miR-200c-3p	KHDRBS1		MCFD2
																		hsa-miR-200c-3p	ELMOD2		CRKL
																		hsa-miR-200c-3p	MCFD2		TENT4B
																		hsa-miR-200c-3p	CRKL		MPRIP
																		hsa-miR-200c-3p	TENT4B		PPP4R2
																		hsa-miR-200c-3p	MPRIP		MGAT2
																		hsa-miR-200c-3p	PPP4R2		FAM122C
																		hsa-miR-200c-3p	MGAT2		NFIA
																		hsa-miR-200c-3p	FAM122C		SUSD5
																		hsa-miR-200c-3p	NFIA		FEZ2
																		hsa-miR-200c-3p	SUSD5		PRDM16
																		hsa-miR-200c-3p	FEZ2		LRP1B
																		hsa-miR-200c-3p	PRDM16		PPP2R5E
																		hsa-miR-200c-3p	LRP1B		PTPN14
																		hsa-miR-200c-3p	PPP2R5E		CDK17
																		hsa-miR-200c-3p	PTPN14		RBSN
																		hsa-miR-200c-3p	OSTM1		JAKMIP2
																		hsa-miR-200c-3p	FAM126B		PIK3CA
																		hsa-miR-200c-3p	CDK17		CCDC177
																		hsa-miR-200c-3p	FRMD6		ARIH1
																		hsa-miR-200c-3p	RBSN		ATP11C
																		hsa-miR-200c-3p	JAKMIP2		RTF1
																		hsa-miR-200c-3p	PIK3CA		PPM1F
																		hsa-miR-200c-3p	CCDC177		MMD
																		hsa-miR-200c-3p	ARIH1		CHN2
																		hsa-miR-200c-3p	ATP11C		PHF21B
																		hsa-miR-200c-3p	RTF1		SULF1
																		hsa-miR-200c-3p	PPM1F		ARL2BP
																		hsa-miR-200c-3p	RAP2C		ADIPOR2
																		hsa-miR-200c-3p	MMD		ZNF532
																		hsa-miR-200c-3p	CHN2		PHACTR3
																		hsa-miR-200c-3p	PHF21B		RASA2
																		hsa-miR-200c-3p	SULF1		ZNF711
																		hsa-miR-200c-3p	ARL2BP		SEMA6D
																		hsa-miR-200c-3p	ADIPOR2		WNT16
																		hsa-miR-200c-3p	ZNF532		CBL
																		hsa-miR-200c-3p	PHACTR3		EPS8
																		hsa-miR-200c-3p	RASA2		NANOS1
																		hsa-miR-200c-3p	ZNF711		TMOD3
																		hsa-miR-200c-3p	SEMA6D		COL4A3BP
																		hsa-miR-200c-3p	VLDLR		KDELC1
																		hsa-miR-200c-3p	IGSF10		MINDY2
																		hsa-miR-200c-3p	WNT16		RND3
																		hsa-miR-200c-3p	CBL		KDR
																		hsa-miR-200c-3p	EPS8		OTUD4
																		hsa-miR-200c-3p	NANOS1		NCOA2
																		hsa-miR-200c-3p	TMOD3		HMBOX1
																		hsa-miR-200c-3p	COL4A3BP		DUSP1
																		hsa-miR-200c-3p	KDELC1		ELOC
																		hsa-miR-200c-3p	MINDY2		C16orf72
																		hsa-miR-200c-3p	RND3		EGLN1
																		hsa-miR-200c-3p	KDR		CLASP1
																		hsa-miR-200c-3p	OTUD4		ZFAND6
																		hsa-miR-200c-3p	NCOA2		FOXG1
																		hsa-miR-200c-3p	HMBOX1		KCNQ3
																		hsa-miR-200c-3p	DUSP1		MBOAT2
																		hsa-miR-200c-3p	ELOC		PHTF2
																		hsa-miR-200c-3p	C16orf72		BRWD3
																		hsa-miR-200c-3p	EGLN1		NBR1
																		hsa-miR-200c-3p	CLASP1		ZNF131
																		hsa-miR-200c-3p	ZFAND6		AFF3
																		hsa-miR-200c-3p	FOXG1		ARL5A
																		hsa-miR-200c-3p	KCNQ3		TMX4
																		hsa-miR-200c-3p	MBOAT2		IMMP2L
																		hsa-miR-200c-3p	PHTF2		MAP3K1
																		hsa-miR-200c-3p	BRWD3		SGIP1
																		hsa-miR-200c-3p	NBR1		IPO7
																		hsa-miR-200c-3p	ZNF131		GOLGA7
																		hsa-miR-200c-3p	AFF3		DLC1
																		hsa-miR-200c-3p	ARL5A		XKR8
																		hsa-miR-200c-3p	TMX4		FN1
																		hsa-miR-200c-3p	IMMP2L		SESN1
																		hsa-miR-200c-3p	MAP3K1		JUN
																		hsa-miR-200c-3p	SGIP1		GPR158
																		hsa-miR-200c-3p	IPO7		DGKH
																		hsa-miR-200c-3p	GOLGA7		SYDE1
																		hsa-miR-200c-3p	DLC1		PPHLN1
																		hsa-miR-200c-3p	XKR8		ZC3H6
																		hsa-miR-200c-3p	ELK4		PRKG1
																		hsa-miR-200c-3p	FN1		SLC1A2
																		hsa-miR-200c-3p	SESN1		RANBP9
																		hsa-miR-200c-3p	JUN		GOLGA1
																		hsa-miR-200c-3p	GPR158		LOX
																		hsa-miR-200c-3p	DGKH		GIT2
																		hsa-miR-200c-3p	SYDE1		ARMCX5-GPRASP2
																		hsa-miR-200c-3p	PPHLN1		MPDZ
																		hsa-miR-200c-3p	ZC3H6		PRKACB
																		hsa-miR-200c-3p	PRKG1		CDH20
																		hsa-miR-200c-3p	SLC1A2		NTF3
																		hsa-miR-200c-3p	RANBP9		B3GNT2
																		hsa-miR-200c-3p	GOLGA1		PSAT1
																		hsa-miR-200c-3p	LOX		REEP1
																		hsa-miR-200c-3p	GIT2		MED13
																		hsa-miR-200c-3p	ARMCX5-GPRASP2		TBK1
																		hsa-miR-200c-3p	MPDZ		TBC1D12
																		hsa-miR-200c-3p	PGM2L1		MAPK7
																		hsa-miR-200c-3p	PRKACB		WAPL
																		hsa-miR-200c-3p	CDH20		VEGFA
																		hsa-miR-200c-3p	NTF3		RUSC2
																		hsa-miR-200c-3p	B3GNT2		SFXN1
																		hsa-miR-200c-3p	PSAT1		ZFX
																		hsa-miR-200c-3p	REEP1		HS2ST1
																		hsa-miR-200c-3p	MED13		BLCAP
																		hsa-miR-200c-3p	TBK1		RAB21
																		hsa-miR-200c-3p	TBC1D12		GPRASP2
																		hsa-miR-200c-3p	MAPK7		DESI1
																		hsa-miR-200c-3p	WAPL		FOXF1
																		hsa-miR-200c-3p	VEGFA		PTPRZ1
																		hsa-miR-200c-3p	RUSC2		TMEM17
																		hsa-miR-200c-3p	SFXN1		FSCN1
																		hsa-miR-200c-3p	ZFX		PPP1R18
																		hsa-miR-200c-3p	HS2ST1		RNF2
																		hsa-miR-200c-3p	BLCAP		THAP1
																		hsa-miR-200c-3p	RAB21		CLIC4
																		hsa-miR-200c-3p	GPRASP2		CECR2
																		hsa-miR-200c-3p	DESI1		HOOK1
																		hsa-miR-200c-3p	FOXF1		PPM1E
																		hsa-miR-200c-3p	PTPRZ1		CHRDL1
																		hsa-miR-200c-3p	TMEM17		DTNA
																		hsa-miR-200c-3p	FSCN1		ZBTB10
																		hsa-miR-200c-3p	PPP1R18		B3GLCT
																		hsa-miR-200c-3p	RNF2		DNAJB9
																		hsa-miR-200c-3p	THAP1		FAT3
																		hsa-miR-200c-3p	CLIC4		NR3C1
																		hsa-miR-200c-3p	CECR2		FAM227B
																		hsa-miR-200c-3p	HOOK1		CSMD3
																		hsa-miR-200c-3p	PPM1E		PPFIA1
																		hsa-miR-200c-3p	CHRDL1		KCTD8
																		hsa-miR-200c-3p	DTNA		PI4K2B
																		hsa-miR-200c-3p	ZBTB10		ANKRD40
																		hsa-miR-200c-3p	B3GLCT		VASH1
																		hsa-miR-200c-3p	DNAJB9		PDS5B
																		hsa-miR-200c-3p	FAT3		SLK
																		hsa-miR-200c-3p	NR3C1		RTKN2
																		hsa-miR-200c-3p	FAM227B		RNF19A
																		hsa-miR-200c-3p	CSMD3		FHL1
																		hsa-miR-200c-3p	PPFIA1		SPAG9
																		hsa-miR-200c-3p	KCTD8		DPY19L1
																		hsa-miR-200c-3p	PI4K2B		AMFR
																		hsa-miR-200c-3p	ANKRD40		ELAVL2
																		hsa-miR-200c-3p	VASH1		LBR
																		hsa-miR-200c-3p	PDS5B		ZYG11B
																		hsa-miR-200c-3p	SLK		CLIP1
																		hsa-miR-200c-3p	RTKN2		MOSMO
																		hsa-miR-200c-3p	RNF19A		WDR82
																		hsa-miR-200c-3p	FHL1		SERPINI1
																		hsa-miR-200c-3p	SPAG9		RASSF8
																		hsa-miR-200c-3p	DPY19L1		JAZF1
																		hsa-miR-200c-3p	AMFR		TOB1
																		hsa-miR-200c-3p	ELAVL2		EVI5
																		hsa-miR-200c-3p	LBR		B4GAT1
																		hsa-miR-200c-3p	ZYG11B		POLK
																		hsa-miR-200c-3p	CLIP1		TRAPPC8
																		hsa-miR-200c-3p	MOSMO		PUM2
																		hsa-miR-200c-3p	WDR82		CDYL
																		hsa-miR-200c-3p	SERPINI1		YWHAG
																		hsa-miR-200c-3p	RASSF8		SLC6A11
																		hsa-miR-200c-3p	JAZF1		TCAIM
																		hsa-miR-200c-3p	TOB1		PKD1
																		hsa-miR-200c-3p	EVI5		FBXO30
																		hsa-miR-200c-3p	B4GAT1		DNMT3B
																		hsa-miR-200c-3p	POLK		FBXO33
																		hsa-miR-200c-3p	CHRM2		ITGA1
																		hsa-miR-200c-3p	TRAPPC8		OCLN
																		hsa-miR-200c-3p	PUM2		CEP85L
																		hsa-miR-200c-3p	CDYL		VAT1L
																		hsa-miR-200c-3p	YWHAG		SCAMP1
																		hsa-miR-200c-3p	SLC6A11		GABBR2
																		hsa-miR-200c-3p	TCAIM		CAB39
																		hsa-miR-200c-3p	PKD1		ADAMTS3
																		hsa-miR-200c-3p	FBXO30		SCAI
																		hsa-miR-200c-3p	DNMT3B		NEDD1
																		hsa-miR-200c-3p	FBXO33		LRRC8A
																		hsa-miR-200c-3p	ITGA1		ANKRD44
																		hsa-miR-200c-3p	OCLN		NRBP1
																		hsa-miR-200c-3p	CEP85L		S100PBP
																		hsa-miR-200c-3p	VAT1L		USP25
																		hsa-miR-200c-3p	SCAMP1		MAP4K5
																		hsa-miR-200c-3p	GABBR2		CAMSAP2
																		hsa-miR-200c-3p	CAB39		HDAC9
																		hsa-miR-200c-3p	ADAMTS3		PPP1R9B
																		hsa-miR-200c-3p	SCAI		PMAIP1
																		hsa-miR-200c-3p	NEDD1		MAP4K4
																		hsa-miR-200c-3p	LRRC8A		STK4
																		hsa-miR-200c-3p	ANKRD44		NEXMIF
																		hsa-miR-200c-3p	NRBP1		ADCY6
																		hsa-miR-200c-3p	S100PBP		SPIN1
																		hsa-miR-200c-3p	USP25		LRCH2
																		hsa-miR-200c-3p	MAP4K5		SH3BP5
																		hsa-miR-200c-3p	CAMSAP2		BRPF3
																		hsa-miR-200c-3p	HDAC9		JMJD1C
																		hsa-miR-200c-3p	PPP1R9B		SNX30
																		hsa-miR-200c-3p	PMAIP1		ITPR1
																		hsa-miR-200c-3p	MAP4K4		TBR1
																		hsa-miR-200c-3p	FSD1L		PLPPR4
																		hsa-miR-200c-3p	STK4		OXSR1
																		hsa-miR-96-5p	NEXMIF		MTSS1
																		hsa-miR-96-5p	ADCY6		SLC1A1
																		hsa-miR-96-5p	PRTG		COL25A1
																		hsa-miR-96-5p	SPIN1		UBE2G1
																		hsa-miR-96-5p	FRS2		B4GALNT1
																		hsa-miR-96-5p	LRCH2		MED1
																		hsa-miR-96-5p	HAS2		PHF20L1
																		hsa-miR-96-5p	SH3BP5		KLHL34
																		hsa-miR-96-5p	BRPF3		VAMP3
																		hsa-miR-96-5p	JMJD1C		PHIP
																		hsa-miR-96-5p	SNX30		RAB8B
																		hsa-miR-96-5p	ATXN1		CTTN
																		hsa-miR-96-5p	ITPR1		SOX6
																		hsa-miR-96-5p	TBR1		ZFP36L1
																		hsa-miR-96-5p	PLPPR4		SIN3B
																		hsa-miR-96-5p	OXSR1		ZCCHC3
																		hsa-miR-96-5p	MTSS1		HOOK3
																		hsa-miR-96-5p	SLC1A1		PALLD
																		hsa-miR-96-5p	COL25A1		FOXF2
																		hsa-miR-96-5p	UBE2G1		CHST1
																		hsa-miR-96-5p	B4GALNT1		MYRIP
																		hsa-miR-96-5p	MED1		FRMD5
																		hsa-miR-96-5p	PHF20L1		CACNA2D2
																		hsa-miR-96-5p	KLHL34		PRKCE
																		hsa-miR-96-5p	VAMP3		SH3KBP1
																		hsa-miR-96-5p	SLAIN2		MTOR
																		hsa-miR-96-5p	PHIP		SLC39A1
																		hsa-miR-96-5p	RAB8B		PRRG3
																		hsa-miR-96-5p	CTTN		TTYH3
																		hsa-miR-96-5p	E2F5		NLGN2
																		hsa-miR-96-5p	SOX6		FOXO1
																		hsa-miR-96-5p	ZFP36L1		ANKRD27
																		hsa-miR-96-5p	SIN3B		CEP170B
																		hsa-miR-96-5p	ZCCHC3		PPP4R3A
																		hsa-miR-96-5p	HOOK3		STAG1
																		hsa-miR-96-5p	PALLD		CD164
																		hsa-miR-96-5p	FOXF2		UNC13C
																		hsa-miR-96-5p	CHST1		DOCK1
																		hsa-miR-96-5p	MYRIP		SPEN
																		hsa-miR-96-5p	ZBTB41		TMEM170B
																		hsa-miR-96-5p	FRMD5		REV1
																		hsa-miR-96-5p	CACNA2D2		PPM1L
																		hsa-miR-96-5p	PRKCE		NRN1
																		hsa-miR-96-5p	SH3KBP1		MIGA1
																		hsa-miR-96-5p	NOVA2		STK19
																		hsa-miR-96-5p	ZEB1		TMEM198
																		hsa-miR-96-5p	MTOR		SPAST
																		hsa-miR-96-5p	SLC39A1		RGS17
																		hsa-miR-96-5p	PRRG3		WIPI2
																		hsa-miR-96-5p	TTYH3		SLC12A6
																		hsa-miR-96-5p	NLGN2		GPR22
																		hsa-miR-96-5p	FOXO1		TNS3
																		hsa-miR-96-5p	ARHGAP6		FAM171A1
																		hsa-miR-96-5p	ANKRD27		ATXN3
																		hsa-miR-96-5p	SESN3		ADK
																		hsa-miR-96-5p	CEP170B		SLC22A5
																		hsa-miR-96-5p	VAT1L		HBEGF
																		hsa-miR-96-5p	PPP4R3A		FOXQ1
																		hsa-miR-96-5p	STAG1		SPRY3
																		hsa-miR-96-5p	CD164		RAB3C
																		hsa-miR-96-5p	UNC13C		CERS2
																		hsa-miR-96-5p	DOCK1		RNF139
																		hsa-miR-96-5p	SPEN		CHIC1
																		hsa-miR-96-5p	TMEM170B		DEPTOR
																		hsa-miR-96-5p	REV1		PHYHIPL
																		hsa-miR-96-5p	PPM1L		CBFA2T3
																		hsa-miR-96-5p	NRN1		EPAS1
																		hsa-miR-96-5p	MIGA1		ABCA2
																		hsa-miR-96-5p	STK19		APPL1
																		hsa-miR-96-5p	TMEM198		DEUP1
																		hsa-miR-96-5p	SPAST		PURA
																		hsa-miR-96-5p	RGS17		STMND1
																		hsa-miR-96-5p	BNC2		YIPF4
																		hsa-miR-96-5p	WIPI2		RPS6KA6
																		hsa-miR-96-5p	SLC12A6		FAM49B
																		hsa-miR-96-5p	GPR22		TAF4B
																		hsa-miR-96-5p	SLC33A1		MTHFD2L
																		hsa-miR-96-5p	TNS3		SLC16A9
																		hsa-miR-96-5p	FAM171A1		RALGPS1
																		hsa-miR-96-5p	MSN		CACNB4
																		hsa-miR-96-5p	ATXN3		RICTOR
																		hsa-miR-96-5p	ZNF704		MROH2A
																		hsa-miR-96-5p	ADK		PLOD2
																		hsa-miR-96-5p	SLC22A5		VAT1
																		hsa-miR-96-5p	HBEGF		ZHX1
																		hsa-miR-96-5p	CDH20		NCALD
																		hsa-miR-96-5p	FOXQ1		EOMES
																		hsa-miR-96-5p	SPRY3		PLCB4
																		hsa-miR-96-5p	RAB3C		OVOL1
																		hsa-miR-96-5p	CERS2		TUT4
																		hsa-miR-96-5p	RNF139		TRIM9
																		hsa-miR-96-5p	CHIC1		LGI1
																		hsa-miR-96-5p	DEPTOR		PPIL1
																		hsa-miR-96-5p	PHYHIPL		CHST10
																		hsa-miR-96-5p	CBFA2T3		CNNM3
																		hsa-miR-96-5p	EPAS1		CADM2
																		hsa-miR-96-5p	ABCA2		MORF4L2
																		hsa-miR-96-5p	NTN4		LRRC7
																		hsa-miR-96-5p	APPL1		TAC1
																		hsa-miR-96-5p	DEUP1		PDE8B
																		hsa-miR-96-5p	RASSF8		PTPMT1
																		hsa-miR-96-5p	PURA		MFAP3L
																		hsa-miR-96-5p	STMND1		SLC39A9
																		hsa-miR-96-5p	YIPF4		PPP3R1
																		hsa-miR-96-5p	RPS6KA6		L1CAM
																		hsa-miR-96-5p	FAM49B		PYGO2
																		hsa-miR-96-5p	TAF4B		SDC2
																		hsa-miR-96-5p	MTHFD2L		STX5
																		hsa-miR-96-5p	SLC16A9		PRRT3
																		hsa-miR-96-5p	RALGPS1		KPNB1
																		hsa-miR-96-5p	CACNB4		KLHL7
																		hsa-miR-96-5p	RICTOR		AGO4
																		hsa-miR-96-5p	MROH2A		ZFAND5
																		hsa-miR-96-5p	PLOD2		CRYGS
																		hsa-miR-96-5p	VAT1		EBF3
																		hsa-miR-96-5p	ZHX1		ADGRB3
																		hsa-miR-96-5p	NCALD		ZFC3H1
																		hsa-miR-96-5p	EOMES		TARBP1
																		hsa-miR-96-5p	PLCB4		PAFAH1B1
																		hsa-miR-96-5p	OVOL1		DCUN1D3
																		hsa-miR-96-5p	TUT4		SLC12A5
																		hsa-miR-96-5p	TRIM9		RAPGEF4
																		hsa-miR-96-5p	LGI1		RGS2
																		hsa-miR-96-5p	PPIL1		RARG
																		hsa-miR-96-5p	CHST10		ZFHX4
																		hsa-miR-96-5p	CNNM3		ARPC5L
																		hsa-miR-96-5p	CADM2		AK3
																		hsa-miR-96-5p	MORF4L2		MAP3K3
																		hsa-miR-96-5p	LRRC7		ERG
																		hsa-miR-96-5p	TAC1		GBP5
																		hsa-miR-96-5p	PDE8B		PRKAR1A
																		hsa-miR-96-5p	PTPMT1		RELL1
																		hsa-miR-96-5p	MFAP3L		SERINC5
																		hsa-miR-96-5p	SLC39A9		FARP1
																		hsa-miR-96-5p	PPP3R1		ABCD1
																		hsa-miR-96-5p	L1CAM		EPHA3
																		hsa-miR-96-5p	PYGO2		GLE1
																		hsa-miR-96-5p	SDC2		GALNT2
																		hsa-miR-96-5p	STX5		SNX16
																		hsa-miR-96-5p	ANKIB1		DCUN1D1
																		hsa-miR-96-5p	PRRT3		XKR4
																		hsa-miR-96-5p	KPNB1		BICRAL
																		hsa-miR-96-5p	KLHL7		MCMBP
																		hsa-miR-96-5p	PPM1F		PTGER3
																		hsa-miR-96-5p	AGO4		ARHGEF3
																		hsa-miR-96-5p	ZFAND5		CNOT6L
																		hsa-miR-96-5p	CRYGS		ALK
																		hsa-miR-96-5p	EBF3		RGPD1
																		hsa-miR-96-5p	ADGRB3		SCML4
																		hsa-miR-96-5p	ZFC3H1		RWDD4
																		hsa-miR-96-5p	TARBP1		FEM1B
																		hsa-miR-96-5p	PAFAH1B1		TRIB3
																		hsa-miR-96-5p	DCUN1D3		FNDC3B
																		hsa-miR-96-5p	SLC12A5		LAMC1
																		hsa-miR-96-5p	LRIG1		OGT
																		hsa-miR-96-5p	RAPGEF4		RAB27A
																		hsa-miR-96-5p	RGS2		PRIMA1
																		hsa-miR-96-5p	RARG		LMTK3
																		hsa-miR-96-5p	ZFHX4		TCF7L2
																		hsa-miR-96-5p	ARPC5L		PNPLA1
																		hsa-miR-96-5p	AK3		MORF4L1
																		hsa-miR-96-5p	GIT2		OR10W1
																		hsa-miR-96-5p	MAP3K3		DOCK4
																		hsa-miR-96-5p	ERG		ACTRT3
																		hsa-miR-96-5p	GBP5		PHACTR4
																		hsa-miR-96-5p	YWHAG		SLF2
																		hsa-miR-96-5p	PRKAR1A		LPP
																		hsa-miR-96-5p	RELL1		C5orf22
																		hsa-miR-96-5p	PRDM16		THBS2
																		hsa-miR-96-5p	SERINC5		PIK3C2A
																		hsa-miR-96-5p	FARP1		ST6GALNAC3
																		hsa-miR-96-5p	ABCD1		GAN
																		hsa-miR-96-5p	EPHA3		CTDSP1
																		hsa-miR-96-5p	BRWD3		DDAH1
																		hsa-miR-96-5p	GLE1		AP3S1
																		hsa-miR-96-5p	GALNT2		FOXO3
																		hsa-miR-96-5p	SNX16		MITF
																		hsa-miR-96-5p	DCUN1D1		NPTX1
																		hsa-miR-96-5p	XKR4		CD2AP
																		hsa-miR-96-5p	BICRAL		TECTB
																		hsa-miR-96-5p	MCMBP		SPATA13
																		hsa-miR-96-5p	PTGER3		MFAP3
																		hsa-miR-96-5p	ARHGEF3		44813
																		hsa-miR-96-5p	CNOT6L		ACTR2
																		hsa-miR-96-5p	BRMS1L		ABHD13
																		hsa-miR-96-5p	ALK		EDNRB
																		hsa-miR-96-5p	RGPD1		RAB10
																		hsa-miR-96-5p	SCML4		RAPGEF5
																		hsa-miR-96-5p	RWDD4		PCNX1
																		hsa-miR-96-5p	FEM1B		MAST4
																		hsa-miR-96-5p	TRIB3		RASA1
																		hsa-miR-96-5p	FNDC3B		LMTK2
																		hsa-miR-96-5p	LAMC1		USP13
																		hsa-miR-96-5p	OGT		ZC3H15
																		hsa-miR-96-5p	RAB27A		MAGI1
																		hsa-miR-96-5p	PRIMA1		TAGLN3
																		hsa-miR-96-5p	LMTK3		LHX1
																		hsa-miR-96-5p	TCF7L2		GNAQ
																		hsa-miR-96-5p	PNPLA1		LIMS1
																		hsa-miR-96-5p	MORF4L1		IGF1R
																		hsa-miR-96-5p	OR10W1		FLOT1
																		hsa-miR-96-5p	DOCK4		HOXA9
																		hsa-miR-96-5p	ACTRT3		CUL5
																		hsa-miR-96-5p	PHACTR4		TRABD2B
																		hsa-miR-96-5p	SLF2		KIAA1217
																		hsa-miR-96-5p	LPP		SV2C
																		hsa-miR-96-5p	NANOS1		BCL2L12
																		hsa-miR-96-5p	C5orf22		TMEM47
																		hsa-miR-96-5p	QKI		BNIP3
																		hsa-miR-96-5p	THBS2		INTS6
																		hsa-miR-96-5p	PIK3C2A		SLC35G1
																		hsa-miR-96-5p	ST6GALNAC3		SERTAD4
																		hsa-miR-96-5p	GAN		ADD3
																		hsa-miR-96-5p	CTDSP1		BMT2
																		hsa-miR-96-5p	DDAH1		ADGRL2
																		hsa-miR-96-5p	AP3S1		ZNF280B
																		hsa-miR-96-5p	FOXO3		RTN4
																		hsa-miR-96-5p	STK17B		OPN1MW2
																		hsa-miR-182-5p	PRKACB		CNTN1
																		hsa-miR-182-5p	RGS17		MAK
																		hsa-miR-182-5p	BNC2		OSBPL10
																		hsa-miR-182-5p	SNX30		CHMP1A
																		hsa-miR-182-5p	LPP		CEP83
																		hsa-miR-182-5p	MITF		OPN1LW
																		hsa-miR-182-5p	FRS2		FOXN2
																		hsa-miR-182-5p	CAMSAP2		TMEM150C
																		hsa-miR-182-5p	HAS2		ADRA2C
																		hsa-miR-182-5p	PRRG3		ATP8A1
																		hsa-miR-182-5p	EPAS1		EGR3
																		hsa-miR-182-5p	PALLD		SETX
																		hsa-miR-182-5p	DCUN1D1		CHAMP1
																		hsa-miR-182-5p	SLC39A9		PTPRG
																		hsa-miR-182-5p	VAMP3		NADK2
																		hsa-miR-182-5p	MTSS1		PIK3AP1
																		hsa-miR-182-5p	NPTX1		RNF208
																		hsa-miR-182-5p	NEXMIF		NCKAP1
																		hsa-miR-182-5p	CD2AP		B3GALT1
																		hsa-miR-182-5p	TECTB		WASL
																		hsa-miR-182-5p	PRTG		MBNL2
																		hsa-miR-182-5p	SPATA13		KTN1
																		hsa-miR-182-5p	SPIN1		SP3
																		hsa-miR-182-5p	CACNB4		MRTFB
																		hsa-miR-182-5p	MFAP3		ZFAND4
																		hsa-miR-182-5p	2022-09-09		LRP3
																		hsa-miR-182-5p	CTTN		SH2D1A
																		hsa-miR-182-5p	NCALD		PBX2
																		hsa-miR-182-5p	ACTR2		MAP1B
																		hsa-miR-182-5p	ABHD13		SMAD1
																		hsa-miR-182-5p	ADCY6		SRSF6
																		hsa-miR-182-5p	FOXF2		OTUD6B
																		hsa-miR-182-5p	CADM2		PCDH8
																		hsa-miR-182-5p	TAF4B		XPR1
																		hsa-miR-182-5p	EDNRB		FAM168A
																		hsa-miR-182-5p	RAB10		PRUNE2
																		hsa-miR-182-5p	RAPGEF5		DOCK9
																		hsa-miR-182-5p	LRCH2		BMPR1B
																		hsa-miR-182-5p	CHIC1		MYO1D
																		hsa-miR-182-5p	ZFP36L1		SLITRK4
																		hsa-miR-182-5p	PCNX1		MINDY3
																		hsa-miR-182-5p	MAST4		SLC44A5
																		hsa-miR-182-5p	ITPR1		CORO1C
																		hsa-miR-182-5p	RASA1		FOXN3
																		hsa-miR-182-5p	LMTK2		BOD1L1
																		hsa-miR-182-5p	USP13		OPN1MW
																		hsa-miR-182-5p	FOXO3		SH3BGRL
																		hsa-miR-182-5p	ZC3H15		SHC4
																		hsa-miR-182-5p	MAGI1		KCTD2
																		hsa-miR-182-5p	TAGLN3		ADAMTS18
																		hsa-miR-182-5p	RARG		DIAPH3
																		hsa-miR-182-5p	LHX1		FBXO27
																		hsa-miR-182-5p	GNAQ		INO80D
																		hsa-miR-182-5p	LIMS1		ZCCHC14
																		hsa-miR-182-5p	GXYLT1		SLC2A3
																		hsa-miR-182-5p	NRN1		TMEM189
																		hsa-miR-182-5p	STK19		PC
																		hsa-miR-182-5p	IGF1R		ELAVL4
																		hsa-miR-182-5p	CBFA2T3		SLC25A46
																		hsa-miR-182-5p	FLOT1		APC
																		hsa-miR-182-5p	HOXA9		RHOJ
																		hsa-miR-182-5p	BRPF3		KIAA1324L
																		hsa-miR-182-5p	CUL5		SLC44A2
																		hsa-miR-182-5p	FAM171A1		ADAM22
																		hsa-miR-182-5p	MED1		KCNK9
																		hsa-miR-182-5p	MYRIP		CDV3
																		hsa-miR-182-5p	TRABD2B		PDZD8
																		hsa-miR-182-5p	PYGO2		TMEM50B
																		hsa-miR-182-5p	PPM1L		AATK
																		hsa-miR-182-5p	KIAA1217		DAZAP2
																		hsa-miR-182-5p	HOOK3		SLC23A2
																		hsa-miR-182-5p	SV2C		DMXL1
																		hsa-miR-182-5p	BCL2L12		RAB2A
																		hsa-miR-182-5p	GIT2		SLC2A14
																		hsa-miR-182-5p	BRMS1L		SLCO3A1
																		hsa-miR-182-5p	PHIP		MFSD6L
																		hsa-miR-182-5p	TMEM47		TAF15
																		hsa-miR-182-5p	MIGA1		TAPT1
																		hsa-miR-182-5p	FNDC3B		RGS5
																		hsa-miR-182-5p	BNIP3		SINHCAF
																		hsa-miR-182-5p	ZFC3H1		PRKAA2
																		hsa-miR-182-5p	INTS6		KLF13
																		hsa-miR-182-5p	DCUN1D3		NUDT15
																		hsa-miR-182-5p	SLC35G1		SERPINB2
																		hsa-miR-182-5p	PURA		TENM4
																		hsa-miR-182-5p	PPIL1		STOX2
																		hsa-miR-182-5p	SERTAD4		CLPTM1L
																		hsa-miR-182-5p	EVI5		ADGRF5
																		hsa-miR-182-5p	ADD3		BAG4
																		hsa-miR-182-5p	L1CAM		PREPL
																		hsa-miR-182-5p	BMT2		N4BP1
																		hsa-miR-182-5p	STAG1		IGDCC3
																		hsa-miR-182-5p	PLPPR4		BCL11A
																		hsa-miR-182-5p	ADGRL2		MECOM
																		hsa-miR-182-5p	YWHAG		GSPT1
																		hsa-miR-182-5p	HDAC9		DSCAM
																		hsa-miR-182-5p	ZNF280B		MSH4
																		hsa-miR-182-5p	RTN4		TSNAX
																		hsa-miR-182-5p	GPR22		KIF19
																		hsa-miR-182-5p	SLC33A1		WWC2
																		hsa-miR-182-5p	RASA2		C21orf91
																		hsa-miR-182-5p	OPN1MW2		AEBP2
																		hsa-miR-182-5p	CNNM3		SNAI2
																		hsa-miR-182-5p	ANKRD27		CCNY
																		hsa-miR-182-5p	CNTN1		FAM91A1
																		hsa-miR-182-5p	MAK		ELL
																		hsa-miR-182-5p	OSBPL10		NRCAM
																		hsa-miR-182-5p	CHMP1A		IGSF3
																		hsa-miR-182-5p	CEP83		INSIG1
																		hsa-miR-182-5p	TMEM198		CHMP2B
																		hsa-miR-182-5p	OPN1LW		CACNA2D1
																		hsa-miR-182-5p	PAFAH1B1		MEF2C
																		hsa-miR-182-5p	JAZF1		RNF43
																		hsa-miR-182-5p	FBXW7		SETD9
																		hsa-miR-182-5p	FOXN2		TNS1
																		hsa-miR-182-5p	TMEM150C		DQX1
																		hsa-miR-182-5p	ADRA2C		RNF222
																		hsa-miR-182-5p	ATP8A1		DENR
																		hsa-miR-182-5p	EGR3		WNT5A
																		hsa-miR-182-5p	ARHGEF3		UBASH3B
																		hsa-miR-182-5p	THBS2		USP6NL
																		hsa-miR-182-5p	CEP170B		ARF4
																		hsa-miR-182-5p	SETX		ADAM18
																		hsa-miR-182-5p	SCML4		TMEM145
																		hsa-miR-182-5p	CHAMP1		REPS2
																		hsa-miR-182-5p	PTPRG		NT5DC3
																		hsa-miR-182-5p	CERS2		PPP1R13L
																		hsa-miR-182-5p	NADK2		NUFIP2
																		hsa-miR-182-5p	PHYHIPL		KDELR1
																		hsa-miR-182-5p	PIK3AP1		GRB2
																		hsa-miR-182-5p	ZCCHC3		UNC5C
																		hsa-miR-182-5p	RNF208		KCNQ4
																		hsa-miR-182-5p	NCKAP1		KLF5
																		hsa-miR-182-5p	ARHGAP6		HEY2
																		hsa-miR-182-5p	B3GALT1		FEM1C
																		hsa-miR-182-5p	WASL		UTRN
																		hsa-miR-182-5p	MBNL2		GALNT7
																		hsa-miR-182-5p	KTN1		NFIC
																		hsa-miR-182-5p	SP3		FAM168B
																		hsa-miR-182-5p	PRKCE		SLC4A4
																		hsa-miR-182-5p	MRTFB		ANGPT1
																		hsa-miR-182-5p	ZFAND4		TBC1D19
																		hsa-miR-182-5p	REV1		DENND1B
																		hsa-miR-182-5p	LRP3		AUTS2
																		hsa-miR-182-5p	SH2D1A		SLC1A6
																		hsa-miR-182-5p	EOMES		OSBPL6
																		hsa-miR-182-5p	PBX2		PCDH7
																		hsa-miR-182-5p	MAP1B		RAI14
																		hsa-miR-182-5p	SMAD1		SOCS5
																		hsa-miR-182-5p	SRSF6		YIPF2
																		hsa-miR-182-5p	OTUD6B		CBLIF
																		hsa-miR-182-5p	PCDH8		ROCK1
																		hsa-miR-182-5p	CHST1		PIGA
																		hsa-miR-182-5p	XPR1		KCTD6
																		hsa-miR-182-5p	QKI		CUX1
																		hsa-miR-182-5p	FAM168A		PTCH1
																		hsa-miR-182-5p	PRUNE2		FBXL3
																		hsa-miR-182-5p	DOCK9		FOXR2
																		hsa-miR-182-5p	BMPR1B		TESK2
																		hsa-miR-182-5p	MYO1D		KCND1
																		hsa-miR-182-5p	SLITRK4		DLG2
																		hsa-miR-182-5p	MINDY3		SGK3
																		hsa-miR-182-5p	SLC44A5		TP53INP1
																		hsa-miR-182-5p	SLC39A1		RABGAP1
																		hsa-miR-182-5p	WIPI2		GMCL1
																		hsa-miR-182-5p	CORO1C		SNAI1
																		hsa-miR-182-5p	FOXN3		CLCN5
																		hsa-miR-182-5p	BOD1L1		NPTN
																		hsa-miR-182-5p	OPN1MW		SPTBN4
																		hsa-miR-182-5p	STX5		SLCO5A1
																		hsa-miR-182-5p	SH3BGRL		SLC16A7
																		hsa-miR-182-5p	RELL1		PDP2
																		hsa-miR-182-5p	SHC4		MBTD1
																		hsa-miR-182-5p	CAMTA1		ADAM23
																		hsa-miR-182-5p	SERINC5		KCNA1
																		hsa-miR-182-5p	CREB1		C8orf44-SGK3
																		hsa-miR-182-5p	KCTD2		MDN1
																		hsa-miR-182-5p	ADAMTS18		MYCBP
																		hsa-miR-182-5p	LGI1		NFIB
																		hsa-miR-182-5p	DIAPH3		SORL1
																		hsa-miR-182-5p	CNOT6		PTBP1
																		hsa-miR-182-5p	FBXO27		TPCN1
																		hsa-miR-182-5p	INO80D		KCNH7
																		hsa-miR-182-5p	TBR1		NFATC2
																		hsa-miR-182-5p	ZCCHC14		RPL22
																		hsa-miR-182-5p	SLC2A3		FBXO8
																		hsa-miR-182-5p	TMEM189		ZNF521
																		hsa-miR-182-5p	PC		SPTY2D1
																		hsa-miR-182-5p	ELAVL4		SCLT1
																		hsa-miR-182-5p	SLC25A46		PCLO
																		hsa-miR-182-5p	APC		PCTP
																		hsa-miR-182-5p	RHOJ		VWA5B2
																		hsa-miR-182-5p	KIAA1324L		IFFO2
																		hsa-miR-182-5p	SLC44A2		PRDM2
																		hsa-miR-182-5p	ADAM22		ING2
																		hsa-miR-182-5p	TARBP1		LATS1
																		hsa-miR-182-5p	KCNK9		CCDC50
																		hsa-miR-182-5p	CDV3		PHF13
																		hsa-miR-182-5p	FRMD5		GRIK4
																		hsa-miR-182-5p	PDZD8		CIB2
																		hsa-miR-182-5p	TMEM50B		GNAI3
																		hsa-miR-182-5p	HBEGF		NFATC3
																		hsa-miR-182-5p	SH3KBP1		SPTSSB
																		hsa-miR-182-5p	AATK		CAP1
																		hsa-miR-182-5p	VAT1L		APP
																		hsa-miR-182-5p	CDH20		COL19A1
																		hsa-miR-182-5p	DAZAP2		BPTF
																		hsa-miR-182-5p	UBE2Q2		ACTN4
																		hsa-miR-182-5p	SLC23A2		ZDHHC1
																		hsa-miR-182-5p	DMXL1		ARID1A
																		hsa-miR-182-5p	RAB2A		DMD
																		hsa-miR-182-5p	SLC1A1		NFE2L2
																		hsa-miR-182-5p	CLOCK		CITED2
																		hsa-miR-182-5p	SLC2A14		GFPT2
																		hsa-miR-182-5p	PPM1F		ADAM19
																		hsa-miR-182-5p	SLCO3A1		LAMP1
																		hsa-miR-182-5p	MFSD6L		CBFB
																		hsa-miR-182-5p	TAF15		INHBB
																		hsa-miR-182-5p	APPL1		HLCS
																		hsa-miR-182-5p	MSN		RCOR1
																		hsa-miR-182-5p	TAPT1		ADO
																		hsa-miR-182-5p	SLC22A5		PLCB1
																		hsa-miR-182-5p	RGS5		CMIP
																		hsa-miR-182-5p	SINHCAF		NAV2
																		hsa-miR-182-5p	PRKAA2		ITSN2
																		hsa-miR-182-5p	SESN3		UXS1
																		hsa-miR-182-5p	KLF13		SBNO2
																		hsa-miR-182-5p	NUDT15		KCNA6
																		hsa-miR-182-5p	DOCK1		GLCE
																		hsa-miR-182-5p	SERPINB2		ZDHHC6
																		hsa-miR-182-5p	TENM4		MOV10
																		hsa-miR-182-5p	STOX2		DMXL2
																		hsa-miR-182-5p	COL25A1		NEUROD6
																		hsa-miR-182-5p	CLPTM1L		RASL12
																		hsa-miR-182-5p	ADGRF5		KDSR
																		hsa-miR-182-5p	BAG4		TAF1
																		hsa-miR-182-5p	PREPL		CKAP4
																		hsa-miR-182-5p	RECK		ERO1B
																		hsa-miR-182-5p	N4BP1		LRP12
																		hsa-miR-182-5p	IGDCC3		SUN2
																		hsa-miR-182-5p	BCL11A		SPHK2
																		hsa-miR-182-5p	MECOM		SMARCD2
																		hsa-miR-182-5p	GSPT1		ZNF592
																		hsa-miR-182-5p	DSCAM		SOCS2
																		hsa-miR-182-5p	MSH4		RYR3
																		hsa-miR-182-5p	UNC13C		SATB1
																		hsa-miR-182-5p	TSNAX		BSN
																		hsa-miR-182-5p	KIF19		JAG1
																		hsa-miR-182-5p	WWC2		DNM3
																		hsa-miR-182-5p	C21orf91		MORC3
																		hsa-miR-182-5p	AEBP2		PSMD11
																		hsa-miR-182-5p	SNAI2
																		hsa-miR-182-5p	CCNY
																		hsa-miR-182-5p	FAM91A1
																		hsa-miR-182-5p	ELL
																		hsa-miR-182-5p	NRCAM
																		hsa-miR-182-5p	IGSF3
																		hsa-miR-182-5p	INSIG1
																		hsa-miR-182-5p	CHMP2B
																		hsa-miR-182-5p	CACNA2D1
																		hsa-miR-182-5p	SLC1A2
																		hsa-miR-182-5p	MEF2C
																		hsa-miR-182-5p	RNF43
																		hsa-miR-182-5p	SETD9
																		hsa-miR-182-5p	TNS1
																		hsa-miR-182-5p	VLDLR
																		hsa-miR-182-5p	DQX1
																		hsa-miR-182-5p	RNF222
																		hsa-miR-182-5p	DENR
																		hsa-miR-182-5p	WNT5A
																		hsa-miR-182-5p	TNS3
																		hsa-miR-182-5p	DOCK4
																		hsa-miR-182-5p	TOB1
																		hsa-miR-182-5p	UBASH3B
																		hsa-miR-182-5p	PPP3R1
																		hsa-miR-182-5p	USP6NL
																		hsa-miR-182-5p	ARF4
																		hsa-miR-182-5p	ADAM18
																		hsa-miR-182-5p	TMEM145
																		hsa-miR-182-5p	PCMTD1
																		hsa-miR-182-5p	REPS2
																		hsa-miR-182-5p	NT5DC3
																		hsa-miR-182-5p	PPP1R13L
																		hsa-miR-182-5p	NUFIP2
																		hsa-miR-182-5p	KDELR1
																		hsa-miR-182-5p	GRB2
																		hsa-miR-153-3p	UNC5C
																		hsa-miR-153-3p	KCNQ4
																		hsa-miR-153-3p	SERTAD2
																		hsa-miR-153-3p	KLF5
																		hsa-miR-153-3p	HEY2
																		hsa-miR-153-3p	FEM1C
																		hsa-miR-153-3p	UTRN
																		hsa-miR-153-3p	GALNT7
																		hsa-miR-153-3p	NFIC
																		hsa-miR-153-3p	FAM168B
																		hsa-miR-153-3p	SLC4A4
																		hsa-miR-153-3p	ANGPT1
																		hsa-miR-153-3p	TBC1D19
																		hsa-miR-153-3p	DENND1B
																		hsa-miR-153-3p	AUTS2
																		hsa-miR-153-3p	SLC1A6
																		hsa-miR-153-3p	OSBPL6
																		hsa-miR-153-3p	PCDH7
																		hsa-miR-153-3p	RAI14
																		hsa-miR-153-3p	SOCS5
																		hsa-miR-153-3p	YIPF2
																		hsa-miR-153-3p	CBLIF
																		hsa-miR-153-3p	ROCK1
																		hsa-miR-153-3p	PIGA
																		hsa-miR-153-3p	GPR158
																		hsa-miR-153-3p	KCTD6
																		hsa-miR-153-3p	GAN
																		hsa-miR-153-3p	CUX1
																		hsa-miR-153-3p	PTCH1
																		hsa-miR-153-3p	FBXL3
																		hsa-miR-153-3p	FOXR2
																		hsa-miR-153-3p	TESK2
																		hsa-miR-153-3p	APC
																		hsa-miR-153-3p	KCND1
																		hsa-miR-153-3p	DPY19L1
																		hsa-miR-153-3p	DLG2
																		hsa-miR-153-3p	SGK3
																		hsa-miR-153-3p	TP53INP1
																		hsa-miR-153-3p	RABGAP1
																		hsa-miR-153-3p	GMCL1
																		hsa-miR-153-3p	SNAI1
																		hsa-miR-153-3p	NFIA
																		hsa-miR-153-3p	CLCN5
																		hsa-miR-153-3p	NPTN
																		hsa-miR-153-3p	SPTBN4
																		hsa-miR-153-3p	SLCO5A1
																		hsa-miR-153-3p	OTUD4
																		hsa-miR-153-3p	SLC16A7
																		hsa-miR-153-3p	GRB2
																		hsa-miR-153-3p	ANKRD40
																		hsa-miR-153-3p	PDP2
																		hsa-miR-153-3p	MBTD1
																		hsa-miR-153-3p	ADAM23
																		hsa-miR-153-3p	KCNA1
																		hsa-miR-153-3p	C8orf44-SGK3
																		hsa-miR-153-3p	MDN1
																		hsa-miR-153-3p	MYCBP
																		hsa-miR-153-3p	NFIB
																		hsa-miR-153-3p	SORL1
																		hsa-miR-153-3p	PTBP1
																		hsa-miR-153-3p	ZNF704
																		hsa-miR-153-3p	PURA
																		hsa-miR-153-3p	TPCN1
																		hsa-miR-153-3p	KCNH7
																		hsa-miR-153-3p	NFATC2
																		hsa-miR-153-3p	RPL22
																		hsa-miR-153-3p	FBXO8
																		hsa-miR-153-3p	ZNF521
																		hsa-miR-153-3p	SPTY2D1
																		hsa-miR-153-3p	SCLT1
																		hsa-miR-153-3p	PCLO
																		hsa-miR-153-3p	PCTP
																		hsa-miR-153-3p	TAGLN3
																		hsa-miR-153-3p	FBXO33
																		hsa-miR-153-3p	VWA5B2
																		hsa-miR-153-3p	RPS6KA5
																		hsa-miR-153-3p	IFFO2
																		hsa-miR-153-3p	PRDM2
																		hsa-miR-153-3p	ING2
																		hsa-miR-153-3p	LATS1
																		hsa-miR-153-3p	CACNB4
																		hsa-miR-153-3p	CCDC50
																		hsa-miR-153-3p	PHF13
																		hsa-miR-153-3p	MAP4K5
																		hsa-miR-153-3p	GRIK4
																		hsa-miR-153-3p	CIB2
																		hsa-miR-153-3p	GNAI3
																		hsa-miR-153-3p	NFATC3
																		hsa-miR-153-3p	TTYH3
																		hsa-miR-153-3p	SPTSSB
																		hsa-miR-153-3p	DCUN1D1
																		hsa-miR-153-3p	CAP1
																		hsa-miR-153-3p	APP
																		hsa-miR-153-3p	COL19A1
																		hsa-miR-153-3p	BPTF
																		hsa-miR-153-3p	ACTN4
																		hsa-miR-153-3p	ZDHHC1
																		hsa-miR-153-3p	ARID1A
																		hsa-miR-153-3p	ZFYVE9
																		hsa-miR-153-3p	DMD
																		hsa-miR-153-3p	NFE2L2
																		hsa-miR-153-3p	CITED2
																		hsa-miR-153-3p	QKI
																		hsa-miR-153-3p	ZCCHC14
																		hsa-miR-153-3p	GFPT2
																		hsa-miR-153-3p	ADAM19
																		hsa-miR-153-3p	LAMP1
																		hsa-miR-153-3p	CBFB
																		hsa-miR-153-3p	INHBB
																		hsa-miR-153-3p	ANKRD29
																		hsa-miR-153-3p	HLCS
																		hsa-miR-153-3p	FRMD5
																		hsa-miR-153-3p	RCOR1
																		hsa-miR-153-3p	ADO
																		hsa-miR-153-3p	PLCB1
																		hsa-miR-153-3p	CMIP
																		hsa-miR-153-3p	RICTOR
																		hsa-miR-153-3p	NAV2
																		hsa-miR-153-3p	ITSN2
																		hsa-miR-153-3p	UXS1
																		hsa-miR-153-3p	SBNO2
																		hsa-miR-153-3p	KCNA6
																		hsa-miR-153-3p	ITPR1
																		hsa-miR-153-3p	GLCE
																		hsa-miR-153-3p	PLEKHA3
																		hsa-miR-153-3p	ZDHHC6
																		hsa-miR-153-3p	MOV10
																		hsa-miR-153-3p	DMXL2
																		hsa-miR-153-3p	NEUROD6
																		hsa-miR-153-3p	RASL12
																		hsa-miR-153-3p	KDSR
																		hsa-miR-153-3p	TAF1
																		hsa-miR-153-3p	WIPF1
																		hsa-miR-153-3p	CKAP4
																		hsa-miR-153-3p	ERO1B
																		hsa-miR-153-3p	LRP12
																		hsa-miR-153-3p	SUN2
																		hsa-miR-153-3p	USP28
																		hsa-miR-153-3p	SPHK2
																		hsa-miR-153-3p	SMARCD2
																		hsa-miR-153-3p	ZNF592
																		hsa-miR-153-3p	SOCS2
																		hsa-miR-153-3p	RYR3
																		hsa-miR-153-3p	SATB1
																		hsa-miR-153-3p	BSN
																		hsa-miR-153-3p	JAG1
																		hsa-miR-153-3p	LDLR
																		hsa-miR-153-3p	DNM3
																		hsa-miR-153-3p	MORC3
																		hsa-miR-615-3p	PSMD11

## Sheet: targetscan More than 0.5 points
ENPP5	hsa-miR-93-5p		SPIN1	hsa-miR-96-5p		AGO2	hsa-miR-153-3p		GABRB1	hsa-miR-182-5p		APOO	hsa-miR-200c-3p		ADAMTS14	hsa-miR-615-5p		summarize
EPHA4	hsa-miR-93-5p		CHST10	hsa-miR-96-5p		FAM168B	hsa-miR-153-3p		RGS17	hsa-miR-182-5p					CTD-2207O23.12	hsa-miR-615-5p		ENPP5	hsa-miR-93-5p
			MSN	hsa-miR-96-5p		SATB1	hsa-miR-153-3p		PPP1R1C	hsa-miR-182-5p					CLIP3	hsa-miR-615-5p		EPHA4	hsa-miR-93-5p
			STK17A	hsa-miR-96-5p		SERTAD2	hsa-miR-153-3p		ARF4	hsa-miR-182-5p					AGO2	hsa-miR-615-5p		SPIN1	hsa-miR-96-5p
			GINM1	hsa-miR-96-5p		ANGPT1	hsa-miR-153-3p		SP3	hsa-miR-182-5p					KNDC1	hsa-miR-615-5p		CHST10	hsa-miR-96-5p
			CTDSP1	hsa-miR-96-5p		HEY2	hsa-miR-153-3p		ZFP36L1	hsa-miR-182-5p					FCAMR	hsa-miR-615-5p		MSN	hsa-miR-96-5p
			GPC3	hsa-miR-96-5p		TBC1D19	hsa-miR-153-3p		BCL10	hsa-miR-182-5p					GNG7	hsa-miR-615-5p		STK17A	hsa-miR-96-5p
			LIPG	hsa-miR-96-5p		KPNA5	hsa-miR-153-3p		LHX1	hsa-miR-182-5p					GRN	hsa-miR-615-5p		GINM1	hsa-miR-96-5p
			ZFAND5	hsa-miR-96-5p		EIF1AX	hsa-miR-153-3p		ABHD13	hsa-miR-182-5p					SPRED3	hsa-miR-615-5p		CTDSP1	hsa-miR-96-5p
			UCK2	hsa-miR-96-5p		CLCN5	hsa-miR-153-3p		SPIN1	hsa-miR-182-5p					CAPS	hsa-miR-615-5p		GPC3	hsa-miR-96-5p
			ATXN1	hsa-miR-96-5p		LZIC	hsa-miR-153-3p		PRKACB	hsa-miR-182-5p					C18orf32	hsa-miR-615-5p		LIPG	hsa-miR-96-5p
			STMND1	hsa-miR-96-5p		ING2	hsa-miR-153-3p		VAMP3	hsa-miR-182-5p					ABI3	hsa-miR-615-5p		ZFAND5	hsa-miR-96-5p
			LRRC7	hsa-miR-96-5p		YIPF2	hsa-miR-153-3p		MITF	hsa-miR-182-5p					CDC42EP2	hsa-miR-615-5p		UCK2	hsa-miR-96-5p
			JMJD1C	hsa-miR-96-5p		ANKRD29	hsa-miR-153-3p		FRS2	hsa-miR-182-5p					PDE6G	hsa-miR-615-5p		ATXN1	hsa-miR-96-5p
			INSIG2	hsa-miR-96-5p		NXNL2	hsa-miR-153-3p		SH3BGRL2	hsa-miR-182-5p					C19orf24	hsa-miR-615-5p		STMND1	hsa-miR-96-5p
			PHF20L1	hsa-miR-96-5p		UBE2W	hsa-miR-153-3p		CTTN	hsa-miR-182-5p					STX10	hsa-miR-615-5p		LRRC7	hsa-miR-96-5p
			SPPL2A	hsa-miR-96-5p		NUFIP1	hsa-miR-153-3p		NABP1	hsa-miR-182-5p					XIRP1	hsa-miR-615-5p		JMJD1C	hsa-miR-96-5p
			GCNT1	hsa-miR-96-5p		MATN2	hsa-miR-153-3p		HAS2	hsa-miR-182-5p					CDHR1	hsa-miR-615-5p		INSIG2	hsa-miR-96-5p
			KRAS	hsa-miR-96-5p		RCHY1	hsa-miR-153-3p		NCALD	hsa-miR-182-5p					SPSB1	hsa-miR-615-5p		PHF20L1	hsa-miR-96-5p
			SERINC5	hsa-miR-96-5p		TGFBR2	hsa-miR-153-3p		FLOT1	hsa-miR-182-5p					LIMD2	hsa-miR-615-5p		SPPL2A	hsa-miR-96-5p
			RAB10	hsa-miR-96-5p		DDIT4	hsa-miR-153-3p		PEG10	hsa-miR-182-5p					SUSD3	hsa-miR-615-5p		GCNT1	hsa-miR-96-5p
			JMJD6	hsa-miR-96-5p		KLF5	hsa-miR-153-3p		JMJD1C	hsa-miR-182-5p					LENEP	hsa-miR-615-5p		KRAS	hsa-miR-96-5p
			PET117	hsa-miR-96-5p		TAGLN3	hsa-miR-153-3p		ARHGEF12	hsa-miR-182-5p					PTPN18	hsa-miR-615-5p		SERINC5	hsa-miR-96-5p
			DAB1	hsa-miR-96-5p		FEM1C	hsa-miR-153-3p		CACNB4	hsa-miR-182-5p					MYL9	hsa-miR-615-5p		RAB10	hsa-miR-96-5p
			PCGF5	hsa-miR-96-5p		CSNK1A1	hsa-miR-153-3p		SLC35G1	hsa-miR-182-5p					WFDC12	hsa-miR-615-5p		JMJD6	hsa-miR-96-5p
			MTSS1	hsa-miR-96-5p		LIMS1	hsa-miR-153-3p		ATF7IP	hsa-miR-182-5p					GUCD1	hsa-miR-615-5p		PET117	hsa-miR-96-5p
			CHIC1	hsa-miR-96-5p		NFIC	hsa-miR-153-3p		SGMS2	hsa-miR-182-5p					ABHD14B	hsa-miR-615-5p		DAB1	hsa-miR-96-5p
			TLL1	hsa-miR-96-5p		C9orf40	hsa-miR-153-3p		TMEM218	hsa-miR-182-5p					TRAPPC2L	hsa-miR-615-5p		PCGF5	hsa-miR-96-5p
			PPP3R1	hsa-miR-96-5p		MFN1	hsa-miR-153-3p		DCUN1D3	hsa-miR-182-5p					AIF1L	hsa-miR-615-5p		MTSS1	hsa-miR-96-5p
			CACNB1	hsa-miR-96-5p		GALNT7	hsa-miR-153-3p		TRIQK	hsa-miR-182-5p					RAP1GAP2	hsa-miR-615-5p		CHIC1	hsa-miR-96-5p
			NOVA1	hsa-miR-96-5p		FAM210B	hsa-miR-153-3p		EPT1	hsa-miR-182-5p					NUDT14	hsa-miR-615-5p		TLL1	hsa-miR-96-5p
			SOX6	hsa-miR-96-5p		RPL22	hsa-miR-153-3p		RAB10	hsa-miR-182-5p					DUXA	hsa-miR-615-5p		PPP3R1	hsa-miR-96-5p
			SH3KBP1	hsa-miR-96-5p		LRP12	hsa-miR-153-3p		CD47	hsa-miR-182-5p					CD2BP2	hsa-miR-615-5p		CACNB1	hsa-miR-96-5p
			CACNB4	hsa-miR-96-5p		CNN3	hsa-miR-153-3p		GLRX2	hsa-miR-182-5p					IL27RA	hsa-miR-615-5p		NOVA1	hsa-miR-96-5p
			NUP62CL	hsa-miR-96-5p		NFIA	hsa-miR-153-3p		QKI	hsa-miR-182-5p					ACPT	hsa-miR-615-5p		SOX6	hsa-miR-96-5p
			MAPK1IP1L	hsa-miR-96-5p		PARD6B	hsa-miR-153-3p		RNF208	hsa-miR-182-5p					RPL17-C18orf32	hsa-miR-615-5p		SH3KBP1	hsa-miR-96-5p
			DLEU7	hsa-miR-96-5p		CBFB	hsa-miR-153-3p		RNF152	hsa-miR-182-5p					ATG2A	hsa-miR-615-5p		CACNB4	hsa-miR-96-5p
			COA4	hsa-miR-96-5p		OSBPL6	hsa-miR-153-3p		FBXO27	hsa-miR-182-5p					DERL3	hsa-miR-615-5p		NUP62CL	hsa-miR-96-5p
			TSKU	hsa-miR-96-5p		GXYLT2	hsa-miR-153-3p		SDC2	hsa-miR-182-5p					GPC2	hsa-miR-615-5p		MAPK1IP1L	hsa-miR-96-5p
			CDK18	hsa-miR-96-5p		KCND1	hsa-miR-153-3p		HBEGF	hsa-miR-182-5p					DRD2	hsa-miR-615-5p		DLEU7	hsa-miR-96-5p
			PROSC	hsa-miR-96-5p		NFE2L2	hsa-miR-153-3p		MFAP3	hsa-miR-182-5p					FBF1	hsa-miR-615-5p		COA4	hsa-miR-96-5p
			STK19	hsa-miR-96-5p		NFATC3	hsa-miR-153-3p		PPM1L	hsa-miR-182-5p					SYT3	hsa-miR-615-5p		TSKU	hsa-miR-96-5p
			DEPDC1	hsa-miR-96-5p		WIPF1	hsa-miR-153-3p		FLJ00388	hsa-miR-182-5p					STC1	hsa-miR-615-5p		CDK18	hsa-miR-96-5p
			JAZF1	hsa-miR-96-5p		CIB2	hsa-miR-153-3p		LPP	hsa-miR-182-5p					C5orf45	hsa-miR-615-5p		PROSC	hsa-miR-96-5p
						PDP2	hsa-miR-153-3p		PCDH8	hsa-miR-182-5p					VILL	hsa-miR-615-5p		STK19	hsa-miR-96-5p
						EPHA4	hsa-miR-153-3p		CREB3L1	hsa-miR-182-5p					SYNGR2	hsa-miR-615-5p		DEPDC1	hsa-miR-96-5p
						CFL2	hsa-miR-153-3p		FOXF2	hsa-miR-182-5p					KCNK6	hsa-miR-615-5p		JAZF1	hsa-miR-96-5p
						MYCBP	hsa-miR-153-3p		CHMP2B	hsa-miR-182-5p					FDX1L	hsa-miR-615-5p		AGO2	hsa-miR-153-3p
						TBPL1	hsa-miR-153-3p		CHIC1	hsa-miR-182-5p					GRASP	hsa-miR-615-5p		FAM168B	hsa-miR-153-3p
						ARF1	hsa-miR-153-3p		ADK	hsa-miR-182-5p					RGL3	hsa-miR-615-5p		SATB1	hsa-miR-153-3p
						SPHK2	hsa-miR-153-3p		RP1-170O19.20	hsa-miR-182-5p					SERPINA9	hsa-miR-615-5p		SERTAD2	hsa-miR-153-3p
						GFPT2	hsa-miR-153-3p		STK17A	hsa-miR-182-5p					FAM174B	hsa-miR-615-5p		ANGPT1	hsa-miR-153-3p
						KCNQ4	hsa-miR-153-3p		TTC39A	hsa-miR-182-5p					CABP4	hsa-miR-615-5p		HEY2	hsa-miR-153-3p
						PTPN14	hsa-miR-153-3p		RPS6KA6	hsa-miR-182-5p					AMH	hsa-miR-615-5p		TBC1D19	hsa-miR-153-3p
						SYDE2	hsa-miR-153-3p		SMIM13	hsa-miR-182-5p					CTRC	hsa-miR-615-5p		KPNA5	hsa-miR-153-3p
						DSE	hsa-miR-153-3p		MAP2K6	hsa-miR-182-5p					PLTP	hsa-miR-615-5p		EIF1AX	hsa-miR-153-3p
						NFIB	hsa-miR-153-3p		PLCE1	hsa-miR-182-5p					CAMK2N2	hsa-miR-615-5p		CLCN5	hsa-miR-153-3p
						KLHL3	hsa-miR-153-3p		RASA1	hsa-miR-182-5p					PLEKHB1	hsa-miR-615-5p		LZIC	hsa-miR-153-3p
						KDSR	hsa-miR-153-3p		ACTR2	hsa-miR-182-5p					SH3GL1	hsa-miR-615-5p		ING2	hsa-miR-153-3p
						NEUROD1	hsa-miR-153-3p		AC012215.1	hsa-miR-182-5p					CEL	hsa-miR-615-5p		YIPF2	hsa-miR-153-3p
						SPRED1	hsa-miR-153-3p		SLC39A9	hsa-miR-182-5p					NCAM1	hsa-miR-615-5p		ANKRD29	hsa-miR-153-3p
						PLEKHA3	hsa-miR-153-3p		TMEM50B	hsa-miR-182-5p					EPOR	hsa-miR-615-5p		NXNL2	hsa-miR-153-3p
						PURA	hsa-miR-153-3p		TAF15	hsa-miR-182-5p					C19orf38	hsa-miR-615-5p		UBE2W	hsa-miR-153-3p
						EBF2	hsa-miR-153-3p		SH3BGRL	hsa-miR-182-5p					S100A7A	hsa-miR-615-5p		NUFIP1	hsa-miR-153-3p
						MOV10	hsa-miR-153-3p		NUDT3	hsa-miR-182-5p					TNS4	hsa-miR-615-5p		MATN2	hsa-miR-153-3p
						KLF13	hsa-miR-153-3p		ADCY6	hsa-miR-182-5p					LY9	hsa-miR-615-5p		RCHY1	hsa-miR-153-3p
						CADM2	hsa-miR-153-3p		STK19	hsa-miR-182-5p					C16orf54	hsa-miR-615-5p		TGFBR2	hsa-miR-153-3p
						NPTN	hsa-miR-153-3p		RAB6B	hsa-miR-182-5p					PARP6	hsa-miR-615-5p		DDIT4	hsa-miR-153-3p
						ADO	hsa-miR-153-3p		BCL2L12	hsa-miR-182-5p					LTB	hsa-miR-615-5p		KLF5	hsa-miR-153-3p
						USP44	hsa-miR-153-3p		EIF5	hsa-miR-182-5p					C17orf74	hsa-miR-615-5p		TAGLN3	hsa-miR-153-3p
						C6orf120	hsa-miR-153-3p		HOXA9	hsa-miR-182-5p					CLDN8	hsa-miR-615-5p		FEM1C	hsa-miR-153-3p
						LAMP1	hsa-miR-153-3p		KCNJ6	hsa-miR-182-5p					SLC39A2	hsa-miR-615-5p		CSNK1A1	hsa-miR-153-3p
						MTMR12	hsa-miR-153-3p		OTUD6B	hsa-miR-182-5p					MAPRE3	hsa-miR-615-5p		LIMS1	hsa-miR-153-3p
						FBXO8	hsa-miR-153-3p		PAIP2	hsa-miR-182-5p					FLYWCH2	hsa-miR-615-5p		NFIC	hsa-miR-153-3p
						VWA5B2	hsa-miR-153-3p		ARCN1	hsa-miR-182-5p					GPAA1	hsa-miR-615-5p		C9orf40	hsa-miR-153-3p
						PEA15	hsa-miR-153-3p		RNF222	hsa-miR-182-5p					SNAI1	hsa-miR-615-5p		MFN1	hsa-miR-153-3p
						MCL1	hsa-miR-153-3p		SNX30	hsa-miR-182-5p					SCAND1	hsa-miR-615-5p		GALNT7	hsa-miR-153-3p
						KIF20A	hsa-miR-153-3p		PCNX	hsa-miR-182-5p					RAB24	hsa-miR-615-5p		FAM210B	hsa-miR-153-3p
						KLF3	hsa-miR-153-3p		SLC30A7	hsa-miR-182-5p					TSPAN18	hsa-miR-615-5p		RPL22	hsa-miR-153-3p
						MAPK1IP1L	hsa-miR-153-3p		TRIM52	hsa-miR-182-5p					NKD1	hsa-miR-615-5p		LRP12	hsa-miR-153-3p
						UBE2K	hsa-miR-153-3p		ELMO1	hsa-miR-182-5p					SHANK3	hsa-miR-615-5p		CNN3	hsa-miR-153-3p
									TECTB	hsa-miR-182-5p					LIG1	hsa-miR-615-5p		NFIA	hsa-miR-153-3p
									LRCH2	hsa-miR-182-5p					TMIGD2	hsa-miR-615-5p		PARD6B	hsa-miR-153-3p
									DCUN1D1	hsa-miR-182-5p					TREM1	hsa-miR-615-5p		CBFB	hsa-miR-153-3p
									NRN1	hsa-miR-182-5p					HIF3A	hsa-miR-615-5p		OSBPL6	hsa-miR-153-3p
									RGS5	hsa-miR-182-5p					BMP1	hsa-miR-615-5p		GXYLT2	hsa-miR-153-3p
									RAPGEF5	hsa-miR-182-5p					HRCT1	hsa-miR-615-5p		KCND1	hsa-miR-153-3p
									MTSS1	hsa-miR-182-5p					FSCB	hsa-miR-615-5p		NFE2L2	hsa-miR-153-3p
									ABHD17B	hsa-miR-182-5p					C10orf82	hsa-miR-615-5p		NFATC3	hsa-miR-153-3p
									KTN1	hsa-miR-182-5p					IGF2	hsa-miR-615-5p		WIPF1	hsa-miR-153-3p
									PALLD	hsa-miR-182-5p					KCNJ5	hsa-miR-615-5p		CIB2	hsa-miR-153-3p
									FZD3	hsa-miR-182-5p					C19orf70	hsa-miR-615-5p		PDP2	hsa-miR-153-3p
									SETD7	hsa-miR-182-5p					DLX3	hsa-miR-615-5p		CFL2	hsa-miR-153-3p
									PREPL	hsa-miR-182-5p					TMEM242	hsa-miR-615-5p		MYCBP	hsa-miR-153-3p
									RARG	hsa-miR-182-5p					CORO6	hsa-miR-615-5p		TBPL1	hsa-miR-153-3p
									EPAS1	hsa-miR-182-5p					HCN4	hsa-miR-615-5p		ARF1	hsa-miR-153-3p
									CAMK2N1	hsa-miR-182-5p					DNAI1	hsa-miR-615-5p		SPHK2	hsa-miR-153-3p
									HIF1AN	hsa-miR-182-5p					CDH22	hsa-miR-615-5p		GFPT2	hsa-miR-153-3p
									SOX6	hsa-miR-182-5p					MEIS2	hsa-miR-615-5p		KCNQ4	hsa-miR-153-3p
									BOD1L2	hsa-miR-182-5p					HSPBP1	hsa-miR-615-5p		PTPN14	hsa-miR-153-3p
									VAT1L	hsa-miR-182-5p					LRRC3	hsa-miR-615-5p		SYDE2	hsa-miR-153-3p
									WIPI2	hsa-miR-182-5p					ARSE	hsa-miR-615-5p		DSE	hsa-miR-153-3p
									PRAF2	hsa-miR-182-5p					PRDM7	hsa-miR-615-5p		NFIB	hsa-miR-153-3p
									CCDC92	hsa-miR-182-5p					PXT1	hsa-miR-615-5p		KLHL3	hsa-miR-153-3p
									SPPL2A	hsa-miR-182-5p					LY6G5C	hsa-miR-615-5p		KDSR	hsa-miR-153-3p
									PPIL1	hsa-miR-182-5p					C16orf71	hsa-miR-615-5p		NEUROD1	hsa-miR-153-3p
									CD164	hsa-miR-182-5p					TUBB4A	hsa-miR-615-5p		SPRED1	hsa-miR-153-3p
									PCMT1	hsa-miR-182-5p					FLJ27365	hsa-miR-615-5p		PLEKHA3	hsa-miR-153-3p
									PBX2	hsa-miR-182-5p					KCTD10	hsa-miR-615-5p		PURA	hsa-miR-153-3p
									LIMS1	hsa-miR-182-5p					C9orf69	hsa-miR-615-5p		EBF2	hsa-miR-153-3p
									SPIN3	hsa-miR-182-5p					TTLL4	hsa-miR-615-5p		MOV10	hsa-miR-153-3p
									MKL2	hsa-miR-182-5p					KLHL17	hsa-miR-615-5p		KLF13	hsa-miR-153-3p
									TNFAIP8	hsa-miR-182-5p					TPM3	hsa-miR-615-5p		CADM2	hsa-miR-153-3p
									GLB1L	hsa-miR-182-5p					SYNGR1	hsa-miR-615-5p		NPTN	hsa-miR-153-3p
									JAZF1	hsa-miR-182-5p					DMPK	hsa-miR-615-5p		ADO	hsa-miR-153-3p
									SESN3	hsa-miR-182-5p					CREB3L3	hsa-miR-615-5p		USP44	hsa-miR-153-3p
									SLC2A8	hsa-miR-182-5p					PPIL2	hsa-miR-615-5p		C6orf120	hsa-miR-153-3p
									ADRA2C	hsa-miR-182-5p					CSNK1D	hsa-miR-615-5p		LAMP1	hsa-miR-153-3p
									EDNRB	hsa-miR-182-5p					DNAJC5	hsa-miR-615-5p		MTMR12	hsa-miR-153-3p
									AK3	hsa-miR-182-5p					LILRB4	hsa-miR-615-5p		FBXO8	hsa-miR-153-3p
									NPTX1	hsa-miR-182-5p					MPP1	hsa-miR-615-5p		VWA5B2	hsa-miR-153-3p
									SV2C	hsa-miR-182-5p					TEX19	hsa-miR-615-5p		PEA15	hsa-miR-153-3p
									EBF3	hsa-miR-182-5p					MYH14	hsa-miR-615-5p		MCL1	hsa-miR-153-3p
									USP13	hsa-miR-182-5p					LAMC2	hsa-miR-615-5p		KIF20A	hsa-miR-153-3p
									KLHL31	hsa-miR-182-5p					SUSD2	hsa-miR-615-5p		KLF3	hsa-miR-153-3p
									MBNL2	hsa-miR-182-5p					MAZ	hsa-miR-615-5p		UBE2K	hsa-miR-153-3p
									MAPK1IP1L	hsa-miR-182-5p					ABHD17A	hsa-miR-615-5p		GABRB1	hsa-miR-182-5p
									SLFN12	hsa-miR-182-5p					RP11-111M22.2	hsa-miR-615-5p		RGS17	hsa-miR-182-5p
									FAM188A	hsa-miR-182-5p					TMEM134	hsa-miR-615-5p		PPP1R1C	hsa-miR-182-5p
									NUP37	hsa-miR-182-5p					LYRM4	hsa-miR-615-5p		ARF4	hsa-miR-182-5p
									ZFAND4	hsa-miR-182-5p					TAB1	hsa-miR-615-5p		SP3	hsa-miR-182-5p
									UNC13C	hsa-miR-182-5p					NAGS	hsa-miR-615-5p		ZFP36L1	hsa-miR-182-5p
									ARHGEF3	hsa-miR-182-5p					BLOC1S4	hsa-miR-615-5p		BCL10	hsa-miR-182-5p
									SCML4	hsa-miR-182-5p					MGAM	hsa-miR-615-5p		LHX1	hsa-miR-182-5p
									CFL1	hsa-miR-182-5p					CSRP1	hsa-miR-615-5p		ABHD13	hsa-miR-182-5p
									RAC1	hsa-miR-182-5p					ABCF3	hsa-miR-615-5p		PRKACB	hsa-miR-182-5p
									PRKAR1A	hsa-miR-182-5p					BHLHA15	hsa-miR-615-5p		VAMP3	hsa-miR-182-5p
									SC5D	hsa-miR-182-5p					VPS36	hsa-miR-615-5p		MITF	hsa-miR-182-5p
									PTAR1	hsa-miR-182-5p					BMF	hsa-miR-615-5p		FRS2	hsa-miR-182-5p
									RAB2A	hsa-miR-182-5p					NPRL3	hsa-miR-615-5p		SH3BGRL2	hsa-miR-182-5p
									LSM14A	hsa-miR-182-5p					RAD23A	hsa-miR-615-5p		CTTN	hsa-miR-182-5p
									SYNCRIP	hsa-miR-182-5p					TAF10	hsa-miR-615-5p		NABP1	hsa-miR-182-5p
									AGMAT	hsa-miR-182-5p					AC008060.7	hsa-miR-615-5p		HAS2	hsa-miR-182-5p
									H6PD	hsa-miR-182-5p					RHOBTB3	hsa-miR-615-5p		NCALD	hsa-miR-182-5p
									TPD52	hsa-miR-182-5p					DGCR2	hsa-miR-615-5p		FLOT1	hsa-miR-182-5p
									SLC33A1	hsa-miR-182-5p					RBL1	hsa-miR-615-5p		PEG10	hsa-miR-182-5p
									CBFA2T3	hsa-miR-182-5p					SMCO4	hsa-miR-615-5p		ARHGEF12	hsa-miR-182-5p
									PTCHD1	hsa-miR-182-5p					ARHGDIG	hsa-miR-615-5p		SLC35G1	hsa-miR-182-5p
									CYB5B	hsa-miR-182-5p					SNAP47	hsa-miR-615-5p		ATF7IP	hsa-miR-182-5p
									BMPR1B	hsa-miR-182-5p					PRDM16	hsa-miR-615-5p		SGMS2	hsa-miR-182-5p
									CADM2	hsa-miR-182-5p					C17orf82	hsa-miR-615-5p		TMEM218	hsa-miR-182-5p
									CORO1C	hsa-miR-182-5p					ZNF737	hsa-miR-615-5p		DCUN1D3	hsa-miR-182-5p
									AF196779.12	hsa-miR-182-5p					TSPAN31	hsa-miR-615-5p		TRIQK	hsa-miR-182-5p
									RAPGEF4	hsa-miR-182-5p					AC074389.6	hsa-miR-615-5p		EPT1	hsa-miR-182-5p
									DR1	hsa-miR-182-5p					HAO2	hsa-miR-615-5p		CD47	hsa-miR-182-5p
									DOK4	hsa-miR-182-5p					CD3E	hsa-miR-615-5p		GLRX2	hsa-miR-182-5p
									CDC73	hsa-miR-182-5p					LILRA6	hsa-miR-615-5p		QKI	hsa-miR-182-5p
															SSBP3	hsa-miR-615-5p		RNF208	hsa-miR-182-5p
															ESPN	hsa-miR-615-5p		RNF152	hsa-miR-182-5p
															EIF4EBP1	hsa-miR-615-5p		FBXO27	hsa-miR-182-5p
															C17orf103	hsa-miR-615-5p		SDC2	hsa-miR-182-5p
															TMSB10	hsa-miR-615-5p		HBEGF	hsa-miR-182-5p
															ZNF831	hsa-miR-615-5p		MFAP3	hsa-miR-182-5p
															LILRB1	hsa-miR-615-5p		PPM1L	hsa-miR-182-5p
															KIRREL	hsa-miR-615-5p		FLJ00388	hsa-miR-182-5p
															RP11-834C11.12	hsa-miR-615-5p		LPP	hsa-miR-182-5p
															PAK4	hsa-miR-615-5p		PCDH8	hsa-miR-182-5p
															SIRPA	hsa-miR-615-5p		CREB3L1	hsa-miR-182-5p
															FAM219B	hsa-miR-615-5p		FOXF2	hsa-miR-182-5p
															CCDC24	hsa-miR-615-5p		CHMP2B	hsa-miR-182-5p
															SLC25A47	hsa-miR-615-5p		ADK	hsa-miR-182-5p
															BATF	hsa-miR-615-5p		RP1-170O19.20	hsa-miR-182-5p
															POMGNT1	hsa-miR-615-5p		TTC39A	hsa-miR-182-5p
															PSMA5	hsa-miR-615-5p		RPS6KA6	hsa-miR-182-5p
																		SMIM13	hsa-miR-182-5p
																		MAP2K6	hsa-miR-182-5p
																		PLCE1	hsa-miR-182-5p
																		RASA1	hsa-miR-182-5p
																		ACTR2	hsa-miR-182-5p
																		AC012215.1	hsa-miR-182-5p
																		SLC39A9	hsa-miR-182-5p
																		TMEM50B	hsa-miR-182-5p
																		TAF15	hsa-miR-182-5p
																		SH3BGRL	hsa-miR-182-5p
																		NUDT3	hsa-miR-182-5p
																		ADCY6	hsa-miR-182-5p
																		RAB6B	hsa-miR-182-5p
																		BCL2L12	hsa-miR-182-5p
																		EIF5	hsa-miR-182-5p
																		HOXA9	hsa-miR-182-5p
																		KCNJ6	hsa-miR-182-5p
																		OTUD6B	hsa-miR-182-5p
																		PAIP2	hsa-miR-182-5p
																		ARCN1	hsa-miR-182-5p
																		RNF222	hsa-miR-182-5p
																		SNX30	hsa-miR-182-5p
																		PCNX	hsa-miR-182-5p
																		SLC30A7	hsa-miR-182-5p
																		TRIM52	hsa-miR-182-5p
																		ELMO1	hsa-miR-182-5p
																		TECTB	hsa-miR-182-5p
																		LRCH2	hsa-miR-182-5p
																		DCUN1D1	hsa-miR-182-5p
																		NRN1	hsa-miR-182-5p
																		RGS5	hsa-miR-182-5p
																		RAPGEF5	hsa-miR-182-5p
																		ABHD17B	hsa-miR-182-5p
																		KTN1	hsa-miR-182-5p
																		PALLD	hsa-miR-182-5p
																		FZD3	hsa-miR-182-5p
																		SETD7	hsa-miR-182-5p
																		PREPL	hsa-miR-182-5p
																		RARG	hsa-miR-182-5p
																		EPAS1	hsa-miR-182-5p
																		CAMK2N1	hsa-miR-182-5p
																		HIF1AN	hsa-miR-182-5p
																		BOD1L2	hsa-miR-182-5p
																		VAT1L	hsa-miR-182-5p
																		WIPI2	hsa-miR-182-5p
																		PRAF2	hsa-miR-182-5p
																		CCDC92	hsa-miR-182-5p
																		PPIL1	hsa-miR-182-5p
																		CD164	hsa-miR-182-5p
																		PCMT1	hsa-miR-182-5p
																		PBX2	hsa-miR-182-5p
																		SPIN3	hsa-miR-182-5p
																		MKL2	hsa-miR-182-5p
																		TNFAIP8	hsa-miR-182-5p
																		GLB1L	hsa-miR-182-5p
																		SESN3	hsa-miR-182-5p
																		SLC2A8	hsa-miR-182-5p
																		ADRA2C	hsa-miR-182-5p
																		EDNRB	hsa-miR-182-5p
																		AK3	hsa-miR-182-5p
																		NPTX1	hsa-miR-182-5p
																		SV2C	hsa-miR-182-5p
																		EBF3	hsa-miR-182-5p
																		USP13	hsa-miR-182-5p
																		KLHL31	hsa-miR-182-5p
																		MBNL2	hsa-miR-182-5p
																		SLFN12	hsa-miR-182-5p
																		FAM188A	hsa-miR-182-5p
																		NUP37	hsa-miR-182-5p
																		ZFAND4	hsa-miR-182-5p
																		UNC13C	hsa-miR-182-5p
																		ARHGEF3	hsa-miR-182-5p
																		SCML4	hsa-miR-182-5p
																		CFL1	hsa-miR-182-5p
																		RAC1	hsa-miR-182-5p
																		PRKAR1A	hsa-miR-182-5p
																		SC5D	hsa-miR-182-5p
																		PTAR1	hsa-miR-182-5p
																		RAB2A	hsa-miR-182-5p
																		LSM14A	hsa-miR-182-5p
																		SYNCRIP	hsa-miR-182-5p
																		AGMAT	hsa-miR-182-5p
																		H6PD	hsa-miR-182-5p
																		TPD52	hsa-miR-182-5p
																		SLC33A1	hsa-miR-182-5p
																		CBFA2T3	hsa-miR-182-5p
																		PTCHD1	hsa-miR-182-5p
																		CYB5B	hsa-miR-182-5p
																		BMPR1B	hsa-miR-182-5p
																		CORO1C	hsa-miR-182-5p
																		AF196779.12	hsa-miR-182-5p
																		RAPGEF4	hsa-miR-182-5p
																		DR1	hsa-miR-182-5p
																		DOK4	hsa-miR-182-5p
																		CDC73	hsa-miR-182-5p
																		APOO	hsa-miR-200c-3p
																		ADAMTS14	hsa-miR-615-5p
																		CTD-2207O23.12	hsa-miR-615-5p
																		CLIP3	hsa-miR-615-5p
																		KNDC1	hsa-miR-615-5p
																		FCAMR	hsa-miR-615-5p
																		GNG7	hsa-miR-615-5p
																		GRN	hsa-miR-615-5p
																		SPRED3	hsa-miR-615-5p
																		CAPS	hsa-miR-615-5p
																		C18orf32	hsa-miR-615-5p
																		ABI3	hsa-miR-615-5p
																		CDC42EP2	hsa-miR-615-5p
																		PDE6G	hsa-miR-615-5p
																		C19orf24	hsa-miR-615-5p
																		STX10	hsa-miR-615-5p
																		XIRP1	hsa-miR-615-5p
																		CDHR1	hsa-miR-615-5p
																		SPSB1	hsa-miR-615-5p
																		LIMD2	hsa-miR-615-5p
																		SUSD3	hsa-miR-615-5p
																		LENEP	hsa-miR-615-5p
																		PTPN18	hsa-miR-615-5p
																		MYL9	hsa-miR-615-5p
																		WFDC12	hsa-miR-615-5p
																		GUCD1	hsa-miR-615-5p
																		ABHD14B	hsa-miR-615-5p
																		TRAPPC2L	hsa-miR-615-5p
																		AIF1L	hsa-miR-615-5p
																		RAP1GAP2	hsa-miR-615-5p
																		NUDT14	hsa-miR-615-5p
																		DUXA	hsa-miR-615-5p
																		CD2BP2	hsa-miR-615-5p
																		IL27RA	hsa-miR-615-5p
																		ACPT	hsa-miR-615-5p
																		RPL17-C18orf32	hsa-miR-615-5p
																		ATG2A	hsa-miR-615-5p
																		DERL3	hsa-miR-615-5p
																		GPC2	hsa-miR-615-5p
																		DRD2	hsa-miR-615-5p
																		FBF1	hsa-miR-615-5p
																		SYT3	hsa-miR-615-5p
																		STC1	hsa-miR-615-5p
																		C5orf45	hsa-miR-615-5p
																		VILL	hsa-miR-615-5p
																		SYNGR2	hsa-miR-615-5p
																		KCNK6	hsa-miR-615-5p
																		FDX1L	hsa-miR-615-5p
																		GRASP	hsa-miR-615-5p
																		RGL3	hsa-miR-615-5p
																		SERPINA9	hsa-miR-615-5p
																		FAM174B	hsa-miR-615-5p
																		CABP4	hsa-miR-615-5p
																		AMH	hsa-miR-615-5p
																		CTRC	hsa-miR-615-5p
																		PLTP	hsa-miR-615-5p
																		CAMK2N2	hsa-miR-615-5p
																		PLEKHB1	hsa-miR-615-5p
																		SH3GL1	hsa-miR-615-5p
																		CEL	hsa-miR-615-5p
																		NCAM1	hsa-miR-615-5p
																		EPOR	hsa-miR-615-5p
																		C19orf38	hsa-miR-615-5p
																		S100A7A	hsa-miR-615-5p
																		TNS4	hsa-miR-615-5p
																		LY9	hsa-miR-615-5p
																		C16orf54	hsa-miR-615-5p
																		PARP6	hsa-miR-615-5p
																		LTB	hsa-miR-615-5p
																		C17orf74	hsa-miR-615-5p
																		CLDN8	hsa-miR-615-5p
																		SLC39A2	hsa-miR-615-5p
																		MAPRE3	hsa-miR-615-5p
																		FLYWCH2	hsa-miR-615-5p
																		GPAA1	hsa-miR-615-5p
																		SNAI1	hsa-miR-615-5p
																		SCAND1	hsa-miR-615-5p
																		RAB24	hsa-miR-615-5p
																		TSPAN18	hsa-miR-615-5p
																		NKD1	hsa-miR-615-5p
																		SHANK3	hsa-miR-615-5p
																		LIG1	hsa-miR-615-5p
																		TMIGD2	hsa-miR-615-5p
																		TREM1	hsa-miR-615-5p
																		HIF3A	hsa-miR-615-5p
																		BMP1	hsa-miR-615-5p
																		HRCT1	hsa-miR-615-5p
																		FSCB	hsa-miR-615-5p
																		C10orf82	hsa-miR-615-5p
																		IGF2	hsa-miR-615-5p
																		KCNJ5	hsa-miR-615-5p
																		C19orf70	hsa-miR-615-5p
																		DLX3	hsa-miR-615-5p
																		TMEM242	hsa-miR-615-5p
																		CORO6	hsa-miR-615-5p
																		HCN4	hsa-miR-615-5p
																		DNAI1	hsa-miR-615-5p
																		CDH22	hsa-miR-615-5p
																		MEIS2	hsa-miR-615-5p
																		HSPBP1	hsa-miR-615-5p
																		LRRC3	hsa-miR-615-5p
																		ARSE	hsa-miR-615-5p
																		PRDM7	hsa-miR-615-5p
																		PXT1	hsa-miR-615-5p
																		LY6G5C	hsa-miR-615-5p
																		C16orf71	hsa-miR-615-5p
																		TUBB4A	hsa-miR-615-5p
																		FLJ27365	hsa-miR-615-5p
																		KCTD10	hsa-miR-615-5p
																		C9orf69	hsa-miR-615-5p
																		TTLL4	hsa-miR-615-5p
																		KLHL17	hsa-miR-615-5p
																		TPM3	hsa-miR-615-5p
																		SYNGR1	hsa-miR-615-5p
																		DMPK	hsa-miR-615-5p
																		CREB3L3	hsa-miR-615-5p
																		PPIL2	hsa-miR-615-5p
																		CSNK1D	hsa-miR-615-5p
																		DNAJC5	hsa-miR-615-5p
																		LILRB4	hsa-miR-615-5p
																		MPP1	hsa-miR-615-5p
																		TEX19	hsa-miR-615-5p
																		MYH14	hsa-miR-615-5p
																		LAMC2	hsa-miR-615-5p
																		SUSD2	hsa-miR-615-5p
																		MAZ	hsa-miR-615-5p
																		ABHD17A	hsa-miR-615-5p
																		RP11-111M22.2	hsa-miR-615-5p
																		TMEM134	hsa-miR-615-5p
																		LYRM4	hsa-miR-615-5p
																		TAB1	hsa-miR-615-5p
																		NAGS	hsa-miR-615-5p
																		BLOC1S4	hsa-miR-615-5p
																		MGAM	hsa-miR-615-5p
																		CSRP1	hsa-miR-615-5p
																		ABCF3	hsa-miR-615-5p
																		BHLHA15	hsa-miR-615-5p
																		VPS36	hsa-miR-615-5p
																		BMF	hsa-miR-615-5p
																		NPRL3	hsa-miR-615-5p
																		RAD23A	hsa-miR-615-5p
																		TAF10	hsa-miR-615-5p
																		AC008060.7	hsa-miR-615-5p
																		RHOBTB3	hsa-miR-615-5p
																		DGCR2	hsa-miR-615-5p
																		RBL1	hsa-miR-615-5p
																		SMCO4	hsa-miR-615-5p
																		ARHGDIG	hsa-miR-615-5p
																		SNAP47	hsa-miR-615-5p
																		PRDM16	hsa-miR-615-5p
																		C17orf82	hsa-miR-615-5p
																		ZNF737	hsa-miR-615-5p
																		TSPAN31	hsa-miR-615-5p
																		AC074389.6	hsa-miR-615-5p
																		HAO2	hsa-miR-615-5p
																		CD3E	hsa-miR-615-5p
																		LILRA6	hsa-miR-615-5p
																		SSBP3	hsa-miR-615-5p
																		ESPN	hsa-miR-615-5p
																		EIF4EBP1	hsa-miR-615-5p
																		C17orf103	hsa-miR-615-5p
																		TMSB10	hsa-miR-615-5p
																		ZNF831	hsa-miR-615-5p
																		LILRB1	hsa-miR-615-5p
																		KIRREL	hsa-miR-615-5p
																		RP11-834C11.12	hsa-miR-615-5p
																		PAK4	hsa-miR-615-5p
																		SIRPA	hsa-miR-615-5p
																		FAM219B	hsa-miR-615-5p
																		CCDC24	hsa-miR-615-5p
																		SLC25A47	hsa-miR-615-5p
																		BATF	hsa-miR-615-5p
																		POMGNT1	hsa-miR-615-5p
																		PSMA5	hsa-miR-615-5p

## Sheet: lncar
hsa-miR-153-3p	SNX13		hsa-miR-153-3p	SNX13		hsa-miR-93-5p
hsa-miR-153-3p	PIGK		hsa-miR-153-3p	PIGK		hsa-miR-200c-3p
hsa-miR-153-3p	POFUT1		hsa-miR-153-3p	POFUT1		hsa-miR-96-5p
hsa-miR-153-3p	MON2		hsa-miR-153-3p	MON2		hsa-miR-182-5p
hsa-miR-153-3p	TBC1D12		hsa-miR-153-3p	TBC1D12		hsa-miR-153-3p
hsa-miR-153-3p	WIPF1		hsa-miR-153-3p	WIPF1		hsa-miR-615-3p
hsa-miR-153-3p	SOX11		hsa-miR-153-3p	SOX11
hsa-miR-153-3p	RUNX1T1		hsa-miR-153-3p	RUNX1T1
hsa-miR-153-3p	ABHD3		hsa-miR-153-3p	ABHD3
hsa-miR-153-3p	NF1		hsa-miR-153-3p	NF1
hsa-miR-153-3p	TFAM		hsa-miR-153-3p	TFAM
hsa-miR-153-3p	AHCTF1		hsa-miR-153-3p	AHCTF1
hsa-miR-153-3p	TJP1		hsa-miR-153-3p	TJP1
hsa-miR-153-3p	CPSF6		hsa-miR-153-3p	CPSF6
hsa-miR-153-3p	SNCA		hsa-miR-153-3p	SNCA
hsa-miR-182-5p	SNX13		hsa-miR-182-5p	SNX13
hsa-miR-182-5p	MED14		hsa-miR-182-5p	MED14
hsa-miR-182-5p	ATXN3		hsa-miR-182-5p	ATXN3
hsa-miR-182-5p	ITGB8		hsa-miR-182-5p	ITGB8
hsa-miR-182-5p	KIF14		hsa-miR-182-5p	KIF14
hsa-miR-182-5p	BRCA2		hsa-miR-182-5p	BRCA2
hsa-miR-182-5p	TBC1D12		hsa-miR-182-5p	TBC1D12
hsa-miR-182-5p	PTHLH		hsa-miR-182-5p	PTHLH
hsa-miR-182-5p	FZD5		hsa-miR-182-5p	FZD5
hsa-miR-182-5p	ADK		hsa-miR-182-5p	ADK
hsa-miR-182-5p	HMMR		hsa-miR-182-5p	HMMR
hsa-miR-182-5p	NF1		hsa-miR-182-5p	NF1
hsa-miR-182-5p	ADSS		hsa-miR-182-5p	ADSS
hsa-miR-182-5p	MSANTD3-TMEFF1		hsa-miR-182-5p	MSANTD3
hsa-miR-182-5p	CASP2		hsa-miR-182-5p	CASP2
hsa-miR-185-5p	ATXN3		hsa-miR-93-5p	PKNOX1
hsa-miR-185-5p	MDM2		hsa-miR-93-5p	POFUT1
hsa-miR-185-5p	MDM4		hsa-miR-93-5p	ITGB8
hsa-miR-185-5p	ITGB8		hsa-miR-93-5p	MGAT2
hsa-miR-185-5p	KIF14		hsa-miR-93-5p	PHTF2
hsa-miR-185-5p	CCR6		hsa-miR-93-5p	MYBL1
hsa-miR-185-5p	MYBL1		hsa-miR-93-5p	FGF5
hsa-miR-185-5p	ERCC6		hsa-miR-93-5p	POLR3F
hsa-miR-185-5p	WIPF1		hsa-miR-93-5p	AHCTF1
hsa-miR-185-5p	PLCB4		hsa-miR-93-5p	ALG13
hsa-miR-185-5p	RFC3		hsa-miR-93-5p	PMAIP1
hsa-miR-185-5p	TJP1		hsa-miR-93-5p	CASP2
hsa-miR-185-5p	CASP2		hsa-miR-93-5p	BUB1
hsa-miR-186-5p	SNX13		hsa-miR-93-5p	AAK1
hsa-miR-186-5p	TMEFF1		hsa-miR-93-5p	MDM4
hsa-miR-186-5p	ITGB8		hsa-miR-93-5p	SLC25A24
hsa-miR-186-5p	CDC5L		hsa-miR-93-5p	SLC12A3
hsa-miR-186-5p	MGAT2		hsa-miR-93-5p	PTPN2
hsa-miR-186-5p	MON2		hsa-miR-93-5p	EREG
hsa-miR-186-5p	GGH		hsa-miR-93-5p	KIF14
hsa-miR-186-5p	PHTF2		hsa-miR-93-5p	PTHLH
hsa-miR-186-5p	TERF1		hsa-miR-93-5p	ASB9
hsa-miR-186-5p	RUNX1T1		hsa-miR-93-5p	ADK
hsa-miR-186-5p	CEP104		hsa-miR-93-5p	ABHD3
hsa-miR-186-5p	ADSS		hsa-miR-93-5p	TJP1
hsa-miR-186-5p	POLR3F		hsa-miR-93-5p	ABCD2
hsa-miR-186-5p	HGF		hsa-miR-93-5p	TGFBR1
hsa-miR-186-5p	PMAIP1		hsa-miR-200c-3p	SNX13
hsa-miR-186-5p	PIGK		hsa-miR-200c-3p	MGAT2
hsa-miR-186-5p	SLC25A24		hsa-miR-200c-3p	TBC1D12
hsa-miR-186-5p	PTPN2		hsa-miR-200c-3p	PHTF2
hsa-miR-186-5p	TMPO		hsa-miR-200c-3p	WIPF1
hsa-miR-186-5p	KIF14		hsa-miR-200c-3p	TERF1
hsa-miR-186-5p	PTHLH		hsa-miR-200c-3p	HMMR
hsa-miR-186-5p	CDC6		hsa-miR-200c-3p	RFC3
hsa-miR-186-5p	FECH		hsa-miR-200c-3p	TRPC3
hsa-miR-186-5p	CDK1		hsa-miR-200c-3p	ADSS
hsa-miR-186-5p	MSANTD3-TMEFF1		hsa-miR-200c-3p	ALG13
hsa-miR-186-5p	TJP1		hsa-miR-200c-3p	PMAIP1
hsa-miR-186-5p	HDGFL3		hsa-miR-200c-3p	CASP2
hsa-miR-186-5p	TGFBR1		hsa-miR-200c-3p	DFFB
hsa-miR-18a-5p	SHOX2		hsa-miR-200c-3p	PLXDC2
hsa-miR-18a-5p	SNX13		hsa-miR-200c-3p	MDM2
hsa-miR-18a-5p	YLPM1		hsa-miR-200c-3p	SLC25A24
hsa-miR-18a-5p	PLXDC2		hsa-miR-200c-3p	TPD52L1
hsa-miR-18a-5p	POFUT1		hsa-miR-200c-3p	TMPO
hsa-miR-18a-5p	TMPO		hsa-miR-200c-3p	EREG
hsa-miR-18a-5p	PTHLH		hsa-miR-200c-3p	KIF14
hsa-miR-18a-5p	ZNF804A		hsa-miR-200c-3p	PTHLH
hsa-miR-18a-5p	TJP1		hsa-miR-200c-3p	PLCB4
hsa-miR-18a-5p	CPSF6		hsa-miR-200c-3p	ABHD3
hsa-miR-18a-5p	SNCA		hsa-miR-200c-3p	TJP1
hsa-miR-18b-5p	SHOX2		hsa-miR-96-5p	MED14
hsa-miR-18b-5p	SNX13		hsa-miR-96-5p	ATXN3
hsa-miR-18b-5p	YLPM1		hsa-miR-96-5p	MDM2
hsa-miR-18b-5p	PLXDC2		hsa-miR-96-5p	MDM4
hsa-miR-18b-5p	POFUT1		hsa-miR-96-5p	TMPO
hsa-miR-18b-5p	TMPO		hsa-miR-96-5p	PTHLH
hsa-miR-18b-5p	PTHLH		hsa-miR-96-5p	ADK
hsa-miR-18b-5p	ZNF804A		hsa-miR-96-5p	HMMR
hsa-miR-18b-5p	TJP1		hsa-miR-96-5p	ADSS
hsa-miR-18b-5p	CPSF6		hsa-miR-96-5p	TFAM
hsa-miR-18b-5p	SNCA		hsa-miR-96-5p	MSANTD3-TMEFF1
hsa-miR-190a-5p	SNX13		hsa-miR-96-5p	HDGFL3
hsa-miR-190a-5p	MDM2		hsa-miR-96-5p	PMAIP1
hsa-miR-190a-5p	SLC25A24		hsa-miR-96-5p	CPSF6
hsa-miR-190a-5p	PTHLH		hsa-miR-96-5p	CASP2
hsa-miR-190a-5p	ADK		hsa-miR-96-5p	TGFBR1
hsa-miR-190a-5p	NF1		hsa-miR-615-3p	MSANTD3-TMEFF1
hsa-miR-190a-5p	ENOX2		hsa-miR-615-3p	TMEFF1
hsa-miR-190a-5p	POLR2K		hsa-miR-615-3p	POLR3F
hsa-miR-190a-5p	POLR3F		hsa-miR-653-5p	SHOX2
hsa-miR-190a-5p	HGF		hsa-miR-653-5p	SNX13
hsa-miR-190a-5p	HDGFL3		hsa-miR-653-5p	DLGAP5
hsa-miR-190a-5p	CASP2		hsa-miR-653-5p	ABCB10
hsa-miR-190a-5p	KDM4C		hsa-miR-653-5p	DSC3
hsa-miR-190b	SNX13		hsa-miR-653-5p	MDM4
hsa-miR-190b	MDM2		hsa-miR-653-5p	SLC25A24
hsa-miR-190b	SLC25A24		hsa-miR-653-5p	PTPN2
hsa-miR-190b	PTHLH		hsa-miR-653-5p	PHTF2
hsa-miR-190b	FRMPD4		hsa-miR-653-5p	WIPF1
hsa-miR-190b	ADK		hsa-miR-653-5p	ADK
hsa-miR-190b	NF1		hsa-miR-653-5p	ADSS
hsa-miR-190b	ENOX2		hsa-miR-653-5p	POLR3F
hsa-miR-190b	POLR2K		hsa-miR-653-5p	ALG13
hsa-miR-190b	POLR3F		hsa-miR-653-5p	HDGFL3
hsa-miR-190b	HGF			TMEFF1
hsa-miR-190b	CASP2
hsa-miR-190b	KDM4C
hsa-miR-191-5p	FZD5
hsa-miR-191-5p	SNX13
hsa-miR-191-5p	TJP1
hsa-miR-191-5p	FAM13C
hsa-miR-191-5p	HDGFL3
hsa-miR-191-5p	CDK1
hsa-miR-191-5p	MDM4
hsa-miR-191-5p	SLC25A24
hsa-miR-192-5p	MED14
hsa-miR-192-5p	NF1
hsa-miR-192-5p	EREG
hsa-miR-192-5p	PHTF2
hsa-miR-193a-3p	MED14
hsa-miR-193a-3p	ABCB10
hsa-miR-193a-3p	ATXN3
hsa-miR-193a-3p	NF1
hsa-miR-193a-3p	MDM2
hsa-miR-193a-3p	ENOX2
hsa-miR-193a-3p	POLR3F
hsa-miR-193a-3p	HDGFL3
hsa-miR-193a-3p	PMAIP1
hsa-miR-193b-3p	MED14
hsa-miR-193b-3p	ABCB10
hsa-miR-193b-3p	ATXN3
hsa-miR-193b-3p	MDM2
hsa-miR-193b-3p	NF1
hsa-miR-193b-3p	ENOX2
hsa-miR-193b-3p	POLR3F
hsa-miR-193b-3p	HDGFL3
hsa-miR-193b-3p	PMAIP1
hsa-miR-194-5p	SHOX2
hsa-miR-194-5p	PPFIBP1
hsa-miR-194-5p	MDM2
hsa-miR-194-5p	SLC25A24
hsa-miR-194-5p	BUB1B
hsa-miR-194-5p	PHTF2
hsa-miR-194-5p	FZD5
hsa-miR-194-5p	ABHD3
hsa-miR-194-5p	CDK1
hsa-miR-194-5p	TFAM
hsa-miR-194-5p	TJP1
hsa-miR-194-5p	HDGFL3
hsa-miR-195-5p	CDC5L
hsa-miR-195-5p	MYBL1
hsa-miR-195-5p	RUNX1T1
hsa-miR-195-5p	PHACTR2
hsa-miR-195-5p	ADSS
hsa-miR-195-5p	POLR3F
hsa-miR-195-5p	HGF
hsa-miR-195-5p	CPSF6
hsa-miR-195-5p	DFFB
hsa-miR-195-5p	MDM4
hsa-miR-195-5p	LRP2
hsa-miR-195-5p	PTHLH
hsa-miR-195-5p	UNC13A
hsa-miR-195-5p	FECH
hsa-miR-195-5p	NF1
hsa-miR-195-5p	SCAI
hsa-miR-195-5p	TJP1
hsa-miR-195-5p	HDGFL3
hsa-miR-196a-5p	MTERF1
hsa-miR-196a-5p	SHOX2
hsa-miR-196a-5p	ABCB10
hsa-miR-196a-5p	FAM13C
hsa-miR-196a-5p	SLC25A24
hsa-miR-196a-5p	TMPO
hsa-miR-196a-5p	KIF14
hsa-miR-196a-5p	TBC1D12
hsa-miR-196a-5p	PHTF2
hsa-miR-196a-5p	MYBL1
hsa-miR-196a-5p	FRMPD4
hsa-miR-196a-5p	WIPF1
hsa-miR-196a-5p	HOXA1
hsa-miR-196a-5p	TRPC3
hsa-miR-196a-5p	TTK
hsa-miR-196a-5p	TFAM
hsa-miR-196a-5p	AHCTF1
hsa-miR-196a-5p	ALG13
hsa-miR-196b-5p	MTERF1
hsa-miR-196b-5p	FAM13C
hsa-miR-196b-5p	SLC25A24
hsa-miR-196b-5p	TMPO
hsa-miR-196b-5p	KIF14
hsa-miR-196b-5p	TBC1D12
hsa-miR-196b-5p	PHTF2
hsa-miR-196b-5p	MYBL1
hsa-miR-196b-5p	WIPF1
hsa-miR-196b-5p	FRMPD4
hsa-miR-196b-5p	HOXA1
hsa-miR-196b-5p	TRPC3
hsa-miR-196b-5p	TTK
hsa-miR-196b-5p	TFAM
hsa-miR-196b-5p	AHCTF1
hsa-miR-196b-5p	ALG13
hsa-miR-197-3p	PIGK
hsa-miR-197-3p	MDM4
hsa-miR-197-3p	ITGB8
hsa-miR-197-3p	PHACTR2
hsa-miR-197-3p	POLR2K
hsa-miR-197-3p	POLR3F
hsa-miR-197-3p	AHCTF1
hsa-miR-197-3p	KIF14
hsa-miR-197-3p	TJP1
hsa-miR-197-3p	PMAIP1
hsa-miR-19a-3p	MTERF1
hsa-miR-19a-3p	TMEFF1
hsa-miR-19a-3p	ITGB8
hsa-miR-19a-3p	CDC5L
hsa-miR-19a-3p	SYN2
hsa-miR-19a-3p	MGAT2
hsa-miR-19a-3p	MON2
hsa-miR-19a-3p	PHTF2
hsa-miR-19a-3p	MYBL1
hsa-miR-19a-3p	ZNF804A
hsa-miR-19a-3p	WIPF1
hsa-miR-19a-3p	RUNX1T1
hsa-miR-19a-3p	CEP104
hsa-miR-19a-3p	TRPC3
hsa-miR-19a-3p	ADSS
hsa-miR-19a-3p	POLR3F
hsa-miR-19a-3p	AHCTF1
hsa-miR-19a-3p	CASP2
hsa-miR-19a-3p	PIGK
hsa-miR-19a-3p	FAM13C
hsa-miR-19a-3p	AAK1
hsa-miR-19a-3p	MDM4
hsa-miR-19a-3p	LRP2
hsa-miR-19a-3p	EREG
hsa-miR-19a-3p	BRCA2
hsa-miR-19a-3p	MAD2L1
hsa-miR-19a-3p	CDC6
hsa-miR-19a-3p	FECH
hsa-miR-19a-3p	ABHD3
hsa-miR-19a-3p	NF1
hsa-miR-19a-3p	MSANTD3-TMEFF1
hsa-miR-19b-3p	MTERF1
hsa-miR-19b-3p	TMEFF1
hsa-miR-19b-3p	ITGB8
hsa-miR-19b-3p	CDC5L
hsa-miR-19b-3p	SYN2
hsa-miR-19b-3p	MGAT2
hsa-miR-19b-3p	MON2
hsa-miR-19b-3p	PHTF2
hsa-miR-19b-3p	MYBL1
hsa-miR-19b-3p	ZNF804A
hsa-miR-19b-3p	WIPF1
hsa-miR-19b-3p	RUNX1T1
hsa-miR-19b-3p	CEP104
hsa-miR-19b-3p	TRPC3
hsa-miR-19b-3p	ADSS
hsa-miR-19b-3p	POLR3F
hsa-miR-19b-3p	CASP2
hsa-miR-19b-3p	PIGK
hsa-miR-19b-3p	AAK1
hsa-miR-19b-3p	MDM4
hsa-miR-19b-3p	LRP2
hsa-miR-19b-3p	EREG
hsa-miR-19b-3p	BRCA2
hsa-miR-19b-3p	MAD2L1
hsa-miR-19b-3p	FECH
hsa-miR-19b-3p	ABHD3
hsa-miR-19b-3p	NF1
hsa-miR-19b-3p	MSANTD3-TMEFF1
hsa-miR-200a-3p	PPFIBP1
hsa-miR-200a-3p	TMEFF1
hsa-miR-200a-3p	PIGK
hsa-miR-200a-3p	ABCB10
hsa-miR-200a-3p	FAM13C
hsa-miR-200a-3p	MDM2
hsa-miR-200a-3p	MDM4
hsa-miR-200a-3p	ITGB8
hsa-miR-200a-3p	PTPN2
hsa-miR-200a-3p	GGH
hsa-miR-200a-3p	PHTF2
hsa-miR-200a-3p	MYBL1
hsa-miR-200a-3p	WIPF1
hsa-miR-200a-3p	SOX11
hsa-miR-200a-3p	FZD5
hsa-miR-200a-3p	TFAM
hsa-miR-200a-3p	AHCTF1
hsa-miR-200a-3p	MSANTD3-TMEFF1
hsa-miR-200a-3p	TJP1
hsa-miR-200a-3p	PMAIP1
hsa-miR-200a-3p	CASP2
hsa-miR-200a-3p	TGFBR1
hsa-miR-200a-3p	KDM4C
hsa-miR-200b-3p	MGAT2
hsa-miR-200b-3p	BUB1B
hsa-miR-200b-3p	PHTF2
hsa-miR-200b-3p	WIPF1
hsa-miR-200b-3p	TERF1
hsa-miR-200b-3p	HMMR
hsa-miR-200b-3p	RFC3
hsa-miR-200b-3p	TRPC3
hsa-miR-200b-3p	ADSS
hsa-miR-200b-3p	PMAIP1
hsa-miR-200b-3p	CPSF6
hsa-miR-200b-3p	CASP2
hsa-miR-200b-3p	DFFB
hsa-miR-200b-3p	MDM2
hsa-miR-200b-3p	SLC25A24
hsa-miR-200b-3p	TPD52L1
hsa-miR-200b-3p	PTPN2
hsa-miR-200b-3p	TMPO
hsa-miR-200b-3p	EREG
hsa-miR-200b-3p	KIF14
hsa-miR-200b-3p	PTHLH
hsa-miR-200b-3p	PLCB4
hsa-miR-200b-3p	ABHD3
hsa-miR-200b-3p	TJP1
hsa-miR-200c-3p	SNX13
hsa-miR-200c-3p	MGAT2
hsa-miR-200c-3p	TBC1D12
hsa-miR-200c-3p	PHTF2
hsa-miR-200c-3p	WIPF1
hsa-miR-200c-3p	TERF1
hsa-miR-200c-3p	HMMR
hsa-miR-200c-3p	RFC3
hsa-miR-200c-3p	TRPC3
hsa-miR-200c-3p	ADSS
hsa-miR-200c-3p	ALG13
hsa-miR-200c-3p	PMAIP1
hsa-miR-200c-3p	CASP2
hsa-miR-200c-3p	DFFB
hsa-miR-200c-3p	PLXDC2
hsa-miR-200c-3p	MDM2
hsa-miR-200c-3p	SLC25A24
hsa-miR-200c-3p	TPD52L1
hsa-miR-200c-3p	TMPO
hsa-miR-200c-3p	EREG
hsa-miR-200c-3p	KIF14
hsa-miR-200c-3p	PTHLH
hsa-miR-200c-3p	PLCB4
hsa-miR-200c-3p	ABHD3
hsa-miR-200c-3p	TJP1
hsa-miR-202-3p	MED14
hsa-miR-202-3p	PLXDC2
hsa-miR-202-3p	ABCB10
hsa-miR-202-3p	AAK1
hsa-miR-202-3p	MDM4
hsa-miR-202-3p	TMPO
hsa-miR-202-3p	MON2
hsa-miR-202-3p	PHTF2
hsa-miR-202-3p	MAN1A1
hsa-miR-202-3p	ERCC6
hsa-miR-202-3p	SOX11
hsa-miR-202-3p	CEP104
hsa-miR-202-3p	HMMR
hsa-miR-202-3p	PHACTR2
hsa-miR-202-3p	TTK
hsa-miR-202-3p	ADSS
hsa-miR-202-3p	AHCTF1
hsa-miR-202-3p	TJP1
hsa-miR-202-3p	HGF
hsa-miR-202-3p	PMAIP1
hsa-miR-202-3p	TGFBR1
hsa-miR-202-3p	ARID3A
hsa-miR-204-5p	SNX13
hsa-miR-204-5p	PLXDC2
hsa-miR-204-5p	DSC3
hsa-miR-204-5p	SLC25A24
hsa-miR-204-5p	MON2
hsa-miR-204-5p	SOX11
hsa-miR-204-5p	POLR2K
hsa-miR-204-5p	POLR3F
hsa-miR-204-5p	TFAM
hsa-miR-204-5p	AHCTF1
hsa-miR-204-5p	TGFBR1
hsa-miR-20a-5p	PKNOX1
hsa-miR-20a-5p	POFUT1
hsa-miR-20a-5p	ITGB8
hsa-miR-20a-5p	MGAT2
hsa-miR-20a-5p	PHTF2
hsa-miR-20a-5p	FGF5
hsa-miR-20a-5p	POLR3F
hsa-miR-20a-5p	AHCTF1
hsa-miR-20a-5p	ALG13
hsa-miR-20a-5p	PMAIP1
hsa-miR-20a-5p	CASP2
hsa-miR-20a-5p	BUB1
hsa-miR-20a-5p	AAK1
hsa-miR-20a-5p	MDM4
hsa-miR-20a-5p	SLC25A24
hsa-miR-20a-5p	SLC12A3
hsa-miR-20a-5p	PTPN2
hsa-miR-20a-5p	EREG
hsa-miR-20a-5p	KIF14
hsa-miR-20a-5p	PTHLH
hsa-miR-20a-5p	ASB9
hsa-miR-20a-5p	ABHD3
hsa-miR-20a-5p	TJP1
hsa-miR-20a-5p	ABCD2
hsa-miR-20b-5p	PKNOX1
hsa-miR-20b-5p	POFUT1
hsa-miR-20b-5p	ITGB8
hsa-miR-20b-5p	MGAT2
hsa-miR-20b-5p	PHTF2
hsa-miR-20b-5p	FGF5
hsa-miR-20b-5p	POLR3F
hsa-miR-20b-5p	AHCTF1
hsa-miR-20b-5p	ALG13
hsa-miR-20b-5p	PMAIP1
hsa-miR-20b-5p	CASP2
hsa-miR-20b-5p	BUB1
hsa-miR-20b-5p	AAK1
hsa-miR-20b-5p	MDM4
hsa-miR-20b-5p	SLC25A24
hsa-miR-20b-5p	SLC12A3
hsa-miR-20b-5p	PTPN2
hsa-miR-20b-5p	EREG
hsa-miR-20b-5p	KIF14
hsa-miR-20b-5p	PTHLH
hsa-miR-20b-5p	ASB9
hsa-miR-20b-5p	ABHD3
hsa-miR-20b-5p	TJP1
hsa-miR-20b-5p	ABCD2
hsa-miR-211-5p	SNX13
hsa-miR-211-5p	PLXDC2
hsa-miR-211-5p	DSC3
hsa-miR-211-5p	MON2
hsa-miR-211-5p	SOX11
hsa-miR-211-5p	POLR2K
hsa-miR-211-5p	POLR3F
hsa-miR-211-5p	TFAM
hsa-miR-211-5p	AHCTF1
hsa-miR-211-5p	TGFBR1
hsa-miR-212-3p	TMEFF1
hsa-miR-212-3p	PIGK
hsa-miR-212-3p	ITGB8
hsa-miR-212-3p	SLC25A24
hsa-miR-212-3p	TPD52L1
hsa-miR-212-3p	TMPO
hsa-miR-212-3p	ABHD3
hsa-miR-212-3p	TTK
hsa-miR-212-3p	POLR2K
hsa-miR-212-3p	MSANTD3-TMEFF1
hsa-miR-212-3p	HDGFL3
hsa-miR-212-3p	CPSF6
hsa-miR-214-3p	MDM4
hsa-miR-214-3p	ITGB8
hsa-miR-214-3p	LRP2
hsa-miR-214-3p	TMPO
hsa-miR-214-3p	MAD2L1
hsa-miR-214-3p	PTHLH
hsa-miR-214-3p	ADSS
hsa-miR-214-3p	MAGEB2
hsa-miR-214-3p	TFAM
hsa-miR-214-3p	MSANTD3-TMEFF1
hsa-miR-214-3p	CPSF6
hsa-miR-214-3p	SNCA
hsa-miR-215-5p	MED14
hsa-miR-215-5p	NF1
hsa-miR-215-5p	EREG
hsa-miR-215-5p	PHTF2
hsa-miR-21-5p	SNX13
hsa-miR-21-5p	ABCB10
hsa-miR-21-5p	ITGB8
hsa-miR-21-5p	PTPN2
hsa-miR-21-5p	TMPO
hsa-miR-21-5p	KIF14
hsa-miR-21-5p	PHTF2
hsa-miR-21-5p	ABHD3
hsa-miR-21-5p	HMMR
hsa-miR-21-5p	RFC3
hsa-miR-21-5p	HGF
hsa-miR-21-5p	TGFBR1
hsa-miR-216a-5p	ITGB8
hsa-miR-216a-5p	PTPN2
hsa-miR-216a-5p	MYBL1
hsa-miR-216a-5p	WIPF1
hsa-miR-216a-5p	FZD5
hsa-miR-216a-5p	RFC3
hsa-miR-216a-5p	POLR2K
hsa-miR-216a-5p	POLR3F
hsa-miR-216a-5p	KDM4C
hsa-miR-217	SNX13
hsa-miR-217	TMPO
hsa-miR-217	NEU3
hsa-miR-217	MAN1A1
hsa-miR-217	SOX11
hsa-miR-217	NF1
hsa-miR-217	CDK1
hsa-miR-217	ADSS
hsa-miR-217	ALG13
hsa-miR-219a-5p	HOXA1
hsa-miR-219a-5p	FZD5
hsa-miR-219a-5p	ADK
hsa-miR-219a-5p	SNX13
hsa-miR-219a-5p	PIGK
hsa-miR-219a-5p	ABCB10
hsa-miR-219a-5p	CDK1
hsa-miR-219a-5p	ADSS
hsa-miR-219a-5p	TJP1
hsa-miR-219a-5p	MAD2L1
hsa-miR-219a-5p	HGF
hsa-miR-219a-5p	MAN1A1
hsa-miR-23a-3p	MTERF1
hsa-miR-23a-3p	ITGB8
hsa-miR-23a-3p	CDC5L
hsa-miR-23a-3p	TBC1D12
hsa-miR-23a-3p	GGH
hsa-miR-23a-3p	PHTF2
hsa-miR-23a-3p	HMMR
hsa-miR-23a-3p	PHACTR2
hsa-miR-23a-3p	ADSS
hsa-miR-23a-3p	POLR3F
hsa-miR-23a-3p	ALG13
hsa-miR-23a-3p	PMAIP1
hsa-miR-23a-3p	MDM2
hsa-miR-23a-3p	MDM4
hsa-miR-23a-3p	LRP2
hsa-miR-23a-3p	SLC25A24
hsa-miR-23a-3p	PTPN2
hsa-miR-23a-3p	TMPO
hsa-miR-23a-3p	MAD2L1
hsa-miR-23a-3p	HOXA1
hsa-miR-23a-3p	ADK
hsa-miR-23a-3p	PLCB4
hsa-miR-23a-3p	TFAM
hsa-miR-23a-3p	TJP1
hsa-miR-23a-3p	HDGFL3
hsa-miR-23b-3p	MTERF1
hsa-miR-23b-3p	ITGB8
hsa-miR-23b-3p	CDC5L
hsa-miR-23b-3p	TBC1D12
hsa-miR-23b-3p	GGH
hsa-miR-23b-3p	PHTF2
hsa-miR-23b-3p	HMMR
hsa-miR-23b-3p	PHACTR2
hsa-miR-23b-3p	ADSS
hsa-miR-23b-3p	POLR3F
hsa-miR-23b-3p	ALG13
hsa-miR-23b-3p	PMAIP1
hsa-miR-23b-3p	MDM2
hsa-miR-23b-3p	MDM4
hsa-miR-23b-3p	LRP2
hsa-miR-23b-3p	SLC25A24
hsa-miR-23b-3p	PTPN2
hsa-miR-23b-3p	TMPO
hsa-miR-23b-3p	MAD2L1
hsa-miR-23b-3p	HOXA1
hsa-miR-23b-3p	ADK
hsa-miR-23b-3p	PLCB4
hsa-miR-23b-3p	FECH
hsa-miR-23b-3p	TFAM
hsa-miR-23b-3p	TJP1
hsa-miR-23b-3p	HDGFL3
hsa-miR-23c	MDM4
hsa-miR-23c	PHACTR2
hsa-miR-23c	ITGB8
hsa-miR-23c	TMPO
hsa-miR-23c	TJP1
hsa-miR-23c	PMAIP1
hsa-miR-25-3p	SNX13
hsa-miR-25-3p	DFFB
hsa-miR-25-3p	ATXN3
hsa-miR-25-3p	MDM2
hsa-miR-25-3p	AAK1
hsa-miR-25-3p	TMPO
hsa-miR-25-3p	SYN2
hsa-miR-25-3p	PHTF2
hsa-miR-25-3p	ZNF804A
hsa-miR-25-3p	SOX11
hsa-miR-25-3p	ADK
hsa-miR-25-3p	RUNX1T1
hsa-miR-25-3p	ABHD3
hsa-miR-25-3p	NF1
hsa-miR-25-3p	AHCTF1
hsa-miR-27a-3p	MTERF1
hsa-miR-27a-3p	PPFIBP1
hsa-miR-27a-3p	MED14
hsa-miR-27a-3p	DLGAP5
hsa-miR-27a-3p	TMEFF1
hsa-miR-27a-3p	CDC5L
hsa-miR-27a-3p	TBC1D12
hsa-miR-27a-3p	RFC3
hsa-miR-27a-3p	PMAIP1
hsa-miR-27a-3p	KDM4C
hsa-miR-27a-3p	MDM4
hsa-miR-27a-3p	MAD2L1
hsa-miR-27a-3p	SOX11
hsa-miR-27a-3p	NF1
hsa-miR-27a-3p	MSANTD3-TMEFF1
hsa-miR-27a-3p	DISC1
hsa-miR-27a-3p	TGFBR1
hsa-miR-27b-3p	MTERF1
hsa-miR-27b-3p	PPFIBP1
hsa-miR-27b-3p	MED14
hsa-miR-27b-3p	DLGAP5
hsa-miR-27b-3p	TMEFF1
hsa-miR-27b-3p	CDC5L
hsa-miR-27b-3p	TBC1D12
hsa-miR-27b-3p	RFC3
hsa-miR-27b-3p	PMAIP1
hsa-miR-27b-3p	KDM4C
hsa-miR-27b-3p	DFFB
hsa-miR-27b-3p	MDM4
hsa-miR-27b-3p	MAD2L1
hsa-miR-27b-3p	SOX11
hsa-miR-27b-3p	NF1
hsa-miR-27b-3p	MSANTD3-TMEFF1
hsa-miR-27b-3p	DISC1
hsa-miR-27b-3p	TGFBR1
hsa-miR-28-5p	ATXN3
hsa-miR-28-5p	ITGB8
hsa-miR-28-5p	RFC3
hsa-miR-28-5p	LRP2
hsa-miR-28-5p	TFAM
hsa-miR-28-5p	MAD2L1
hsa-miR-28-5p	PHTF2
hsa-miR-28-5p	CASP2
hsa-miR-296-3p	WIPF1
hsa-miR-296-3p	PLCB4
hsa-miR-296-3p	ALG13
hsa-miR-29a-3p	PKNOX1
hsa-miR-29a-3p	TMEFF1
hsa-miR-29a-3p	ATXN3
hsa-miR-29a-3p	MDM2
hsa-miR-29a-3p	PHTF2
hsa-miR-29a-3p	PTHLH
hsa-miR-29a-3p	ERCC6
hsa-miR-29a-3p	FZD5
hsa-miR-29a-3p	RUNX1T1
hsa-miR-29a-3p	TFAM
hsa-miR-29a-3p	SCAI
hsa-miR-29a-3p	MSANTD3-TMEFF1
hsa-miR-29a-3p	CASP2
hsa-miR-29b-3p	PKNOX1
hsa-miR-29b-3p	TMEFF1
hsa-miR-29b-3p	YLPM1
hsa-miR-29b-3p	ATXN3
hsa-miR-29b-3p	MDM2
hsa-miR-29b-3p	PHTF2
hsa-miR-29b-3p	PTHLH
hsa-miR-29b-3p	ERCC6
hsa-miR-29b-3p	FZD5
hsa-miR-29b-3p	RUNX1T1
hsa-miR-29b-3p	TFAM
hsa-miR-29b-3p	SCAI
hsa-miR-29b-3p	MSANTD3-TMEFF1
hsa-miR-29b-3p	CASP2
hsa-miR-29c-3p	PKNOX1
hsa-miR-29c-3p	TMEFF1
hsa-miR-29c-3p	YLPM1
hsa-miR-29c-3p	ATXN3
hsa-miR-29c-3p	MDM2
hsa-miR-29c-3p	PHTF2
hsa-miR-29c-3p	PTHLH
hsa-miR-29c-3p	ERCC6
hsa-miR-29c-3p	FZD5
hsa-miR-29c-3p	RUNX1T1
hsa-miR-29c-3p	TFAM
hsa-miR-29c-3p	SCAI
hsa-miR-29c-3p	MSANTD3-TMEFF1
hsa-miR-29c-3p	CASP2
hsa-miR-300	MED14
hsa-miR-300	ITGB8
hsa-miR-300	MGAT2
hsa-miR-300	PHTF2
hsa-miR-300	ZNF804A
hsa-miR-300	HMMR
hsa-miR-300	PHACTR2
hsa-miR-300	RFC3
hsa-miR-300	MAGEB2
hsa-miR-300	SNCA
hsa-miR-300	PLXDC2
hsa-miR-300	FAM13C
hsa-miR-300	MDM2
hsa-miR-300	SLC25A24
hsa-miR-300	PTPN2
hsa-miR-300	TMPO
hsa-miR-300	KIF14
hsa-miR-300	SOX11
hsa-miR-300	ADK
hsa-miR-300	ABHD3
hsa-miR-300	NF1
hsa-miR-300	ENOX2
hsa-miR-300	TJP1
hsa-miR-301a-3p	SNX13
hsa-miR-301a-3p	ITGB8
hsa-miR-301a-3p	SYN2
hsa-miR-301a-3p	PHTF2
hsa-miR-301a-3p	MYBL1
hsa-miR-301a-3p	ZNF804A
hsa-miR-301a-3p	ERCC6
hsa-miR-301a-3p	RUNX1T1
hsa-miR-301a-3p	CEP104
hsa-miR-301a-3p	PHACTR2
hsa-miR-301a-3p	TRPC3
hsa-miR-301a-3p	ADSS
hsa-miR-301a-3p	MAGEB2
hsa-miR-301a-3p	ALG13
hsa-miR-301a-3p	KDM4C
hsa-miR-301a-3p	PIGK
hsa-miR-301a-3p	AAK1
hsa-miR-301a-3p	MDM4
hsa-miR-301a-3p	LRP2
hsa-miR-301a-3p	SLC12A3
hsa-miR-301a-3p	EREG
hsa-miR-301a-3p	KIF14
hsa-miR-301a-3p	PTHLH
hsa-miR-301a-3p	ADK
hsa-miR-301a-3p	FECH
hsa-miR-301a-3p	ABHD3
hsa-miR-301a-3p	TFAM
hsa-miR-301a-3p	TGFBR1
hsa-miR-302a-3p	SNX13
hsa-miR-302a-3p	POFUT1
hsa-miR-302a-3p	ITGB8
hsa-miR-302a-3p	MYBL1
hsa-miR-302a-3p	ZNF804A
hsa-miR-302a-3p	PIGK
hsa-miR-302a-3p	AAK1
hsa-miR-302a-3p	MDM2
hsa-miR-302a-3p	MDM4
hsa-miR-302a-3p	PTPN2
hsa-miR-302a-3p	KIF14
hsa-miR-302a-3p	PTHLH
hsa-miR-302a-3p	ASB9
hsa-miR-302a-3p	ABHD3
hsa-miR-302a-3p	NF1
hsa-miR-302b-3p	SNX13
hsa-miR-302b-3p	POFUT1
hsa-miR-302b-3p	ITGB8
hsa-miR-302b-3p	MYBL1
hsa-miR-302b-3p	ZNF804A
hsa-miR-302b-3p	PIGK
hsa-miR-302b-3p	AAK1
hsa-miR-302b-3p	MDM2
hsa-miR-302b-3p	MDM4
hsa-miR-302b-3p	PTPN2
hsa-miR-302b-3p	KIF14
hsa-miR-302b-3p	PTHLH
hsa-miR-302b-3p	ASB9
hsa-miR-302b-3p	ABHD3
hsa-miR-302b-3p	NF1
hsa-miR-302c-3p	SNX13
hsa-miR-302c-3p	POFUT1
hsa-miR-302c-3p	ITGB8
hsa-miR-302c-3p	MYBL1
hsa-miR-302c-3p	ZNF804A
hsa-miR-302c-3p	PIGK
hsa-miR-302c-3p	AAK1
hsa-miR-302c-3p	MDM2
hsa-miR-302c-3p	MDM4
hsa-miR-302c-3p	PTPN2
hsa-miR-302c-3p	KIF14
hsa-miR-302c-3p	PTHLH
hsa-miR-302c-3p	ASB9
hsa-miR-302c-3p	ABHD3
hsa-miR-302c-3p	NF1
hsa-miR-302d-3p	SNX13
hsa-miR-302d-3p	POFUT1
hsa-miR-302d-3p	ITGB8
hsa-miR-302d-3p	MYBL1
hsa-miR-302d-3p	ZNF804A
hsa-miR-302d-3p	PIGK
hsa-miR-302d-3p	AAK1
hsa-miR-302d-3p	MDM2
hsa-miR-302d-3p	MDM4
hsa-miR-302d-3p	PTPN2
hsa-miR-302d-3p	KIF14
hsa-miR-302d-3p	PTHLH
hsa-miR-302d-3p	ASB9
hsa-miR-302d-3p	ABHD3
hsa-miR-302d-3p	NF1
hsa-miR-302d-3p	DISC1
hsa-miR-302d-3p	TGFBR1
hsa-miR-302e	PIGK
hsa-miR-302e	POFUT1
hsa-miR-302e	AAK1
hsa-miR-302e	MDM4
hsa-miR-302e	ITGB8
hsa-miR-302e	PTPN2
hsa-miR-302e	KIF14
hsa-miR-302e	MYBL1
hsa-miR-302e	PTHLH
hsa-miR-302e	ZNF804A
hsa-miR-302e	ASB9
hsa-miR-302e	ABHD3
hsa-miR-302e	NF1
hsa-miR-302e	AHCTF1
hsa-miR-30a-5p	PKNOX1
hsa-miR-30a-5p	MED14
hsa-miR-30a-5p	TMEFF1
hsa-miR-30a-5p	CDC5L
hsa-miR-30a-5p	MGAT2
hsa-miR-30a-5p	PHTF2
hsa-miR-30a-5p	MAN1A1
hsa-miR-30a-5p	MYBL1
hsa-miR-30a-5p	ZNF804A
hsa-miR-30a-5p	WIPF1
hsa-miR-30a-5p	FRMPD4
hsa-miR-30a-5p	PHACTR2
hsa-miR-30a-5p	ADSS
hsa-miR-30a-5p	CPSF6
hsa-miR-30a-5p	BUB1
hsa-miR-30a-5p	KDM4C
hsa-miR-30a-5p	FAM13C
hsa-miR-30a-5p	MDM4
hsa-miR-30a-5p	DBF4
hsa-miR-30a-5p	HOXA1
hsa-miR-30a-5p	NF1
hsa-miR-30a-5p	ENOX2
hsa-miR-30a-5p	TFAM
hsa-miR-30a-5p	MSANTD3-TMEFF1
hsa-miR-30a-5p	TJP1
hsa-miR-30a-5p	HDGFL3
hsa-miR-30a-5p	ARID3A
hsa-miR-30b-5p	PKNOX1
hsa-miR-30b-5p	MED14
hsa-miR-30b-5p	TMEFF1
hsa-miR-30b-5p	CDC5L
hsa-miR-30b-5p	MGAT2
hsa-miR-30b-5p	PHTF2
hsa-miR-30b-5p	MAN1A1
hsa-miR-30b-5p	MYBL1
hsa-miR-30b-5p	ZNF804A
hsa-miR-30b-5p	WIPF1
hsa-miR-30b-5p	FRMPD4
hsa-miR-30b-5p	PHACTR2
hsa-miR-30b-5p	RFC3
hsa-miR-30b-5p	ADSS
hsa-miR-30b-5p	CPSF6
hsa-miR-30b-5p	BUB1
hsa-miR-30b-5p	KDM4C
hsa-miR-30b-5p	FAM13C
hsa-miR-30b-5p	MDM4
hsa-miR-30b-5p	DBF4
hsa-miR-30b-5p	SLC25A24
hsa-miR-30b-5p	HOXA1
hsa-miR-30b-5p	NF1
hsa-miR-30b-5p	ENOX2
hsa-miR-30b-5p	TFAM
hsa-miR-30b-5p	MSANTD3-TMEFF1
hsa-miR-30b-5p	TJP1
hsa-miR-30b-5p	HDGFL3
hsa-miR-30b-5p	ARID3A
hsa-miR-30c-5p	PKNOX1
hsa-miR-30c-5p	MED14
hsa-miR-30c-5p	TMEFF1
hsa-miR-30c-5p	CDC5L
hsa-miR-30c-5p	MGAT2
hsa-miR-30c-5p	PHTF2
hsa-miR-30c-5p	MAN1A1
hsa-miR-30c-5p	MYBL1
hsa-miR-30c-5p	ZNF804A
hsa-miR-30c-5p	FRMPD4
hsa-miR-30c-5p	WIPF1
hsa-miR-30c-5p	PHACTR2
hsa-miR-30c-5p	RFC3
hsa-miR-30c-5p	ADSS
hsa-miR-30c-5p	CPSF6
hsa-miR-30c-5p	BUB1
hsa-miR-30c-5p	KDM4C
hsa-miR-30c-5p	FAM13C
hsa-miR-30c-5p	MDM4
hsa-miR-30c-5p	DBF4
hsa-miR-30c-5p	SLC25A24
hsa-miR-30c-5p	HOXA1
hsa-miR-30c-5p	FZD5
hsa-miR-30c-5p	NF1
hsa-miR-30c-5p	ENOX2
hsa-miR-30c-5p	TFAM
hsa-miR-30c-5p	MSANTD3-TMEFF1
hsa-miR-30c-5p	TJP1
hsa-miR-30c-5p	HDGFL3
hsa-miR-30c-5p	ARID3A
hsa-miR-30d-5p	PKNOX1
hsa-miR-30d-5p	MED14
hsa-miR-30d-5p	TMEFF1
hsa-miR-30d-5p	CDC5L
hsa-miR-30d-5p	MGAT2
hsa-miR-30d-5p	PHTF2
hsa-miR-30d-5p	MAN1A1
hsa-miR-30d-5p	MYBL1
hsa-miR-30d-5p	ZNF804A
hsa-miR-30d-5p	FRMPD4
hsa-miR-30d-5p	WIPF1
hsa-miR-30d-5p	PHACTR2
hsa-miR-30d-5p	ADSS
hsa-miR-30d-5p	CPSF6
hsa-miR-30d-5p	BUB1
hsa-miR-30d-5p	KDM4C
hsa-miR-30d-5p	FAM13C
hsa-miR-30d-5p	MDM4
hsa-miR-30d-5p	DBF4
hsa-miR-30d-5p	HOXA1
hsa-miR-30d-5p	NF1
hsa-miR-30d-5p	ENOX2
hsa-miR-30d-5p	TFAM
hsa-miR-30d-5p	MSANTD3-TMEFF1
hsa-miR-30d-5p	TJP1
hsa-miR-30d-5p	HDGFL3
hsa-miR-30d-5p	ARID3A
hsa-miR-30e-5p	PKNOX1
hsa-miR-30e-5p	MED14
hsa-miR-30e-5p	TMEFF1
hsa-miR-30e-5p	CDC5L
hsa-miR-30e-5p	MGAT2
hsa-miR-30e-5p	PHTF2
hsa-miR-30e-5p	MAN1A1
hsa-miR-30e-5p	MYBL1
hsa-miR-30e-5p	ZNF804A
hsa-miR-30e-5p	FRMPD4
hsa-miR-30e-5p	WIPF1
hsa-miR-30e-5p	RUNX1T1
hsa-miR-30e-5p	PHACTR2
hsa-miR-30e-5p	ADSS
hsa-miR-30e-5p	CPSF6
hsa-miR-30e-5p	BUB1
hsa-miR-30e-5p	KDM4C
hsa-miR-30e-5p	FAM13C
hsa-miR-30e-5p	MDM4
hsa-miR-30e-5p	DBF4
hsa-miR-30e-5p	HOXA1
hsa-miR-30e-5p	NF1
hsa-miR-30e-5p	ENOX2
hsa-miR-30e-5p	TFAM
hsa-miR-30e-5p	MSANTD3-TMEFF1
hsa-miR-30e-5p	TJP1
hsa-miR-30e-5p	HDGFL3
hsa-miR-30e-5p	ARID3A
hsa-miR-3139	ITGB8
hsa-miR-3139	CASP2
hsa-miR-31-5p	ITGB8
hsa-miR-31-5p	SLC25A24
hsa-miR-31-5p	TPD52L1
hsa-miR-31-5p	MYBL1
hsa-miR-31-5p	ZNF804A
hsa-miR-31-5p	HOXA1
hsa-miR-31-5p	CDC6
hsa-miR-31-5p	HMMR
hsa-miR-31-5p	CDK1
hsa-miR-31-5p	PHACTR2
hsa-miR-31-5p	RFC3
hsa-miR-31-5p	TJP1
hsa-miR-31-5p	ALG13
hsa-miR-31-5p	CASP2
hsa-miR-3167	MDM4
hsa-miR-3167	TGFBR1
hsa-miR-320a	SNX13
hsa-miR-320a	PHTF2
hsa-miR-320a	MAN1A1
hsa-miR-320a	ADSS
hsa-miR-320a	CASP2
hsa-miR-320a	PIGK
hsa-miR-320a	PLXDC2
hsa-miR-320a	DBF4
hsa-miR-320a	EREG
hsa-miR-320a	KIF14
hsa-miR-320a	CCR6
hsa-miR-320a	HDGFL3
hsa-miR-320a	TGFBR1
hsa-miR-320b	SNX13
hsa-miR-320b	PHTF2
hsa-miR-320b	MAN1A1
hsa-miR-320b	ADSS
hsa-miR-320b	CASP2
hsa-miR-320b	PIGK
hsa-miR-320b	PLXDC2
hsa-miR-320b	DBF4
hsa-miR-320b	EREG
hsa-miR-320b	KIF14
hsa-miR-320b	CCR6
hsa-miR-320b	HDGFL3
hsa-miR-320b	TGFBR1
hsa-miR-320c	SNX13
hsa-miR-320c	PHTF2
hsa-miR-320c	MAN1A1
hsa-miR-320c	ADSS
hsa-miR-320c	CASP2
hsa-miR-320c	PIGK
hsa-miR-320c	PLXDC2
hsa-miR-320c	DBF4
hsa-miR-320c	EREG
hsa-miR-320c	KIF14
hsa-miR-320c	CCR6
hsa-miR-320c	HDGFL3
hsa-miR-320c	TGFBR1
hsa-miR-320d	SNX13
hsa-miR-320d	PHTF2
hsa-miR-320d	MAN1A1
hsa-miR-320d	ADSS
hsa-miR-320d	CASP2
hsa-miR-320d	PIGK
hsa-miR-320d	PLXDC2
hsa-miR-320d	DBF4
hsa-miR-320d	EREG
hsa-miR-320d	KIF14
hsa-miR-320d	CCR6
hsa-miR-320d	HDGFL3
hsa-miR-320d	TGFBR1
hsa-miR-324-5p	WIPF1
hsa-miR-324-5p	MTERF1
hsa-miR-324-5p	SOX11
hsa-miR-324-5p	TJP1
hsa-miR-32-5p	SNX13
hsa-miR-32-5p	SYN2
hsa-miR-32-5p	PHTF2
hsa-miR-32-5p	ZNF804A
hsa-miR-32-5p	RUNX1T1
hsa-miR-32-5p	AHCTF1
hsa-miR-32-5p	ALG13
hsa-miR-32-5p	ATXN3
hsa-miR-32-5p	AAK1
hsa-miR-32-5p	MDM2
hsa-miR-32-5p	SLC25A24
hsa-miR-32-5p	SOX11
hsa-miR-32-5p	ADK
hsa-miR-32-5p	ABHD3
hsa-miR-32-5p	NF1
hsa-miR-32-5p	TGFBR1
hsa-miR-326	ITGB8
hsa-miR-329-3p	MED14
hsa-miR-329-3p	ABCB10
hsa-miR-329-3p	PTPN2
hsa-miR-329-3p	MON2
hsa-miR-329-3p	ADK
hsa-miR-329-3p	CDK1
hsa-miR-329-3p	NF1
hsa-miR-329-3p	AHCTF1
hsa-miR-330-5p	ITGB8
hsa-miR-335-5p	TMEFF1
hsa-miR-335-5p	MDM4
hsa-miR-335-5p	ITGB8
hsa-miR-335-5p	CDC5L
hsa-miR-335-5p	TMPO
hsa-miR-335-5p	MYBL1
hsa-miR-335-5p	ZNF804A
hsa-miR-335-5p	CDK1
hsa-miR-335-5p	NF1
hsa-miR-335-5p	TTK
hsa-miR-335-5p	MSANTD3-TMEFF1
hsa-miR-335-5p	TJP1
hsa-miR-338-3p	PKNOX1
hsa-miR-338-3p	DSC3
hsa-miR-338-3p	AAK1
hsa-miR-338-3p	MDM2
hsa-miR-338-3p	ITGB8
hsa-miR-338-3p	LRP2
hsa-miR-338-3p	EREG
hsa-miR-338-3p	MYBL1
hsa-miR-338-3p	ADK
hsa-miR-338-3p	RUNX1T1
hsa-miR-338-3p	POLR2K
hsa-miR-338-3p	TFAM
hsa-miR-338-3p	MSANTD3-TMEFF1
hsa-miR-338-3p	TGFBR1
hsa-miR-338-3p	KDM4C
hsa-miR-340-5p	PKNOX1
hsa-miR-340-5p	PPFIBP1
hsa-miR-340-5p	MED14
hsa-miR-340-5p	DLGAP5
hsa-miR-340-5p	TMEFF1
hsa-miR-340-5p	ABCB10
hsa-miR-340-5p	MGAT2
hsa-miR-340-5p	MON2
hsa-miR-340-5p	GGH
hsa-miR-340-5p	PHTF2
hsa-miR-340-5p	MAN1A1
hsa-miR-340-5p	MYBL1
hsa-miR-340-5p	ZNF804A
hsa-miR-340-5p	WIPF1
hsa-miR-340-5p	FRMPD4
hsa-miR-340-5p	RUNX1T1
hsa-miR-340-5p	RFC3
hsa-miR-340-5p	TTK
hsa-miR-340-5p	ADSS
hsa-miR-340-5p	POLR2K
hsa-miR-340-5p	AHCTF1
hsa-miR-340-5p	PMAIP1
hsa-miR-340-5p	DFFB
hsa-miR-340-5p	FAM13C
hsa-miR-340-5p	MDM4
hsa-miR-340-5p	DBF4
hsa-miR-340-5p	SLC25A24
hsa-miR-340-5p	PTPN2
hsa-miR-340-5p	EREG
hsa-miR-340-5p	KIF14
hsa-miR-340-5p	MAD2L1
hsa-miR-340-5p	SOX11
hsa-miR-340-5p	FZD5
hsa-miR-340-5p	ADK
hsa-miR-340-5p	ABHD3
hsa-miR-340-5p	TFAM
hsa-miR-340-5p	MSANTD3-TMEFF1
hsa-miR-340-5p	TJP1
hsa-miR-342-3p	TMEFF1
hsa-miR-342-3p	ATXN3
hsa-miR-342-3p	ITGB8
hsa-miR-342-3p	HOXA1
hsa-miR-342-3p	UNC13A
hsa-miR-342-3p	CDC6
hsa-miR-342-3p	MSANTD3-TMEFF1
hsa-miR-342-3p	HDGFL3
hsa-miR-342-3p	CPSF6
hsa-miR-34a-5p	MDM4
hsa-miR-34a-5p	ITGB8
hsa-miR-34a-5p	ADK
hsa-miR-34a-5p	HMMR
hsa-miR-34a-5p	NF1
hsa-miR-34a-5p	MAGEB2
hsa-miR-34a-5p	ALG13
hsa-miR-34a-5p	CPSF6
hsa-miR-34a-5p	CASP2
hsa-miR-34a-5p	SNCA
hsa-miR-34c-5p	PPFIBP1
hsa-miR-34c-5p	MDM4
hsa-miR-34c-5p	ITGB8
hsa-miR-34c-5p	ADK
hsa-miR-34c-5p	HMMR
hsa-miR-34c-5p	NF1
hsa-miR-34c-5p	MAGEB2
hsa-miR-34c-5p	ALG13
hsa-miR-34c-5p	CPSF6
hsa-miR-34c-5p	CASP2
hsa-miR-34c-5p	SNCA
hsa-miR-3619-5p	ITGB8
hsa-miR-3619-5p	LRP2
hsa-miR-3619-5p	SNCA
hsa-miR-362-3p	MED14
hsa-miR-362-3p	ABCB10
hsa-miR-362-3p	PTPN2
hsa-miR-362-3p	MON2
hsa-miR-362-3p	ADK
hsa-miR-362-3p	CDK1
hsa-miR-362-3p	AHCTF1
hsa-miR-363-3p	SNX13
hsa-miR-363-3p	ATXN3
hsa-miR-363-3p	AAK1
hsa-miR-363-3p	MDM2
hsa-miR-363-3p	TMPO
hsa-miR-363-3p	SYN2
hsa-miR-363-3p	PHTF2
hsa-miR-363-3p	ZNF804A
hsa-miR-363-3p	SOX11
hsa-miR-363-3p	ADK
hsa-miR-363-3p	RUNX1T1
hsa-miR-363-3p	ABHD3
hsa-miR-363-3p	NF1
hsa-miR-363-3p	AHCTF1
hsa-miR-363-3p	CPSF6
hsa-miR-363-3p	TGFBR1
hsa-miR-365a-3p	SNX13
hsa-miR-365a-3p	DFFB
hsa-miR-365a-3p	PLCB4
hsa-miR-365a-3p	PIGK
hsa-miR-365a-3p	ATXN3
hsa-miR-365a-3p	PTPN2
hsa-miR-365a-3p	TMPO
hsa-miR-365a-3p	EREG
hsa-miR-365a-3p	ERCC6
hsa-miR-3666	RUNX1T1
hsa-miR-3666	ABHD3
hsa-miR-3666	AAK1
hsa-miR-3666	MDM4
hsa-miR-3666	PHACTR2
hsa-miR-3666	ITGB8
hsa-miR-3666	TRPC3
hsa-miR-3666	EREG
hsa-miR-3666	ALG13
hsa-miR-3666	MYBL1
hsa-miR-3666	TGFBR1
hsa-miR-367-3p	SNX13
hsa-miR-367-3p	SYN2
hsa-miR-367-3p	PHTF2
hsa-miR-367-3p	ZNF804A
hsa-miR-367-3p	RUNX1T1
hsa-miR-367-3p	AHCTF1
hsa-miR-367-3p	DSC3
hsa-miR-367-3p	ATXN3
hsa-miR-367-3p	AAK1
hsa-miR-367-3p	MDM2
hsa-miR-367-3p	SLC25A24
hsa-miR-367-3p	SOX11
hsa-miR-367-3p	ADK
hsa-miR-367-3p	ABHD3
hsa-miR-367-3p	NF1
hsa-miR-370-3p	NF1
hsa-miR-370-3p	MDM4
hsa-miR-370-3p	TFAM
hsa-miR-370-3p	TJP1
hsa-miR-370-3p	PMAIP1
hsa-miR-371a-5p	SNX13
hsa-miR-371a-5p	DFFB
hsa-miR-371a-5p	ITGB8
hsa-miR-371a-5p	SLC25A24
hsa-miR-371a-5p	PHTF2
hsa-miR-371a-5p	MAN1A1
hsa-miR-371a-5p	MYBL1
hsa-miR-371a-5p	ZNF804A
hsa-miR-371a-5p	CDK1
hsa-miR-371a-5p	ADSS
hsa-miR-371a-5p	TJP1
hsa-miR-371a-5p	HGF
hsa-miR-371a-5p	HDGFL3
hsa-miR-371a-5p	PMAIP1
hsa-miR-372-3p	SNX13
hsa-miR-372-3p	POFUT1
hsa-miR-372-3p	ITGB8
hsa-miR-372-3p	MYBL1
hsa-miR-372-3p	ZNF804A
hsa-miR-372-3p	PMAIP1
hsa-miR-372-3p	PIGK
hsa-miR-372-3p	AAK1
hsa-miR-372-3p	MDM4
hsa-miR-372-3p	PTPN2
hsa-miR-372-3p	KIF14
hsa-miR-372-3p	PTHLH
hsa-miR-372-3p	ASB9
hsa-miR-372-3p	ABHD3
hsa-miR-372-3p	NF1
hsa-miR-373-3p	SNX13
hsa-miR-373-3p	POFUT1
hsa-miR-373-3p	ITGB8
hsa-miR-373-3p	MYBL1
hsa-miR-373-3p	ZNF804A
hsa-miR-373-3p	PIGK
hsa-miR-373-3p	AAK1
hsa-miR-373-3p	MDM2
hsa-miR-373-3p	MDM4
hsa-miR-373-3p	PTPN2
hsa-miR-373-3p	KIF14
hsa-miR-373-3p	PTHLH
hsa-miR-373-3p	ASB9
hsa-miR-373-3p	ABHD3
hsa-miR-373-3p	NF1
hsa-miR-374a-5p	PPFIBP1
hsa-miR-374a-5p	SNX13
hsa-miR-374a-5p	DLGAP5
hsa-miR-374a-5p	ABCB10
hsa-miR-374a-5p	MON2
hsa-miR-374a-5p	PHTF2
hsa-miR-374a-5p	MAN1A1
hsa-miR-374a-5p	MYBL1
hsa-miR-374a-5p	ZNF804A
hsa-miR-374a-5p	ERCC6
hsa-miR-374a-5p	FRMPD4
hsa-miR-374a-5p	TERF1
hsa-miR-374a-5p	HMMR
hsa-miR-374a-5p	PHACTR2
hsa-miR-374a-5p	RFC3
hsa-miR-374a-5p	PMAIP1
hsa-miR-374a-5p	CASP2
hsa-miR-374a-5p	SNCA
hsa-miR-374a-5p	PIGK
hsa-miR-374a-5p	FAM13C
hsa-miR-374a-5p	DSC3
hsa-miR-374a-5p	MDM2
hsa-miR-374a-5p	MDM4
hsa-miR-374a-5p	EREG
hsa-miR-374a-5p	PTHLH
hsa-miR-374a-5p	FZD5
hsa-miR-374a-5p	FECH
hsa-miR-374a-5p	ABHD3
hsa-miR-374a-5p	NF1
hsa-miR-374a-5p	CDK1
hsa-miR-374a-5p	MSANTD3-TMEFF1
hsa-miR-374a-5p	TJP1
hsa-miR-374a-5p	HDGFL3
hsa-miR-374b-5p	MTERF1
hsa-miR-374b-5p	PPFIBP1
hsa-miR-374b-5p	DLGAP5
hsa-miR-374b-5p	ABCB10
hsa-miR-374b-5p	MON2
hsa-miR-374b-5p	PHTF2
hsa-miR-374b-5p	MAN1A1
hsa-miR-374b-5p	ZNF804A
hsa-miR-374b-5p	ERCC6
hsa-miR-374b-5p	FRMPD4
hsa-miR-374b-5p	TERF1
hsa-miR-374b-5p	HMMR
hsa-miR-374b-5p	PHACTR2
hsa-miR-374b-5p	PMAIP1
hsa-miR-374b-5p	SNCA
hsa-miR-374b-5p	PIGK
hsa-miR-374b-5p	FAM13C
hsa-miR-374b-5p	MDM2
hsa-miR-374b-5p	PTPN2
hsa-miR-374b-5p	EREG
hsa-miR-374b-5p	PTHLH
hsa-miR-374b-5p	FZD5
hsa-miR-374b-5p	FECH
hsa-miR-374b-5p	ABHD3
hsa-miR-374b-5p	CDK1
hsa-miR-374b-5p	NF1
hsa-miR-374b-5p	ENOX2
hsa-miR-374b-5p	MSANTD3-TMEFF1
hsa-miR-374b-5p	TJP1
hsa-miR-374b-5p	HDGFL3
hsa-miR-376c-3p	MED14
hsa-miR-376c-3p	PIGK
hsa-miR-376c-3p	PLXDC2
hsa-miR-376c-3p	FAM13C
hsa-miR-376c-3p	ATXN3
hsa-miR-376c-3p	ZNF623
hsa-miR-376c-3p	PHTF2
hsa-miR-376c-3p	ZNF804A
hsa-miR-376c-3p	RUNX1T1
hsa-miR-376c-3p	ENOX2
hsa-miR-376c-3p	ALG13
hsa-miR-376c-3p	TGFBR1
hsa-miR-377-3p	SNX13
hsa-miR-377-3p	TMEFF1
hsa-miR-377-3p	MDM2
hsa-miR-377-3p	ITGB8
hsa-miR-377-3p	SLC25A24
hsa-miR-377-3p	PTPN2
hsa-miR-377-3p	TMPO
hsa-miR-377-3p	PHTF2
hsa-miR-377-3p	MYBL1
hsa-miR-377-3p	HOXA1
hsa-miR-377-3p	ENOX2
hsa-miR-377-3p	SCAI
hsa-miR-377-3p	AHCTF1
hsa-miR-377-3p	MSANTD3-TMEFF1
hsa-miR-377-3p	CPSF6
hsa-miR-379-5p	WIPF1
hsa-miR-379-5p	FRMPD4
hsa-miR-379-5p	ABHD3
hsa-miR-379-5p	HMMR
hsa-miR-379-5p	PHTF2
hsa-miR-379-5p	TGFBR1
hsa-miR-379-5p	ERCC6
hsa-miR-381-3p	MED14
hsa-miR-381-3p	ITGB8
hsa-miR-381-3p	MGAT2
hsa-miR-381-3p	PHTF2
hsa-miR-381-3p	ZNF804A
hsa-miR-381-3p	HMMR
hsa-miR-381-3p	PHACTR2
hsa-miR-381-3p	RFC3
hsa-miR-381-3p	MAGEB2
hsa-miR-381-3p	SNCA
hsa-miR-381-3p	PLXDC2
hsa-miR-381-3p	FAM13C
hsa-miR-381-3p	MDM2
hsa-miR-381-3p	SLC25A24
hsa-miR-381-3p	PTPN2
hsa-miR-381-3p	TMPO
hsa-miR-381-3p	KIF14
hsa-miR-381-3p	SOX11
hsa-miR-381-3p	ADK
hsa-miR-381-3p	ABHD3
hsa-miR-381-3p	NF1
hsa-miR-381-3p	ENOX2
hsa-miR-381-3p	TJP1
hsa-miR-410-3p	MTERF1
hsa-miR-410-3p	PPFIBP1
hsa-miR-410-3p	SNX13
hsa-miR-410-3p	MED14
hsa-miR-410-3p	DLGAP5
hsa-miR-410-3p	ABCB10
hsa-miR-410-3p	ITGB8
hsa-miR-410-3p	SYN2
hsa-miR-410-3p	GGH
hsa-miR-410-3p	PHTF2
hsa-miR-410-3p	MAN1A1
hsa-miR-410-3p	MYBL1
hsa-miR-410-3p	ZNF804A
hsa-miR-410-3p	WIPF1
hsa-miR-410-3p	RUNX1T1
hsa-miR-410-3p	ADSS
hsa-miR-410-3p	AHCTF1
hsa-miR-410-3p	CPSF6
hsa-miR-410-3p	FAM13C
hsa-miR-410-3p	DSC3
hsa-miR-410-3p	MDM2
hsa-miR-410-3p	SLC25A24
hsa-miR-410-3p	KIF14
hsa-miR-410-3p	MAD2L1
hsa-miR-410-3p	FZD5
hsa-miR-410-3p	FAM105A
hsa-miR-410-3p	ABHD3
hsa-miR-410-3p	NF1
hsa-miR-410-3p	CDK1
hsa-miR-410-3p	HDGFL3
hsa-miR-410-3p	TGFBR1
hsa-miR-421	DFFB
hsa-miR-421	POFUT1
hsa-miR-421	ITGB8
hsa-miR-421	SLC25A24
hsa-miR-421	CDC5L
hsa-miR-421	TMPO
hsa-miR-421	BUB1B
hsa-miR-421	PHTF2
hsa-miR-421	MAN1A1
hsa-miR-421	PTHLH
hsa-miR-421	ABHD3
hsa-miR-421	HMMR
hsa-miR-421	RFC3
hsa-miR-421	ENOX2
hsa-miR-421	ADSS
hsa-miR-421	TFAM
hsa-miR-424-5p	TMEFF1
hsa-miR-424-5p	CDC5L
hsa-miR-424-5p	MAN1A1
hsa-miR-424-5p	MYBL1
hsa-miR-424-5p	ERCC6
hsa-miR-424-5p	RUNX1T1
hsa-miR-424-5p	PHACTR2
hsa-miR-424-5p	POLR3F
hsa-miR-424-5p	HGF
hsa-miR-424-5p	CPSF6
hsa-miR-424-5p	YLPM1
hsa-miR-424-5p	MDM4
hsa-miR-424-5p	LRP2
hsa-miR-424-5p	PTHLH
hsa-miR-424-5p	UNC13A
hsa-miR-424-5p	FECH
hsa-miR-424-5p	NF1
hsa-miR-424-5p	SCAI
hsa-miR-424-5p	MSANTD3-TMEFF1
hsa-miR-424-5p	TJP1
hsa-miR-424-5p	HDGFL3
hsa-miR-425-5p	DFFB
hsa-miR-425-5p	CDC5L
hsa-miR-425-5p	BRCA2
hsa-miR-425-5p	MAN1A1
hsa-miR-425-5p	WIPF1
hsa-miR-425-5p	TERF1
hsa-miR-425-5p	ADSS
hsa-miR-4262	HOXA1
hsa-miR-4262	YLPM1
hsa-miR-4262	ATXN3
hsa-miR-4262	PHACTR2
hsa-miR-4262	ITGB8
hsa-miR-4262	PHTF2
hsa-miR-4262	MYBL1
hsa-miR-4262	TGFBR1
hsa-miR-429	SNX13
hsa-miR-429	MGAT2
hsa-miR-429	PHTF2
hsa-miR-429	WIPF1
hsa-miR-429	TERF1
hsa-miR-429	HMMR
hsa-miR-429	RFC3
hsa-miR-429	TRPC3
hsa-miR-429	PMAIP1
hsa-miR-429	CASP2
hsa-miR-429	SNCA
hsa-miR-429	DFFB
hsa-miR-429	MDM2
hsa-miR-429	SLC25A24
hsa-miR-429	TPD52L1
hsa-miR-429	PTPN2
hsa-miR-429	TMPO
hsa-miR-429	EREG
hsa-miR-429	KIF14
hsa-miR-429	PTHLH
hsa-miR-429	HOXA1
hsa-miR-429	PLCB4
hsa-miR-429	ABHD3
hsa-miR-429	TJP1
hsa-miR-4295	RUNX1T1
hsa-miR-4295	ABHD3
hsa-miR-4295	AAK1
hsa-miR-4295	MDM4
hsa-miR-4295	PHACTR2
hsa-miR-4295	ITGB8
hsa-miR-4295	TRPC3
hsa-miR-4295	EREG
hsa-miR-4295	ALG13
hsa-miR-4295	MYBL1
hsa-miR-4295	TGFBR1
hsa-miR-4306	MYBL1
hsa-miR-4306	TJP1
hsa-miR-4319	SOX11
hsa-miR-4319	ABHD3
hsa-miR-4319	CPSF6
hsa-miR-4319	ARID3A
hsa-miR-4319	ERCC6
hsa-miR-433-3p	MDM2
hsa-miR-433-3p	SLC25A24
hsa-miR-433-3p	TMPO
hsa-miR-433-3p	MAD2L1
hsa-miR-433-3p	HOXA1
hsa-miR-433-3p	TJP1
hsa-miR-433-3p	TGFBR1
hsa-miR-4429	PIGK
hsa-miR-4429	EREG
hsa-miR-4429	TGFBR1
hsa-miR-4458	AAK1
hsa-miR-4458	MDM4
hsa-miR-4458	PHACTR2
hsa-miR-4458	ITGB8
hsa-miR-4458	SLC25A24
hsa-miR-4458	TMPO
hsa-miR-4458	AHCTF1
hsa-miR-4458	MON2
hsa-miR-4458	PMAIP1
hsa-miR-4458	TGFBR1
hsa-miR-4458	ARID3A
hsa-miR-4458	ERCC6
hsa-miR-448	SNX13
hsa-miR-448	MED14
hsa-miR-448	SYN2
hsa-miR-448	MON2
hsa-miR-448	ZNF804A
hsa-miR-448	WIPF1
hsa-miR-448	AHCTF1
hsa-miR-448	PMAIP1
hsa-miR-448	CASP2
hsa-miR-448	DFFB
hsa-miR-448	ATXN3
hsa-miR-448	PTHLH
hsa-miR-448	SOX11
hsa-miR-448	FAM105A
hsa-miR-448	ABHD3
hsa-miR-448	NF1
hsa-miR-448	TFAM
hsa-miR-448	TJP1
hsa-miR-449a	MDM4
hsa-miR-449a	ITGB8
hsa-miR-449a	ADK
hsa-miR-449a	HMMR
hsa-miR-449a	NF1
hsa-miR-449a	MAGEB2
hsa-miR-449a	ALG13
hsa-miR-449a	CPSF6
hsa-miR-449a	CASP2
hsa-miR-449a	SNCA
hsa-miR-449b-5p	MDM4
hsa-miR-449b-5p	ITGB8
hsa-miR-449b-5p	ADK
hsa-miR-449b-5p	HMMR
hsa-miR-449b-5p	NF1
hsa-miR-449b-5p	MAGEB2
hsa-miR-449b-5p	ALG13
hsa-miR-449b-5p	CPSF6
hsa-miR-449b-5p	CASP2
hsa-miR-449b-5p	SNCA
hsa-miR-4500	AAK1
hsa-miR-4500	MDM4
hsa-miR-4500	PHACTR2
hsa-miR-4500	ITGB8
hsa-miR-4500	SLC25A24
hsa-miR-4500	TMPO
hsa-miR-4500	AHCTF1
hsa-miR-4500	MON2
hsa-miR-4500	PMAIP1
hsa-miR-4500	TGFBR1
hsa-miR-4500	ARID3A
hsa-miR-4500	ERCC6
hsa-miR-454-3p	SNX13
hsa-miR-454-3p	ITGB8
hsa-miR-454-3p	SYN2
hsa-miR-454-3p	GGH
hsa-miR-454-3p	PHTF2
hsa-miR-454-3p	MYBL1
hsa-miR-454-3p	ZNF804A
hsa-miR-454-3p	RUNX1T1
hsa-miR-454-3p	CEP104
hsa-miR-454-3p	PHACTR2
hsa-miR-454-3p	TRPC3
hsa-miR-454-3p	ADSS
hsa-miR-454-3p	MAGEB2
hsa-miR-454-3p	ALG13
hsa-miR-454-3p	PIGK
hsa-miR-454-3p	AAK1
hsa-miR-454-3p	MDM4
hsa-miR-454-3p	LRP2
hsa-miR-454-3p	SLC12A3
hsa-miR-454-3p	EREG
hsa-miR-454-3p	KIF14
hsa-miR-454-3p	PTHLH
hsa-miR-454-3p	ADK
hsa-miR-454-3p	FECH
hsa-miR-454-3p	ABHD3
hsa-miR-454-3p	TGFBR1
hsa-miR-4644	MYBL1
hsa-miR-4644	TJP1
hsa-miR-4782-3p	HOXA1
hsa-miR-4782-3p	FZD5
hsa-miR-4782-3p	ABCB10
hsa-miR-485-5p	PLXDC2
hsa-miR-485-5p	MDM4
hsa-miR-485-5p	POLR3F
hsa-miR-485-5p	PHTF2
hsa-miR-485-5p	MAN1A1
hsa-miR-486-5p	YLPM1
hsa-miR-486-5p	NF1
hsa-miR-486-5p	CDK1
hsa-miR-486-5p	ADSS
hsa-miR-486-5p	TMPO
hsa-miR-486-5p	TFAM
hsa-miR-486-5p	MGAT2
hsa-miR-486-5p	BUB1B
hsa-miR-486-5p	PHTF2
hsa-miR-486-5p	KDM4C
hsa-miR-488-3p	PIGK
hsa-miR-488-3p	YLPM1
hsa-miR-488-3p	MDM4
hsa-miR-488-3p	TPD52L1
hsa-miR-488-3p	BRCA2
hsa-miR-488-3p	MGAT2
hsa-miR-488-3p	MAN1A1
hsa-miR-488-3p	ERCC6
hsa-miR-488-3p	HOXA1
hsa-miR-488-3p	NF1
hsa-miR-488-3p	TJP1
hsa-miR-488-3p	CPSF6
hsa-miR-488-3p	SNCA
hsa-miR-490-3p	CDC6
hsa-miR-490-3p	CDK1
hsa-miR-490-3p	RFC3
hsa-miR-490-3p	AHCTF1
hsa-miR-490-3p	TGFBR1
hsa-miR-491-5p	MDM4
hsa-miR-491-5p	MAN1A1
hsa-miR-491-5p	ARID3A
hsa-miR-494-3p	MTERF1
hsa-miR-494-3p	PKNOX1
hsa-miR-494-3p	SNX13
hsa-miR-494-3p	MED14
hsa-miR-494-3p	DLGAP5
hsa-miR-494-3p	TMEFF1
hsa-miR-494-3p	ABCB10
hsa-miR-494-3p	MGAT2
hsa-miR-494-3p	MON2
hsa-miR-494-3p	PHTF2
hsa-miR-494-3p	MAN1A1
hsa-miR-494-3p	ZNF804A
hsa-miR-494-3p	WIPF1
hsa-miR-494-3p	RFC3
hsa-miR-494-3p	ADSS
hsa-miR-494-3p	POLR3F
hsa-miR-494-3p	PMAIP1
hsa-miR-494-3p	CASP2
hsa-miR-494-3p	BUB1
hsa-miR-494-3p	DFFB
hsa-miR-494-3p	FAM13C
hsa-miR-494-3p	ATXN3
hsa-miR-494-3p	MDM2
hsa-miR-494-3p	MDM4
hsa-miR-494-3p	SLC25A24
hsa-miR-494-3p	TMPO
hsa-miR-494-3p	MAD2L1
hsa-miR-494-3p	ABHD3
hsa-miR-494-3p	CDK1
hsa-miR-494-3p	ENOX2
hsa-miR-494-3p	TFAM
hsa-miR-494-3p	MSANTD3-TMEFF1
hsa-miR-494-3p	HDGFL3
hsa-miR-495-3p	PKNOX1
hsa-miR-495-3p	SNX13
hsa-miR-495-3p	TMEFF1
hsa-miR-495-3p	ABCB10
hsa-miR-495-3p	MGAT2
hsa-miR-495-3p	MAN1A1
hsa-miR-495-3p	ZNF804A
hsa-miR-495-3p	ERCC6
hsa-miR-495-3p	WIPF1
hsa-miR-495-3p	HMMR
hsa-miR-495-3p	PHACTR2
hsa-miR-495-3p	RFC3
hsa-miR-495-3p	ADSS
hsa-miR-495-3p	POLR3F
hsa-miR-495-3p	HGF
hsa-miR-495-3p	ALG13
hsa-miR-495-3p	CPSF6
hsa-miR-495-3p	CASP2
hsa-miR-495-3p	BUB1
hsa-miR-495-3p	SNCA
hsa-miR-495-3p	DFFB
hsa-miR-495-3p	ATXN3
hsa-miR-495-3p	TMPO
hsa-miR-495-3p	PTHLH
hsa-miR-495-3p	ASB9
hsa-miR-495-3p	CDC6
hsa-miR-495-3p	FAM105A
hsa-miR-495-3p	ABHD3
hsa-miR-495-3p	NF1
hsa-miR-495-3p	CDK1
hsa-miR-495-3p	TFAM
hsa-miR-495-3p	MSANTD3-TMEFF1
hsa-miR-495-3p	TJP1
hsa-miR-495-3p	HDGFL3
hsa-miR-497-5p	POFUT1
hsa-miR-497-5p	CDC5L
hsa-miR-497-5p	NEU3
hsa-miR-497-5p	PHTF2
hsa-miR-497-5p	MYBL1
hsa-miR-497-5p	RUNX1T1
hsa-miR-497-5p	PHACTR2
hsa-miR-497-5p	ADSS
hsa-miR-497-5p	POLR3F
hsa-miR-497-5p	HGF
hsa-miR-497-5p	CPSF6
hsa-miR-497-5p	YLPM1
hsa-miR-497-5p	MDM4
hsa-miR-497-5p	LRP2
hsa-miR-497-5p	PTHLH
hsa-miR-497-5p	UNC13A
hsa-miR-497-5p	FECH
hsa-miR-497-5p	NF1
hsa-miR-497-5p	SCAI
hsa-miR-497-5p	TJP1
hsa-miR-497-5p	HDGFL3
hsa-miR-499a-5p	ZNF623
hsa-miR-499a-5p	CCR6
hsa-miR-499a-5p	PHTF2
hsa-miR-499a-5p	PTHLH
hsa-miR-499a-5p	ZNF804A
hsa-miR-499a-5p	CDK1
hsa-miR-499a-5p	NF1
hsa-miR-499a-5p	POLR3F
hsa-miR-499a-5p	PMAIP1
hsa-miR-499a-5p	CPSF6
hsa-miR-499a-5p	TGFBR1
hsa-miR-505-3p	TMPO
hsa-miR-505-3p	MGAT2
hsa-miR-505-3p	MAN1A1
hsa-miR-505-3p	MYBL1
hsa-miR-505-3p	PTHLH
hsa-miR-505-3p	FZD5
hsa-miR-505-3p	ABHD3
hsa-miR-505-3p	HMMR
hsa-miR-505-3p	ENOX2
hsa-miR-505-3p	AHCTF1
hsa-miR-505-3p	HDGFL3
hsa-miR-506-3p	PKNOX1
hsa-miR-506-3p	SNX13
hsa-miR-506-3p	DLGAP5
hsa-miR-506-3p	AAK1
hsa-miR-506-3p	KIF14
hsa-miR-506-3p	PHTF2
hsa-miR-506-3p	WIPF1
hsa-miR-506-3p	FZD5
hsa-miR-506-3p	FAM105A
hsa-miR-506-3p	ABHD3
hsa-miR-506-3p	PHACTR2
hsa-miR-506-3p	TJP1
hsa-miR-506-3p	TGFBR1
hsa-miR-519d-3p	PKNOX1
hsa-miR-519d-3p	POFUT1
hsa-miR-519d-3p	ITGB8
hsa-miR-519d-3p	MGAT2
hsa-miR-519d-3p	PHTF2
hsa-miR-519d-3p	FGF5
hsa-miR-519d-3p	POLR3F
hsa-miR-519d-3p	AHCTF1
hsa-miR-519d-3p	ALG13
hsa-miR-519d-3p	PMAIP1
hsa-miR-519d-3p	CASP2
hsa-miR-519d-3p	BUB1
hsa-miR-519d-3p	AAK1
hsa-miR-519d-3p	MDM4
hsa-miR-519d-3p	SLC25A24
hsa-miR-519d-3p	SLC12A3
hsa-miR-519d-3p	PTPN2
hsa-miR-519d-3p	EREG
hsa-miR-519d-3p	KIF14
hsa-miR-519d-3p	PTHLH
hsa-miR-519d-3p	ASB9
hsa-miR-519d-3p	ADK
hsa-miR-519d-3p	ABHD3
hsa-miR-519d-3p	TJP1
hsa-miR-519d-3p	ABCD2
hsa-miR-519d-3p	TGFBR1
hsa-miR-520a-3p	POFUT1
hsa-miR-520a-3p	ITGB8
hsa-miR-520a-3p	MYBL1
hsa-miR-520a-3p	ZNF804A
hsa-miR-520a-3p	PIGK
hsa-miR-520a-3p	AAK1
hsa-miR-520a-3p	MDM4
hsa-miR-520a-3p	PTPN2
hsa-miR-520a-3p	KIF14
hsa-miR-520a-3p	PTHLH
hsa-miR-520a-3p	ASB9
hsa-miR-520a-3p	ABHD3
hsa-miR-520a-3p	NF1
hsa-miR-520b	SNX13
hsa-miR-520b	POFUT1
hsa-miR-520b	ITGB8
hsa-miR-520b	MYBL1
hsa-miR-520b	ZNF804A
hsa-miR-520b	PIGK
hsa-miR-520b	AAK1
hsa-miR-520b	MDM4
hsa-miR-520b	KIF14
hsa-miR-520b	PTHLH
hsa-miR-520b	ASB9
hsa-miR-520b	ABHD3
hsa-miR-520b	NF1
hsa-miR-520c-3p	SNX13
hsa-miR-520c-3p	POFUT1
hsa-miR-520c-3p	ITGB8
hsa-miR-520c-3p	MYBL1
hsa-miR-520c-3p	ZNF804A
hsa-miR-520c-3p	PIGK
hsa-miR-520c-3p	AAK1
hsa-miR-520c-3p	MDM4
hsa-miR-520c-3p	KIF14
hsa-miR-520c-3p	PTHLH
hsa-miR-520c-3p	ASB9
hsa-miR-520c-3p	ABHD3
hsa-miR-520c-3p	NF1
hsa-miR-520d-3p	SNX13
hsa-miR-520d-3p	POFUT1
hsa-miR-520d-3p	ITGB8
hsa-miR-520d-3p	MYBL1
hsa-miR-520d-3p	ZNF804A
hsa-miR-520d-3p	PIGK
hsa-miR-520d-3p	AAK1
hsa-miR-520d-3p	MDM4
hsa-miR-520d-3p	PTPN2
hsa-miR-520d-3p	KIF14
hsa-miR-520d-3p	PTHLH
hsa-miR-520d-3p	ASB9
hsa-miR-520d-3p	ABHD3
hsa-miR-520d-3p	NF1
hsa-miR-520e	SNX13
hsa-miR-520e	POFUT1
hsa-miR-520e	ITGB8
hsa-miR-520e	MYBL1
hsa-miR-520e	ZNF804A
hsa-miR-520e	AHCTF1
hsa-miR-520e	PIGK
hsa-miR-520e	AAK1
hsa-miR-520e	MDM4
hsa-miR-520e	PTPN2
hsa-miR-520e	KIF14
hsa-miR-520e	PTHLH
hsa-miR-520e	ASB9
hsa-miR-520e	ABHD3
hsa-miR-520e	NF1
hsa-miR-520e	DISC1
hsa-miR-539-5p	PKNOX1
hsa-miR-539-5p	PPFIBP1
hsa-miR-539-5p	SNX13
hsa-miR-539-5p	ITGB8
hsa-miR-539-5p	NEU3
hsa-miR-539-5p	PHTF2
hsa-miR-539-5p	MAN1A1
hsa-miR-539-5p	MYBL1
hsa-miR-539-5p	RFC3
hsa-miR-539-5p	TRPC3
hsa-miR-539-5p	ADSS
hsa-miR-539-5p	SNCA
hsa-miR-539-5p	KDM4C
hsa-miR-539-5p	YLPM1
hsa-miR-539-5p	AAK1
hsa-miR-539-5p	SLC25A24
hsa-miR-539-5p	EREG
hsa-miR-539-5p	PTHLH
hsa-miR-539-5p	HOXA1
hsa-miR-539-5p	SOX11
hsa-miR-539-5p	ADK
hsa-miR-539-5p	FAM105A
hsa-miR-539-5p	ABHD3
hsa-miR-539-5p	CDK1
hsa-miR-539-5p	ENOX2
hsa-miR-539-5p	HDGFL3
hsa-miR-539-5p	TGFBR1
hsa-miR-542-3p	YLPM1
hsa-miR-542-3p	PLXDC2
hsa-miR-542-3p	MDM4
hsa-miR-542-3p	ITGB8
hsa-miR-542-3p	CDC5L
hsa-miR-542-3p	TPD52L1
hsa-miR-542-3p	MYBL1
hsa-miR-542-3p	RUNX1T1
hsa-miR-542-3p	ADSS
hsa-miR-542-3p	HGF
hsa-miR-542-3p	CPSF6
hsa-miR-542-3p	BUB1
hsa-miR-543	MTERF1
hsa-miR-543	DLGAP5
hsa-miR-543	TMEFF1
hsa-miR-543	POFUT1
hsa-miR-543	ITGB8
hsa-miR-543	MON2
hsa-miR-543	BUB1B
hsa-miR-543	MAN1A1
hsa-miR-543	ZNF804A
hsa-miR-543	ERCC6
hsa-miR-543	HMMR
hsa-miR-543	RFC3
hsa-miR-543	ADSS
hsa-miR-543	POLR3F
hsa-miR-543	AHCTF1
hsa-miR-543	PMAIP1
hsa-miR-543	CPSF6
hsa-miR-543	BUB1
hsa-miR-543	MDM4
hsa-miR-543	SLC25A24
hsa-miR-543	TMPO
hsa-miR-543	EREG
hsa-miR-543	MAD2L1
hsa-miR-543	NF1
hsa-miR-543	CDK1
hsa-miR-543	TFAM
hsa-miR-543	MSANTD3-TMEFF1
hsa-miR-543	HDGFL3
hsa-miR-544a	MTERF1
hsa-miR-544a	SNX13
hsa-miR-544a	YLPM1
hsa-miR-544a	ABCB10
hsa-miR-544a	ZNF623
hsa-miR-544a	PTPN2
hsa-miR-544a	TMPO
hsa-miR-544a	EREG
hsa-miR-544a	MGAT2
hsa-miR-544a	PHTF2
hsa-miR-544a	MYBL1
hsa-miR-544a	ERCC6
hsa-miR-544a	HOXA1
hsa-miR-544a	ADK
hsa-miR-544a	NF1
hsa-miR-544a	ADSS
hsa-miR-544a	HDGFL3
hsa-miR-544a	CASP2
hsa-miR-590-3p	SNX13
hsa-miR-590-3p	TMEFF1
hsa-miR-590-3p	MYBL1
hsa-miR-590-3p	ERCC6
hsa-miR-590-3p	WIPF1
hsa-miR-590-3p	HMMR
hsa-miR-590-3p	PHACTR2
hsa-miR-590-3p	AHCTF1
hsa-miR-590-3p	CPSF6
hsa-miR-590-3p	FAM13C
hsa-miR-590-3p	MDM2
hsa-miR-590-3p	DBF4
hsa-miR-590-3p	MAD2L1
hsa-miR-590-3p	FAM105A
hsa-miR-590-3p	ABHD3
hsa-miR-590-3p	NF1
hsa-miR-590-3p	MSANTD3-TMEFF1
hsa-miR-590-3p	MTERF1
hsa-miR-590-3p	PKNOX1
hsa-miR-590-3p	MED14
hsa-miR-590-3p	DLGAP5
hsa-miR-590-3p	ITGB8
hsa-miR-590-3p	CDC5L
hsa-miR-590-3p	MGAT2
hsa-miR-590-3p	MON2
hsa-miR-590-3p	BUB1B
hsa-miR-590-3p	PHTF2
hsa-miR-590-3p	MAN1A1
hsa-miR-590-3p	ZNF804A
hsa-miR-590-3p	ADSS
hsa-miR-590-3p	POLR2K
hsa-miR-590-3p	POLR3F
hsa-miR-590-3p	ALG13
hsa-miR-590-3p	KDM4C
hsa-miR-590-3p	PLXDC2
hsa-miR-590-3p	TMPO
hsa-miR-590-3p	EREG
hsa-miR-590-3p	KIF14
hsa-miR-590-3p	PTHLH
hsa-miR-590-3p	SOX11
hsa-miR-590-3p	ADK
hsa-miR-590-3p	CDK1
hsa-miR-590-3p	TFAM
hsa-miR-590-3p	HDGFL3
hsa-miR-590-3p	TGFBR1
hsa-miR-590-5p	SNX13
hsa-miR-590-5p	ABCB10
hsa-miR-590-5p	ITGB8
hsa-miR-590-5p	PTPN2
hsa-miR-590-5p	KIF14
hsa-miR-590-5p	HMMR
hsa-miR-590-5p	HGF
hsa-miR-590-5p	TGFBR1
hsa-miR-599	PLXDC2
hsa-miR-599	FAM13C
hsa-miR-599	PTHLH
hsa-miR-599	HOXA1
hsa-miR-599	FAM105A
hsa-miR-599	ABHD3
hsa-miR-599	CDK1
hsa-miR-599	RFC3
hsa-miR-599	POLR2K
hsa-miR-599	HDGFL3
hsa-miR-615-3p	MSANTD3-TMEFF1
hsa-miR-615-3p	TMEFF1
hsa-miR-615-3p	POLR3F
[truncated: 177 more rows]

## Sheet: TF
KLF4
RREB1
EWSR1-FLI1
ZNF740
ZNF24
ZNF384
KLF15
ZNF135
ZNF460
ZNF148

## Sheet: Prediction of PCS151 on LNCAR w
lncRNA-mRNA_relation
XIST	1
MSR1	0.6897
MAGEB2	0.599
CDK1	0.5897
FZD5	0.5828
FUS	-0.5579
ZIC1	0.5539
CDC5L	0.5527
CYP3A7	0.5513
ATXN3	0.5499
ABHD3	0.5306
ZNF623	0.5256
SOX11	0.523
CEP104	0.5228
PHACTR2	0.5223
GGH	0.5214
RAG2	0.5203
ADAM21	0.5193
MAD2L1	0.5182
PKNOX1	0.5146
SYCP1	0.5139
MCF2L2	0.5133
EREG	0.5126
MDM4	0.5122
CCR6	0.5122
HNRNPM	-0.5106
MSX2	0.5102
SPP2	0.5092
MBL2	0.5082
BUB1	0.5073
SCAI	0.4995
PIGK	0.4993
FAM105A	0.4992
NF1	0.4981
PMAIP1	0.498
CDH8	0.4975
POU4F2	0.497
IAPP	0.4957
UBXN1	-0.4917
YLPM1	0.4916
CDC6	0.4914
MTMR7	0.4908
AAK1	0.4906
AADAC	0.4889
IFNA17	0.4888
CFDP1	-0.4882
TMEM257	0.4871
ALB	0.4856
NEU3	0.4847
TXK	0.4815
ANKRD34C	0.481
MCF2	0.4809
RUNX1T1	0.4785
KIAA0408	0.4776
SOGA3	0.4776
TPD52L1	0.477
MAGEA8	0.4764
CYLC2	0.4762
HSF2BP	0.4761
DLGAP5	0.4761
CDR1	0.4756
XRCC2	0.4747
ZNF804A	0.4745
MTERF1	0.4738
EWSR1	-0.4726
PHTF2	0.4725
TTK	0.472
ACSM2A	0.4717
TMPO	0.4693
ADK	0.469
TPH1	0.4682
WIPF1	0.4659
TFAM	0.4656
FRMPD4	0.4648
PLA2R1	0.4617
LGI1	0.4602
MDM2	0.4581
DSC3	0.4581
PSMD4	-0.458
PLXDC2	0.457
TJP1	0.4569
HOXA1	0.4549
LRP2	0.4547
FLT3	0.4541
ALG13	0.4536
VTI1B	-0.4529
POFUT1	0.4519
NPY1R	0.4518
GK3P	0.4514
DDX23	-0.4513
MAN1A1	0.4502
NLRP3	0.4498
TDGF1	0.4479
MYBL1	0.4478
ASB9	0.4477
GRIK1	0.4459
CTSE	0.4452
HTR2C	0.445
ADAMDEC1	0.4449
IL18R1	0.4446
IFNA2	0.4442
SAFB	-0.4439
FGF5	0.4438
HSD3B2	0.4437
GAS2	0.4437
PTHLH	0.4426
SNX13	0.4418
FAM13C	0.4401
KIF14	0.4394
IFNA16	0.4392
CASP2	0.4389
RASGRF1	0.4385
SYN2	0.4384
FKBP6	0.4377
MED14	0.4373
HGF	0.4366
SLC25A24	0.4363
COLEC10	0.4361
POLR3F	0.4361
DISC1	0.4359
NPY5R	0.4356
PTPN2	0.4355
RFC3	0.4345
LDHC	0.4343
PLCB4	0.4324
BEAN1	0.4311
GABRB1	0.4309
DDX19B	-0.4308
SLCO1B1	0.4298
ITGB8	0.429
BRCA2	0.4281
CSN2	0.4277
FSHR	0.4271
TGFBR1	0.4264
PGBD5	0.4262
ENOX2	0.4262
STXBP5L	0.4261
BUB1B	0.4259
ERCC6	0.4259
MAGEC1	0.4243
HSP90AB1	-0.4238
CPN2	0.4238
BAG1	-0.4231
CD40LG	0.4231
DBF4	0.4227
RGS13	0.4226
DSG3	0.4225
G6PC	0.4213
ARID3A	0.4212
CEP152	0.421
DCT	0.4209
GAD2	0.4209
CPSF6	0.42
SHOX2	0.4195
CNGA1	0.4195
ALAS1	-0.4178
RYR2	0.4176
POLR2K	0.4174
SLC18A1	0.4169
NPHP1	0.4164
POLE2	0.4148
PPFIBP1	0.4147
HTR1E	0.4147
SNCA	0.414
CFHR4	0.4136
APOH	0.4133
PCBP1	-0.4128
TBC1D12	0.4121
SULT2A1	0.4116
BX248415.1	0.4108
CFHR2	0.4108
ABCB10	0.4106
MON2	0.4101
FECH	0.4099
OR2H1	0.4097
RNF114	-0.4095
HMMR	0.4093
IFNA7	0.4093
SOX30	0.409
TERF1	0.408
TRPC3	0.4079
WDHD1	0.4079
GNRHR	0.4077
ADGRL3	0.4075
MSANTD3-TMEFF1	0.4074
TMEFF1	0.4074
SLC12A3	0.4068
HDGFL3	0.4062
AHCTF1	0.406
RGS7	0.4058
ABCD2	0.4056
KDM4C	0.4055
UNC13A	0.4052
CCDC85B	-0.4048
PPP2R2B	0.4046
DFFB	0.4039
SUPT4H1	-0.4034
GPLD1	0.4032
NCF2	0.403
MGAT2	0.4029
ADSS	0.4025

## Sheet: miR+Targescan
ENPP5
EPHA4
SPIN1
CHST10
MSN
CTDSP1
ZFAND5
ATXN1
STMND1
LRRC7
JMJD1C
PHF20L1
SERINC5
RAB10
MTSS1
CHIC1
PPP3R1
SOX6
SH3KBP1
CACNB4
STK19
JAZF1
FAM168B
SATB1
SERTAD2
ANGPT1
HEY2
TBC1D19
CLCN5
ING2
YIPF2
ANKRD29
TGFBR2
KLF5
TAGLN3
FEM1C
LIMS1
NFIC
GALNT7
RPL22
LRP12
NFIA
CBFB
OSBPL6
KCND1
NFE2L2
NFATC3
WIPF1
CIB2
PDP2
CFL2
MYCBP
SPHK2
GFPT2
KCNQ4
PTPN14
NFIB
KDSR
SPRED1
PLEKHA3
PURA
MOV10
KLF13
CADM2
NPTN
ADO
LAMP1
FBXO8
VWA5B2
RGS17
ARF4
SP3
ZFP36L1
LHX1
ABHD13
PRKACB
VAMP3
MITF
FRS2
CTTN
NABP1
HAS2
NCALD
FLOT1
SLC35G1
DCUN1D3
QKI
RNF208
FBXO27
SDC2
HBEGF
MFAP3
PPM1L
LPP
PCDH8
FOXF2
CHMP2B
ADK
RPS6KA6
RASA1
ACTR2
SLC39A9
TMEM50B
TAF15
SH3BGRL
ADCY6
BCL2L12
HOXA9
OTUD6B
RNF222
SNX30
TECTB
LRCH2
DCUN1D1
NRN1
RGS5
RAPGEF5
KTN1
PALLD
FZD3
PREPL
RARG
EPAS1
VAT1L
WIPI2
PPIL1
CD164
PBX2
SESN3
ADRA2C
EDNRB
AK3
NPTX1
SV2C
EBF3
USP13
MBNL2
ZFAND4
UNC13C
ARHGEF3
SCML4
PRKAR1A
RAB2A
SLC33A1
CBFA2T3
BMPR1B
CORO1C
RAPGEF4
MAPRE3
SNAI1
PRDM16
FAM219B
